# Supplementary material for: Depletion of individual dietary amino acids induce distinct metabolic and chromatin states
Source: J Biol Chem. 2025 Dec 17;302(2):111074. doi: 10.1016/j.jbc.2025.111074 (PMC12816912; doi:10.1016/j.jbc.2025.111074)
Supplement: Figure S1 [file mmc1.zip]

Archive with 1 entries (1 files):
- jbc_111074_Haws2025_JBC_ExtendedDataFigure1_Final_mmc1.html
