# Supplementary material for: Depletion of individual dietary amino acids induce distinct metabolic and chromatin states
Source: J Biol Chem. 2025 Dec 17;302(2):111074. doi: 10.1016/j.jbc.2025.111074 (PMC12816912; doi:10.1016/j.jbc.2025.111074)
Supplement: Table S1 [file mmc2.xlsx]

## Sheet: S1
	Control	Met0	Leu0	Ile0
Teklad Diet Name	Amino Acid Diet	Met Deficient Diet (IV)	Leu Deficient Diet (IV)	Ile Deficient Diet (IV)
Teklad Diet Number	TD.01084	TD.140119	TD.180789	TD.190879
Formula (g/kg)
L-Alanine	3.5	4.7245	5.384	4.893
L-Arginine	12.1	12.1	12.1	12.1
L-Asparagine	6	6	6	6
L-Aspartic Acid	3.5	3.5	3.5	3.5
L-Cysteine	3.5	3.5	3.5	3.5
L-Glutamic Acid	40	42.022	43.11	42.3
Glycine	23.3	24.3317	24.89	24.47
L-Histidine HCL, monohydrate	4.5	4.5	4.5	4.5
L-Isoleucine	8.2	8.2	8.2
L-Leucine	11.1	11.1	0	11.1
L-Lysine HCL	18	18	18	18
L-Methionine	8.2	0	8.2	8.2
L-Phenylalanine	7.5	7.5	7.5	7.5
L-Proline	3.5	3.5	3.5	3.5
L-Serine	3.5	4.9441	5.72	5.14
L-Threonine	8.2	8.2	8.2	8.2
L-Tryptophan	1.8	1.8	1.8	1.8
L-Tyrosine	5	5	5	5
L-Valine	8.2	8.2	8.2	8.2
Sucrose	344.98	347.458	347.276	346.677
Corn Starch	150	150	150	150
Maltodextrin	150	150	150	150
Soybean Oil	80	80	80	80
Cellulose	30	30	30	30
Mineral Mix, AIN-93M-MX (94049)	35	35	35	35
Calcium Phosphate, monobasic, monohydrate	8.2	8.2	8.2	8.2
Vitamin Mix, AIN-93-VX (94047)	19.5	19.5	19.5	19.5
Choline Bitartrate	2.7	2.7	2.7	2.7
TBHQ, antioxidant	0.02	0.02	0.02	0.02
% kcal from
Protein (based on N x 6.25)	15.6	15.6	15.6	21.5
Carbohydrates	66	66	66.1	44.5
Fat	18.3	18.3	18.3	21
Kcal/g	3.9	3.9	3.9	3.9
