# Supplementary material for: Depletion of individual dietary amino acids induce distinct metabolic and chromatin states
Source: J Biol Chem. 2025 Dec 17;302(2):111074. doi: 10.1016/j.jbc.2025.111074 (PMC12816912; doi:10.1016/j.jbc.2025.111074)
Supplement: Table S2 [file mmc3.xlsx]

## Sheet: Liver RNAseq Results Summary
	Genes.entrezgene	Genes.symbol	AveExpr	FoldChange.zeroIle	FoldChange.zeroLeu	FoldChange.zeroMet	FoldChange.rapamycin	P.value.zeroIle	P.value.zeroLeu	P.value.zeroMet	P.value.rapamycin	P.value.adj.zeroIle	P.value.adj.zeroLeu	P.value.adj.zeroMet	P.value.adj.rapamycin
ENSMUSG00000022010	21807	Tsc22d1	4.73163	-2.26428	-1.91238	-1.85996	1.75494	1.14183e-17	1.91512e-15	5.04443e-15	1.89113e-14	5.03309e-16	4.30254e-13	2.28321e-12	2.63416e-10
ENSMUSG00000024391	55938	Apom	6.82497	-0.0176801	0.114213	-0.0161299	-0.672326	0.842443	0.20427	0.856424	1.8468e-10	0.871832	0.326031	0.920265	1.2862e-06
ENSMUSG00000108884	Gm45792	Gm45792	-1.48769	-4.33884	-3.40691	-3.33905	1.8424	4.15008e-11	9.63027e-10	1.29296e-09	3.84488e-09	3.64709e-10	3.74305e-08	8.70032e-08	1.55068e-05
ENSMUSG00000055254	18212	Ntrk2	-1.0058	-2.2137	-2.24997	-1.28269	2.12481	1.9403e-05	1.18905e-05	0.00323683	4.45309e-09	5.70659e-05	0.000118641	0.0166861	1.55068e-05
ENSMUSG00000028712	666168	Cyp4a31	6.8143	-0.918012	1.41392	1.6369	-1.46326	9.82442e-05	5.87653e-08	1.44093e-09	9.41616e-09	0.00025431	1.31316e-06	9.46731e-08	2.62316e-05
ENSMUSG00000067219	70701	Nipal1	3.94656	2.56286	1.52989	1.82279	-2.20729	8.7572e-16	1.99525e-08	1.43563e-10	1.26334e-08	2.26306e-14	5.14664e-07	1.35114e-08	2.93284e-05
ENSMUSG00000075585	6330403L08Rik	6330403L08Rik	1.43436	-1.06061	0.746676	1.25022	0.940463	2.04611e-07	3.681e-06	1.6703e-12	2.31105e-08	8.71568e-07	4.31224e-05	3.27684e-10	4.59867e-05
ENSMUSG00000021411	66895	Pxdc1	5.23698	-0.362303	-0.0780482	-0.12102	0.477161	1.4214e-05	0.310471	0.118119	4.76762e-08	4.29846e-05	0.445647	0.252221	8.30103e-05
ENSMUSG00000021338	68732	Carmil1	3.04282	-0.645378	-1.54275	-1.53253	0.968073	0.000469218	2.97511e-11	3.7022e-11	6.57961e-08	0.0010648	1.91853e-09	4.22688e-09	0.00010183
ENSMUSG00000073489	15951	Ifi204	1.75613	-0.671954	-0.0784666	-0.0559686	-0.974053	4.92917e-05	0.582381	0.694618	8.47806e-08	0.000134809	0.700396	0.816969	0.000118091
ENSMUSG00000028715	13119	Cyp4a14	12.7199	-1.11751	0.645064	0.772313	-1.09149	8.91906e-08	0.00117813	0.000138789	1.54319e-07	4.04934e-07	0.00543383	0.00134453	0.00019541
ENSMUSG00000041567	68054	Serpina12	2.87173	-3.23227	-2.90947	-2.62214	0.90216	1.12695e-21	6.403e-21	1.15304e-19	1.72922e-07	1.50935e-19	1.08365e-17	2.29439e-16	0.00020072
ENSMUSG00000062061	227627	Obp2a	-1.64227	-2.25293	-3.55734	-2.75712	1.7182	3.1599e-06	2.91532e-09	1.1245e-07	1.87494e-07	1.08196e-05	9.78494e-08	3.72934e-06	0.000200893
ENSMUSG00000038147	12523	Cd84	1.12614	-0.485997	-0.265638	0.0165444	-1.16898	0.00989791	0.133943	0.922961	2.03338e-07	0.0172443	0.238244	0.95669	0.000202306
ENSMUSG00000026238	19231	Ptma	7.80284	0.337605	0.726626	0.326663	0.458782	6.80203e-05	6.0414e-13	0.000112753	2.57162e-07	0.000181227	6.89759e-11	0.00113314	0.000238801
ENSMUSG00000027796	55994	Smad9	4.21271	1.18608	0.651176	0.0344888	-1.10192	1.97296e-09	0.000276661	0.84169	2.75003e-07	1.2263e-08	0.00163081	0.911798	0.000239408
ENSMUSG00000015451	625018	C4a	2.90553	-1.63597	-2.00058	-1.45373	1.13223	7.068e-09	5.11848e-11	5.534e-08	3.01355e-07	3.97297e-08	3.11333e-09	2.01788e-06	0.000246916
ENSMUSG00000004837	71520	Grap	0.950775	-0.01943	0.187938	0.0396489	-0.893014	0.890954	0.17255	0.77541	3.86467e-07	0.912642	0.2877	0.870532	0.000299061
ENSMUSG00000022684	67118	Bfar	6.0072	-0.601629	-0.2195	0.0853973	-0.405461	9.09555e-12	0.00329375	0.239974	4.24384e-07	9.20726e-11	0.0126283	0.415726	0.000311118
ENSMUSG00000097321	100042166	Gm3704	1.16296	-1.19275	-1.4928	-1.50506	0.908837	1.37268e-07	7.3961e-10	6.6016e-10	4.83527e-07	6.02775e-07	3.03894e-08	4.86527e-08	0.000336752
ENSMUSG00000042010	100705	Acacb	5.66779	-0.322208	0.795078	0.895496	-1.01447	0.0762418	4.3926e-05	6.16912e-06	5.31706e-07	0.109021	0.000357386	0.000105565	0.000352673
ENSMUSG00000021226	171210	Acot2	4.39592	-2.40087	0.766304	0.531144	-1.14327	9.70399e-15	0.000212439	0.00814202	7.07389e-07	1.95328e-13	0.0013182	0.0340061	0.000447874
ENSMUSG00000023963	56050	Cyp39a1	5.97735	2.99235	2.48141	2.08484	-1.03478	5.66562e-24	3.12036e-20	4.76046e-17	8.13136e-07	1.54738e-21	3.95123e-17	3.9005e-14	0.000477314
ENSMUSG00000022853	74147	Ehhadh	10.1324	-3.03607	0.417814	0.732225	-1.63285	3.89047e-15	0.179976	0.021238	8.22424e-07	8.5088e-14	0.297025	0.0707714	0.000477314
ENSMUSG00000032098	58866	Treh	2.69759	1.49906	0.21258	-0.140986	1.2524	9.17532e-09	0.387141	0.579473	8.9553e-07	5.04154e-08	0.523594	0.732218	0.000498954
ENSMUSG00000067144	108114	Slc22a7	3.39044	-1.39073	-2.01051	-2.48841	1.49179	4.21046e-05	9.57227e-08	2.1887e-09	1.11205e-06	0.000116642	1.94682e-06	1.35495e-07	0.000553205
ENSMUSG00000113543	Gm36264	Gm36264	-0.638936	-1.02094	-0.586978	-0.981881	1.2165	0.000586243	0.029218	0.00070528	1.09785e-06	0.00130715	0.0733292	0.00496405	0.000553205
ENSMUSG00000074466	545539	Gm15417	2.55661	-0.365905	-0.185409	-0.280472	0.589338	0.0029979	0.110161	0.018254	1.07103e-06	0.00581908	0.205908	0.0631044	0.000553205
ENSMUSG00000032009	75747	Sesn3	3.73322	-0.507389	-0.692681	-0.318137	-0.59511	2.05158e-05	3.89829e-08	0.00430006	1.29408e-06	6.00978e-05	9.25606e-07	0.0206679	0.000621561
ENSMUSG00000042195	72022	Slc35f2	0.0235716	-3.04075	-1.05782	0.277573	-1.80715	2.09022e-10	0.000770411	0.283562	1.41023e-06	1.59502e-09	0.00382842	0.464818	0.000654771
ENSMUSG00000002329	67881	Mdp1	3.55517	-0.22507	0.0743309	-0.169452	0.42754	0.00932	0.36197	0.0441222	1.4811e-06	0.0163191	0.498406	0.123982	0.000665493
ENSMUSG00000039620	319582	Trmt9b	1.89951	-1.92678	-0.277946	-0.0220828	-0.800079	3.67583e-16	0.050395	0.871427	1.57557e-06	1.02606e-14	0.11251	0.928416	0.000685818
ENSMUSG00000027465	67231	Tbc1d20	5.45958	-0.302842	-0.413906	-0.229684	-0.323553	6.36736e-06	6.25179e-09	0.000397783	1.81413e-06	2.06883e-05	1.9055e-07	0.00311101	0.000765728
ENSMUSG00000025813	26557	Homer2	4.25676	0.625837	0.000475374	-0.633269	0.588031	5.46757e-07	0.996664	1.31486e-06	1.97337e-06	2.15318e-06	0.99781	2.98078e-05	0.000798449
ENSMUSG00000068227	16185	Il2rb	0.777507	0.249137	0.0993113	0.14524	-1.10274	0.168499	0.580175	0.418147	2.0063e-06	0.220792	0.698527	0.601941	0.000798449
ENSMUSG00000017307	170789	Acot8	3.73501	-1.83822	-0.144802	-0.041646	-0.585774	2.9696e-21	0.183327	0.698971	2.18644e-06	3.36289e-19	0.300702	0.819895	0.000845972
ENSMUSG00000104213	Ighd	Ighd	-1.51756	-2.70958	-1.60475	-0.696592	-1.69849	6.46279e-10	3.82241e-06	0.0170609	2.50229e-06	4.42795e-09	4.45916e-05	0.0600862	0.000942011
ENSMUSG00000092471	Cyp21a2-ps	Cyp21a2-ps	1.22676	0.464592	-1.03214	-1.45326	1.43677	0.125735	0.00407773	0.000210926	2.85606e-06	0.170184	0.0149431	0.00186539	0.00104689
ENSMUSG00000022129	13190	Dct	-0.989192	-3.80037	-3.24705	-4.12916	1.19585	1.99839e-12	1.44202e-11	2.41073e-13	3.24208e-06	2.36094e-11	1.03536e-09	5.69137e-11	0.00108985
ENSMUSG00000063232	380780	Serpina11	6.06008	0.626078	0.343122	-0.388362	0.558659	3.21038e-07	0.00249825	0.000650619	3.20732e-06	1.31444e-06	0.0100312	0.00464981	0.00108985
ENSMUSG00000031808	26457	Slc27a1	4.38296	-2.00371	-0.491083	0.470544	-0.886498	3.11701e-15	0.00506616	0.0066066	3.36052e-06	7.05965e-14	0.0177526	0.0289473	0.00108985
ENSMUSG00000030545	18631	Pex11a	7.5459	-2.09543	0.082224	0.218179	-0.700313	7.19265e-23	0.554886	0.121147	3.16845e-06	1.33582e-20	0.677686	0.25692	0.00108985
ENSMUSG00000030577	12483	Cd22	-1.15732	-1.35936	-1.11151	-0.463371	-1.85259	0.000175822	0.00111313	0.129866	3.36447e-06	0.000433455	0.00519248	0.27047	0.00108985
ENSMUSG00000038092	15496	Hsd3b5	1.48161	-5.84245	-5.96132	-6.31245	1.48516	2.83744e-13	6.73024e-14	7.57176e-14	3.99277e-06	4.02882e-12	9.84488e-12	2.01183e-11	0.00114747
ENSMUSG00000112796	Gm40770	Gm40770	0.0931062	-0.863346	-1.73916	-1.70746	0.800078	2.44554e-05	1.11318e-11	1.8602e-11	4.36405e-06	7.06575e-05	8.3363e-10	2.47327e-09	0.00114747
ENSMUSG00000036330	110877	Slc18a1	1.45781	-1.33492	-0.571302	-0.478048	-0.570495	1.01577e-15	2.9522e-06	5.24999e-05	4.34277e-06	2.59134e-14	3.55412e-05	0.000613483	0.00114747
ENSMUSG00000109931	Gm39929	Gm39929	-2.11476	-3.61197	0.545598	1.16238	-2.33729	3.44116e-10	0.108339	0.000541963	4.06566e-06	2.50953e-09	0.203295	0.00403906	0.00114747
ENSMUSG00000068749	26442	Psma5	5.70019	-0.827799	-0.190057	-0.216674	-0.372581	1.74241e-16	0.0121356	0.00452823	3.85979e-06	5.31072e-15	0.0361345	0.0215114	0.00114747
ENSMUSG00000007891	13033	Ctsd	8.33376	-0.0154063	-0.261196	0.121012	-0.32274	0.811249	0.000138162	0.0656455	4.36613e-06	0.846054	0.000926559	0.165245	0.00114747
ENSMUSG00000051457	20737	Spn	-1.24871	-0.615034	-0.47879	-0.462623	-1.6869	0.0408959	0.098079	0.109977	4.23661e-06	0.0620928	0.187911	0.239692	0.00114747
ENSMUSG00000028698	18710	Pik3r3	0.426851	0.685346	0.27261	-0.314652	1.01852	0.00154839	0.203145	0.167788	4.11492e-06	0.00318622	0.324604	0.324149	0.00114747
ENSMUSG00000068747	20661	Sort1	3.56357	-0.569446	-0.638788	-0.135494	0.580619	2.17139e-05	2.49614e-06	0.255146	3.94887e-06	6.32878e-05	3.06063e-05	0.433671	0.00114747
ENSMUSG00000111253	Gm34654	Gm34654	-1.57717	-2.7754	-1.11153	0.329349	-2.16157	1.0521e-07	0.00383246	0.302796	4.28296e-06	4.72276e-07	0.0142315	0.486016	0.00114747
ENSMUSG00000026767	66960	Mindy3	4.09662	-0.38526	-0.364035	-0.431207	0.408585	2.42122e-05	4.93421e-05	2.97361e-06	4.61369e-06	7.00274e-05	0.000391393	5.79572e-05	0.00118691
ENSMUSG00000030035	22377	Wbp1	4.0338	-0.753658	-0.608798	-0.421504	0.476676	4.41408e-10	6.84602e-08	6.24875e-05	4.91809e-06	3.14013e-09	1.47385e-06	0.000707633	0.00118691
ENSMUSG00000021932	67153	Rnaseh2b	1.55862	0.39556	-0.234705	0.156279	-0.603952	0.000545362	0.0428756	0.157871	4.88051e-06	0.00122305	0.099057	0.310368	0.00118691
ENSMUSG00000048163	20345	Selplg	0.0869664	-0.745109	-0.323517	-0.187288	-1.26411	0.00241146	0.146443	0.391558	4.94227e-06	0.0047712	0.253897	0.577638	0.00118691
ENSMUSG00000026938	14133	Fcna	4.35452	-0.19526	0.263735	-0.0439549	-0.57304	0.0852185	0.0189795	0.691586	4.87061e-06	0.120191	0.0520097	0.814777	0.00118691
ENSMUSG00000025156	209318	Gps1	5.57185	0.00653198	-0.0673515	-0.0420561	0.266998	0.902832	0.211063	0.43312	5.18997e-06	0.922569	0.334155	0.615417	0.00122527
ENSMUSG00000045775	217316	Slc16a5	5.48606	0.402349	0.951177	1.65066	-1.14743	0.072628	6.49781e-05	5.60915e-10	5.31355e-06	0.104325	0.00049596	4.31657e-08	0.00123217
ENSMUSG00000021665	15212	Hexb	2.51524	0.0929594	-0.210458	0.241103	-0.765447	0.509799	0.143715	0.0824731	5.39612e-06	0.574188	0.250444	0.19517	0.00123217
ENSMUSG00000046160	50914	Olig1	1.48009	-0.887177	-1.69745	0.672994	0.873127	7.97009e-05	5.32828e-10	0.000327713	6.0171e-06	0.000209819	2.27953e-08	0.00265082	0.00133035
ENSMUSG00000034591	338365	Slc41a2	3.06731	1.2438	-0.0335685	-1.00111	1.84915	0.00178846	0.935384	0.0319717	5.97246e-06	0.00363194	0.961691	0.0967863	0.00133035
ENSMUSG00000031271	331535	Serpina7	4.6746	0.304595	2.42149	0.998513	1.87525	0.444225	3.10708e-08	0.0112955	6.47068e-06	0.510698	7.60608e-07	0.0437852	0.00140828
ENSMUSG00000026273	69821	Mterf4	3.46485	-0.756032	-0.584562	-0.576141	-0.436453	1.52869e-11	1.16729e-08	1.70695e-08	6.96956e-06	1.47154e-10	3.25835e-07	7.74467e-07	0.00149352
ENSMUSG00000053646	235611	Plxnb1	6.04836	0.838415	0.145974	0.27633	0.501709	2.75936e-11	0.158502	0.00901235	7.6894e-06	2.50719e-10	0.269306	0.0368024	0.00157908
ENSMUSG00000047617	227622	Paxx	2.64874	0.849498	0.144822	-0.404942	0.916089	2.95505e-05	0.463612	0.0553614	7.70892e-06	8.40085e-05	0.595783	0.146075	0.00157908
ENSMUSG00000000682	23833	Cd52	0.941445	-0.76372	-0.71441	-0.252383	-1.10762	0.000769777	0.00121034	0.212549	7.54369e-06	0.00168007	0.00556651	0.381815	0.00157908
ENSMUSG00000044748	13214	Defb1	0.723959	-0.495194	1.24736	2.46816	-2.67615	0.234289	0.000613304	1.6867e-10	7.94541e-06	0.293974	0.00317455	1.54566e-08	0.00160394
ENSMUSG00000025555	223254	Farp1	3.8379	-0.416339	-0.296405	-0.255234	0.560915	0.00119703	0.0162715	0.0370008	9.15788e-06	0.00252055	0.0458797	0.108456	0.00180852
ENSMUSG00000028439	71901	Fam219a	2.69557	-0.144997	-0.0908658	0.0181566	-0.528578	0.17089	0.379729	0.85912	9.21855e-06	0.223432	0.516089	0.921932	0.00180852
ENSMUSG00000075256	228094	Cerkl	2.33231	-1.45557	0.670439	0.0169932	-0.716379	1.139e-12	2.42638e-06	0.900692	1.00542e-05	1.40773e-11	2.9856e-05	0.944212	0.00194507
ENSMUSG00000031753	102339	Cog4	5.36195	-1.6659	-0.833354	-0.375482	-0.350807	8.24211e-31	1.04666e-16	3.11908e-06	1.05095e-05	1.64006e-27	4.55592e-14	6.0174e-05	0.00200529
ENSMUSG00000015599	106763	Ttbk1	-0.148826	0.0458918	0.00834829	-0.230022	1.21934	0.871396	0.976283	0.426047	1.09244e-05	0.895704	0.985909	0.609282	0.00202888
ENSMUSG00000033703	234730	Fcsk	2.92619	0.340544	0.136449	-0.0617761	0.437154	0.000441658	0.143185	0.512186	1.08192e-05	0.00100669	0.24974	0.681073	0.00202888
ENSMUSG00000020538	20787	Srebf1	5.00657	0.896497	-0.635485	-0.622191	1.12052	0.000304512	0.00968609	0.0112528	1.15615e-05	0.00071527	0.0301762	0.0437079	0.0020565
ENSMUSG00000054435	107526	Gimap4	1.92791	-1.16556	-0.290636	-0.383683	-0.876906	7.51879e-08	0.0904823	0.0284229	1.18114e-05	3.46098e-07	0.176913	0.0886878	0.0020565
ENSMUSG00000035459	192188	Stab2	4.69287	0.262194	0.106673	-0.202778	-0.580493	0.0305198	0.370676	0.0935245	1.17118e-05	0.0476687	0.506757	0.213873	0.0020565
ENSMUSG00000024948	26412	Map4k2	4.0167	0.0301671	-0.120655	-0.100572	0.304084	0.64087	0.0654747	0.123069	1.13297e-05	0.696091	0.137618	0.260164	0.0020565
ENSMUSG00000033777	279572	Tlr13	-0.648243	0.545323	0.193671	0.41205	-1.78617	0.0635025	0.512689	0.158635	1.14795e-05	0.0925044	0.638809	0.311215	0.0020565
ENSMUSG00000056978	66438	Hamp2	2.93913	0.79092	0.864273	0.811598	-4.25631	0.0976978	0.067788	0.0867364	1.20202e-05	0.13592	0.141334	0.202303	0.00206703
ENSMUSG00000054793	260299	Cadm4	3.29051	1.1035	0.251624	-0.615981	0.848098	4.46976e-08	0.176379	0.0029964	1.34286e-05	2.15728e-07	0.292475	0.0158034	0.00228106
ENSMUSG00000066677	100033459	Ifi208	-0.943764	-0.840914	0.0232809	-0.254427	-1.18079	0.000865966	0.914162	0.255776	1.42204e-05	0.00187153	0.948057	0.434428	0.00238646
ENSMUSG00000030751	26440	Psma1	5.53563	-1.02358	-0.215116	-0.188154	-0.313493	2.00721e-22	0.00199256	0.00637445	1.45791e-05	3.28922e-20	0.00833686	0.0281783	0.00241752
ENSMUSG00000076613	Ighg2b	Ighg2b	-1.91835	0.0992779	0.229172	-0.00407795	-2.20305	0.787046	0.522848	0.991126	1.51494e-05	0.825448	0.647989	0.995887	0.00248254
ENSMUSG00000036381	320463	F630111L10Rik	0.285451	-1.24465	0.180286	0.620997	-0.947106	1.45232e-07	0.304335	0.000453266	1.62357e-05	6.35544e-07	0.43889	0.00347854	0.00258709
ENSMUSG00000000409	16818	Lck	-1.09208	-0.909057	-0.36222	-0.151778	-1.30485	0.00116907	0.146739	0.531709	1.62493e-05	0.00246653	0.254315	0.695743	0.00258709
ENSMUSG00000084796	Mir142hg	Mir142hg	-0.284548	-0.141686	-0.290364	-0.123216	-1.08111	0.494664	0.164088	0.546051	1.63446e-05	0.559176	0.276537	0.707456	0.00258709
ENSMUSG00000032690	246728	Oas2	0.462997	-1.84207	-0.797966	-0.338099	-1.18241	9.25207e-09	0.00125615	0.136904	1.73199e-05	5.0757e-08	0.00573294	0.28039	0.00271066
ENSMUSG00000035493	21810	Tgfbi	5.0581	0.297361	0.446128	0.441147	-0.49306	0.00582299	6.5271e-05	7.71112e-05	1.77909e-05	0.0106205	0.000497625	0.000836512	0.00275344
ENSMUSG00000044734	66222	Serpinb1a	1.52943	-3.91795	-1.6063	-0.611815	-1.58346	4.8325e-11	1.08588e-05	0.043972	1.82757e-05	4.21489e-10	0.000109738	0.12366	0.00279739
ENSMUSG00000027843	19260	Ptpn22	-0.887573	0.348459	-0.0275751	0.188898	-1.19149	0.114298	0.901687	0.38963	1.86662e-05	0.156298	0.940254	0.57607	0.00282611
ENSMUSG00000023800	24001	Tiam2	2.22697	-1.13202	-1.80417	-0.791892	0.676763	1.58429e-08	6.80854e-14	9.85144e-06	1.93086e-05	8.2961e-08	9.84488e-12	0.000152637	0.00286116
ENSMUSG00000029188	20531	Slc34a2	0.995896	-0.670244	1.57762	1.05938	1.87225	0.189539	0.000256244	0.0144751	1.91497e-05	0.244702	0.00153185	0.0529891	0.00286116
ENSMUSG00000033788	26903	Dysf	1.36391	-0.16924	0.158354	-0.291977	-0.667877	0.219366	0.227422	0.0360867	2.06556e-05	0.277726	0.353623	0.106179	0.00302855
ENSMUSG00000022372	20491	Sla	0.45086	0.547167	-0.0981942	0.349906	-1.24094	0.0154369	0.671699	0.118512	2.26734e-05	0.0257973	0.773213	0.252849	0.00328977
ENSMUSG00000020778	69535	Ten1	0.975515	-2.29455	-0.0701519	-0.0583001	-0.861617	1.71567e-14	0.67859	0.730306	2.31767e-05	3.24254e-13	0.77802	0.841671	0.00332813
ENSMUSG00000025871	97820	4833439L19Rik	5.79793	0.179781	0.0536456	-0.0722446	0.314602	0.0110979	0.4373	0.295979	2.38738e-05	0.0191328	0.572154	0.478719	0.00336341
ENSMUSG00000020123	54140	Avpr1a	4.68089	0.830303	1.03937	0.0564205	0.678007	5.21163e-07	2.00332e-09	0.708265	2.39053e-05	2.06171e-06	6.95867e-08	0.826513	0.00336341
ENSMUSG00000027962	22329	Vcam1	2.7652	1.03933	0.542767	0.617672	-1.15291	3.71593e-06	0.0116523	0.00424468	2.44655e-05	1.25721e-05	0.0349643	0.0205078	0.00337655
ENSMUSG00000026536	381308	Ifi211	-0.148154	-1.36565	-0.217821	-0.149613	-1.13171	1.32047e-06	0.320231	0.491538	2.44835e-05	4.86324e-06	0.45594	0.66432	0.00337655
ENSMUSG00000014542	51811	Clec4f	4.65184	-0.389481	-0.442282	-0.324992	-0.832243	0.0340598	0.0163263	0.0739014	2.63292e-05	0.0525963	0.0460062	0.180023	0.00359548
ENSMUSG00000044349	319317	Snhg11	2.36697	-1.14185	-1.92071	-0.223142	-0.932547	9.76365e-07	8.73611e-12	0.238701	2.67169e-05	3.69459e-06	6.79806e-10	0.41421	0.00361301
ENSMUSG00000079017	76933	Ifi27l2a	-0.351326	-2.11143	-1.48319	-0.367953	-1.38785	4.3304e-08	7.75029e-06	0.169038	2.85465e-05	2.09584e-07	8.26598e-05	0.325616	0.0038233
ENSMUSG00000074639	216454	Rdh16f2	6.60338	1.50016	1.22999	0.900466	-0.593455	3.07701e-16	5.46234e-13	6.8698e-09	2.90342e-05	8.81885e-15	6.28801e-11	3.5705e-07	0.00385159
ENSMUSG00000034165	12445	Ccnd3	5.05594	-0.257157	-0.0043895	0.432886	-0.518444	0.0276433	0.969246	0.00032609	2.93724e-05	0.0436326	0.981858	0.00264076	0.0038597
ENSMUSG00000113019	Gm47467	Gm47467	2.89541	-0.958087	-0.910482	-0.638627	0.663743	4.82133e-07	8.70052e-07	0.000204647	3.09534e-05	1.91875e-06	1.24219e-05	0.00182026	0.00402944
ENSMUSG00000035208	276950	Slfn8	-0.290873	-0.981599	-0.396114	0.259234	-0.977536	2.84393e-05	0.0512552	0.168912	3.2557e-05	8.10746e-05	0.113865	0.325464	0.00416552
ENSMUSG00000052712	80748	BC004004	5.95483	-0.921057	-0.566026	-0.0920217	-0.401581	6.1184e-15	3.40317e-08	0.30989	3.25969e-05	1.27771e-13	8.24395e-07	0.493761	0.00416552
ENSMUSG00000040785	22129	Ttc3	4.27879	-0.732597	-0.468317	0.458773	-0.573659	4.43863e-07	0.000450941	0.000431274	3.4673e-05	1.77507e-06	0.00244784	0.00333549	0.00439055
ENSMUSG00000029919	54486	Hpgds	-0.427903	-0.0784713	-0.222654	0.582669	-1.27066	0.752089	0.372628	0.0135549	3.57297e-05	0.795372	0.508557	0.0503572	0.0044836
ENSMUSG00000024924	22359	Vldlr	1.28971	0.256333	0.270187	0.554259	-1.22948	0.272851	0.240461	0.0154386	3.61005e-05	0.335204	0.367781	0.0557542	0.00448968
ENSMUSG00000061292	100041449	Cyp3a59	5.02233	0.50579	-0.0622589	0.220425	0.952122	0.0210774	0.772649	0.306457	3.65849e-05	0.034154	0.850702	0.489973	0.00450965
ENSMUSG00000038178	215113	Slc43a2	2.73722	-0.10217	-0.0192703	0.0660357	-0.703339	0.493295	0.894726	0.648825	3.72819e-05	0.557901	0.936262	0.784572	0.00455526
ENSMUSG00000004814	56221	Ccl24	-1.57037	-0.0943008	-0.65489	-0.87831	-1.19109	0.694943	0.0108474	0.00108425	4.15524e-05	0.745067	0.0329755	0.00698501	0.00503289
ENSMUSG00000026914	59029	Psmd14	4.97745	-0.807647	-0.0724239	-0.0170184	-0.306899	9.90076e-17	0.299917	0.806778	4.29514e-05	3.26795e-15	0.434443	0.890069	0.0051575
ENSMUSG00000029561	23962	Oasl2	1.29527	-1.81901	-0.546883	-0.0687759	-0.910469	1.30091e-10	0.00659281	0.711583	4.44016e-05	1.02898e-09	0.0221402	0.828679	0.00528606
ENSMUSG00000037849	102639543	Ifi206	-1.75526	-2.71346	-0.577474	-0.301222	-1.36544	3.55722e-10	0.0432659	0.273017	4.66357e-05	2.58262e-09	0.099623	0.453005	0.00550498
ENSMUSG00000079418	666468	Atg4a	3.43024	-0.280907	-0.316747	-0.43975	0.329518	0.000698327	0.000138298	5.94733e-07	4.80894e-05	0.00153787	0.000927019	1.50832e-05	0.00562888
ENSMUSG00000040592	15985	Cd79b	-1.71586	-1.75787	-1.34998	-1.00062	-1.48807	5.04995e-06	0.000119872	0.0024976	5.04936e-05	1.6708e-05	0.000827809	0.0136321	0.00581261
ENSMUSG00000023349	56620	Clec4n	-0.647104	0.12671	0.0986069	0.303586	-1.54973	0.666046	0.734672	0.29015	5.02565e-05	0.718562	0.822542	0.47269	0.00581261
ENSMUSG00000013539	27883	Tango2	5.15511	0.206196	0.226138	0.522931	-0.436447	0.0416556	0.0258935	1.91752e-06	5.15169e-05	0.0631086	0.0666181	4.05045e-05	0.0058818
ENSMUSG00000020289	17168	Nprl3	3.82499	0.546282	0.146151	0.114828	0.298799	3.6655e-11	0.0370572	0.0999046	5.27152e-05	3.27077e-10	0.0882733	0.224122	0.00596968
ENSMUSG00000059022	333088	Kcp	1.53608	0.0313169	-0.874544	-0.208837	0.641539	0.841671	3.02244e-06	0.190007	5.48483e-05	0.871192	3.62927e-05	0.352741	0.00616115
ENSMUSG00000025255	80892	Zfhx4	3.97667	-0.0553558	0.112262	-0.0401217	0.496686	0.640131	0.335308	0.732081	5.5535e-05	0.695343	0.471482	0.84274	0.00618838
ENSMUSG00000042814	66405	Mcts2	2.01826	-0.521989	0.19989	0.234341	0.477338	6.47657e-05	0.0774858	0.0389456	5.73704e-05	0.000173252	0.156716	0.112933	0.00634216
ENSMUSG00000027082	21788	Tfpi	1.20435	-0.4121	-0.284399	-0.359689	-0.666943	0.00774367	0.054122	0.0167752	5.82184e-05	0.0137913	0.118756	0.0593202	0.00638523
ENSMUSG00000042286	192187	Stab1	5.02072	0.462894	0.422279	0.121183	-0.559722	0.000560996	0.00150898	0.344002	5.89154e-05	0.00125548	0.0066599	0.529869	0.0064112
ENSMUSG00000052776	246730	Oas1a	0.139746	-1.66259	-1.04134	-0.204135	-1.0787	5.79796e-08	6.8419e-05	0.358486	5.94856e-05	2.73391e-07	0.000517471	0.543998	0.00642306
ENSMUSG00000031264	12229	Btk	-1.13268	-0.532842	-0.411199	-0.15529	-1.08612	0.027961	0.0784681	0.49067	6.12877e-05	0.0440454	0.15838	0.663551	0.00656675
ENSMUSG00000100277	69857	1810053B23Rik	1.82742	1.3011	2.20117	2.93522	-1.88969	8.94574e-05	2.5911e-10	5.08144e-15	6.3115e-05	0.000233693	1.24884e-08	2.28321e-12	0.00671091
ENSMUSG00000064289	21353	Tank	3.70335	0.857126	0.35029	0.223689	0.436629	4.05185e-12	0.000983205	0.0321286	6.44722e-05	4.47213e-11	0.00468207	0.097077	0.00675996
ENSMUSG00000060548	29820	Tnfrsf19	2.04957	0.301557	-0.580349	0.0757243	0.767677	0.109961	0.00520382	0.687298	6.4547e-05	0.151139	0.0181846	0.812162	0.00675996
ENSMUSG00000053063	232413	Clec12a	0.460792	-0.741099	-0.726422	-0.182588	-1.12919	0.00432892	0.00433926	0.431921	6.73047e-05	0.00813074	0.0157114	0.614528	0.00699617
ENSMUSG00000000594	14667	Gm2a	5.41417	0.146969	-0.681917	-0.498527	-0.436075	0.155404	8.4537e-09	7.83309e-06	6.84613e-05	0.205334	2.46952e-07	0.000127313	0.00706369
ENSMUSG00000055401	50762	Fbxo6	4.65959	0.117072	0.0934468	0.123946	0.395053	0.212838	0.317031	0.185822	6.92549e-05	0.270544	0.453055	0.346773	0.00709302
ENSMUSG00000039601	53901	Rcan2	1.70983	-1.55128	-0.262961	-0.351935	-0.801014	3.21597e-10	0.134359	0.0490469	7.00199e-05	2.36387e-09	0.238801	0.133982	0.00711903
ENSMUSG00000020777	11430	Acox1	11.2574	-1.82314	-0.331001	-0.346588	-0.493092	1.85591e-23	0.00600207	0.00410602	7.15839e-05	4.30851e-21	0.0204959	0.0199982	0.00714544
ENSMUSG00000025232	15211	Hexa	4.94421	-0.405337	-0.184179	0.269156	-0.520909	0.00148258	0.132635	0.0295089	7.1283e-05	0.00306182	0.236582	0.0912006	0.00714544
ENSMUSG00000052160	104759	Pld4	1.589	-0.0774801	-0.297697	0.105364	-0.829531	0.665003	0.102354	0.544391	7.18186e-05	0.717548	0.194421	0.706024	0.00714544
ENSMUSG00000030159	56760	Clec1b	2.45746	1.11601	0.395642	0.24944	-0.868782	1.22523e-08	0.0284209	0.168422	7.28429e-05	6.54883e-08	0.0716645	0.324745	0.00715154
ENSMUSG00000041936	11603	Agrn	5.1679	-0.0742293	-0.320386	0.0406352	0.289161	0.279145	1.50078e-05	0.551608	7.29068e-05	0.342061	0.000144467	0.711355	0.00715154
ENSMUSG00000031298	237175	Adgrg2	2.09654	0.985298	1.2002	0.982166	0.956993	4.60586e-05	8.60819e-07	4.21667e-05	7.65243e-05	0.000126739	1.23231e-05	0.000512961	0.0074539
ENSMUSG00000021262	14026	Evl	0.38083	-0.896897	-0.393859	-0.0523931	-0.977433	0.000220602	0.0659296	0.797392	8.04564e-05	0.000534674	0.138426	0.884657	0.00778248
ENSMUSG00000021400	78903	Wrnip1	5.86417	-0.890715	-0.0425247	-0.189471	-0.549235	4.32582e-09	0.746072	0.151678	8.11903e-05	2.52957e-08	0.831194	0.301781	0.0077993
ENSMUSG00000025132	192662	Arhgdia	6.12574	1.76529	1.20878	1.66122	0.460522	3.24567e-23	5.68469e-16	6.21473e-22	8.41878e-05	6.84983e-21	1.72135e-13	1.7313e-18	0.00797722
ENSMUSG00000090272	100040462	Mndal	2.52346	-0.615867	-0.279095	-0.199414	-0.668895	0.000235045	0.0670858	0.18549	8.38198e-05	0.000565545	0.140264	0.346293	0.00797722
ENSMUSG00000026944	11305	Abca2	4.73434	0.21122	-0.288025	-0.34081	0.510473	0.0878832	0.0221513	0.00740342	8.76741e-05	0.123549	0.0586588	0.0316035	0.00819606
ENSMUSG00000022672	19090	Prkdc	2.46128	-0.0755113	-0.35837	-0.175002	0.458106	0.510281	0.00293394	0.128608	8.75762e-05	0.574546	0.0114634	0.268573	0.00819606
ENSMUSG00000120142	Gm57349	Gm57349	-0.277772	-1.39136	-0.474967	-0.501743	0.746149	5.70291e-08	0.0194296	0.0142137	8.91199e-05	2.69457e-07	0.0529789	0.0521557	0.00827567
ENSMUSG00000023927	20230	Satb1	-0.847257	0.38081	0.128155	0.202873	-0.930233	0.0530816	0.513256	0.299529	9.03471e-05	0.0785565	0.639286	0.48244	0.00833407
ENSMUSG00000023809	20112	Rps6ka2	-0.597887	-1.07089	-0.458266	-0.578276	-1.07064	9.3334e-05	0.0533543	0.0173265	9.18929e-05	0.000242773	0.117368	0.060837	0.0084209
ENSMUSG00000034066	227377	Farp2	4.07362	0.0517902	-0.509296	-0.187292	-0.404505	0.583864	1.74688e-06	0.0518914	9.26062e-05	0.642795	2.25508e-05	0.139455	0.0084308
ENSMUSG00000026390	17167	Marco	1.63424	3.27685	0.904748	1.29202	-3.70629	3.57968e-10	0.0665069	0.00832941	9.57214e-05	2.59379e-09	0.139346	0.0346123	0.00860195
ENSMUSG00000056429	22134	Tgoln1	7.67177	-1.34524	-0.403037	-0.200647	-0.470708	8.93501e-18	0.000715726	0.0817345	9.51679e-05	4.00179e-16	0.00360816	0.193916	0.00860195
ENSMUSG00000015656	15481	Hspa8	10.6461	-0.512405	0.210489	-0.0528744	-0.514079	0.000107726	0.0983834	0.673335	0.000102418	0.000276338	0.188291	0.801751	0.00914472
ENSMUSG00000026648	227525	Dclre1c	2.40584	-0.222787	-0.652268	-0.388551	-0.3925	0.0192382	4.67295e-09	9.472e-05	0.000104404	0.0315035	1.49288e-07	0.000991251	0.00916172
ENSMUSG00000032725	14276	Folr2	0.488773	-1.07459	-1.16719	-0.934971	-1.0353	6.10189e-05	1.44955e-05	0.000259113	0.000104581	0.000164048	0.000140311	0.00219804	0.00916172
ENSMUSG00000024269	66648	Tpgs2	1.83374	-0.17323	-0.218938	-0.296198	0.545081	0.221922	0.119668	0.0383755	0.00010451	0.280431	0.218862	0.11164	0.00916172
ENSMUSG00000038910	224860	Plcl2	4.19027	-0.158143	-0.0954379	0.0945345	-0.345841	0.0594572	0.245825	0.247269	0.000106044	0.0871309	0.373892	0.42453	0.00923176
ENSMUSG00000036596	242939	Cpz	-1.0376	-0.640086	-0.0160766	-0.129101	-1.09067	0.0130928	0.944615	0.582358	0.000109564	0.0222232	0.967182	0.73429	0.00947898
ENSMUSG00000116846	1810044K17Rik	1810044K17Rik	0.674238	-1.66471	0.550179	0.281304	-1.34557	7.92526e-06	0.0373275	0.292184	0.000111746	2.53074e-05	0.0887565	0.474707	0.00960417
ENSMUSG00000036905	12260	C1qb	3.91041	0.119096	-0.271152	-0.0970621	-0.858177	0.540306	0.170935	0.618943	0.00011239	0.602868	0.285554	0.763123	0.00960417
ENSMUSG00000037922	242248	Bank1	-1.86418	-2.309	-1.39908	-1.17952	-1.09154	2.41721e-10	2.35911e-06	3.18309e-05	0.000115049	1.8131e-09	2.90797e-05	0.0004038	0.00967991
ENSMUSG00000037541	210274	Shank2	2.6414	0.198043	-0.993669	-0.726565	0.940296	0.41447	0.000441679	0.00690543	0.00011557	0.481497	0.00240694	0.0299551	0.00967991
ENSMUSG00000060224	74580	Pyroxd2	3.20425	-1.34041	-0.999521	-0.274197	-0.656741	8.98371e-11	6.33811e-08	0.0766935	0.000115528	7.34786e-10	1.38593e-06	0.184955	0.00967991
ENSMUSG00000004565	50767	Pnpla6	4.8203	0.554405	0.0737605	0.0285535	0.383024	1.33754e-07	0.431132	0.760387	0.000116056	5.88646e-07	0.566532	0.861582	0.00967991
ENSMUSG00000104785	102633249	Gm31121	-2.81807	-3.24603	-2.22625	-4.59511	1.17748	6.80113e-10	5.81159e-07	5.25885e-15	0.000120498	4.63734e-09	8.78932e-06	2.28908e-12	0.00999061
ENSMUSG00000024140	13819	Epas1	7.12087	0.781541	0.252655	-0.459091	0.430219	4.87268e-10	0.0188677	3.95674e-05	0.000122296	3.44176e-09	0.0517645	0.000487299	0.0100204
ENSMUSG00000028713	13120	Cyp4b1	2.59932	0.369661	0.157055	-0.0375752	-0.907281	0.0615401	0.422749	0.850283	0.000121868	0.0898806	0.558077	0.91609	0.0100204
ENSMUSG00000025503	21351	Taldo1	5.86548	-0.541651	-0.438916	-0.243039	0.335429	8.8348e-09	1.17547e-06	0.00406205	0.000124104	4.8698e-08	1.60678e-05	0.0198319	0.0100704
ENSMUSG00000027322	20612	Siglec1	0.979716	-0.640962	-0.802006	-0.433968	-1.04517	0.00999717	0.00153174	0.06636	0.000124746	0.0174107	0.00674323	0.166432	0.0100704
ENSMUSG00000043263	236312	Ifi209	-0.713675	-1.72516	-0.584022	-0.107798	-1.13576	2.58507e-07	0.0250786	0.657008	0.000125076	1.07581e-06	0.0649656	0.789872	0.0100704
ENSMUSG00000030217	109978	Art4	1.10298	-0.409673	-0.12487	-0.103077	-0.698995	0.0155783	0.42976	0.513702	0.000126368	0.0260023	0.565246	0.682307	0.010116
ENSMUSG00000021242	67963	Npc2	5.54979	0.649392	0.184951	0.0468142	-0.287299	4.51725e-13	0.0108406	0.507823	0.000131343	6.12666e-12	0.0329619	0.677494	0.0104541
ENSMUSG00000030538	23991	Cib1	5.05941	-0.407382	-0.0421657	0.0522454	0.266386	5.87641e-08	0.520426	0.426243	0.000132264	2.76342e-07	0.646009	0.609422	0.0104676
ENSMUSG00000024965	108101	Fermt3	1.42942	0.00836953	0.062696	0.028991	-0.764879	0.96126	0.710726	0.864641	0.00013691	0.970246	0.80407	0.925078	0.0107741
ENSMUSG00000028024	13809	Enpep	5.55442	0.751971	-0.254763	-0.532368	0.578928	1.91613e-06	0.0771338	0.000399068	0.000139354	6.81907e-06	0.156208	0.00311931	0.0108887
ENSMUSG00000042363	216551	Lgalsl	4.23792	0.523452	0.913072	0.288355	0.56764	0.000408331	1.04163e-08	0.0442867	0.000141493	0.000937471	2.96705e-07	0.124294	0.0108887
ENSMUSG00000033253	230676	Szt2	4.15702	0.265531	0.560013	0.204584	0.406794	0.0106212	4.42501e-07	0.045723	0.000140989	0.0183711	7.02004e-06	0.126928	0.0108887
ENSMUSG00000032715	228775	Trib3	2.87057	-0.513127	-0.78409	-0.316222	-0.815392	0.0102364	0.000176935	0.096993	0.000140759	0.0177807	0.00113259	0.219785	0.0108887
ENSMUSG00000034868	67938	Myl12b	5.08579	0.00203622	0.00228884	0.122711	0.358864	0.981741	0.979433	0.170158	0.000143334	0.986273	0.987229	0.327095	0.0109697
ENSMUSG00000097426	Gm8941	Gm8941	-0.432267	-2.65788	-1.9509	-2.34076	1.14603	1.13804e-07	5.40046e-06	4.5059e-07	0.000145107	5.0807e-07	6.04201e-05	1.20235e-05	0.0109847
ENSMUSG00000028383	72479	Hsdl2	7.04973	-1.9555	0.260252	0.0801572	-0.558869	3.78125e-21	0.0679487	0.567814	0.000144329	4.08111e-19	0.141579	0.723877	0.0109847
ENSMUSG00000023232	230779	Serinc2	4.35103	-1.94699	0.080927	0.293232	-0.592246	1.99608e-17	0.571379	0.0432479	0.000146507	8.20158e-16	0.691214	0.122137	0.0110308
ENSMUSG00000036896	12262	C1qc	3.49997	0.147063	-0.268206	-0.21093	-0.876924	0.460815	0.188306	0.298794	0.000149277	0.526683	0.306831	0.481479	0.0111307
ENSMUSG00000021143	217893	Pacs2	4.11864	-0.500839	-0.460037	0.0491916	-0.251319	6.01347e-11	5.31648e-10	0.421937	0.000150231	5.14153e-10	2.27953e-08	0.605626	0.0111307
ENSMUSG00000020589	76820	Cyria	1.38835	0.149983	0.0230503	0.0387249	-0.63804	0.302476	0.873377	0.788955	0.000149984	0.366843	0.92308	0.879284	0.0111307
ENSMUSG00000059060	19363	Rad51b	1.08498	-3.11877	1.09849	2.51394	-1.746	1.31186e-07	0.000772201	2.74019e-12	0.000152411	5.78075e-07	0.00383321	4.8314e-10	0.0112325
ENSMUSG00000036820	245847	Amdhd2	3.18224	-0.556761	-0.64138	-0.22053	0.48002	6.16492e-05	5.39505e-06	0.0797089	0.000155221	0.000165679	6.04081e-05	0.19042	0.0113198
ENSMUSG00000028960	63958	Ube4b	5.38891	-0.802149	-0.288518	0.0678679	-0.339824	1.51763e-13	0.00110146	0.424232	0.000154682	2.28283e-12	0.00514669	0.607748	0.0113198
ENSMUSG00000078597	13118	Cyp4a12b	4.97325	-5.10548	-3.54609	-3.37047	-1.0841	2.28657e-23	4.61355e-19	3.13169e-18	0.000157683	5.22125e-21	4.01639e-16	3.57959e-15	0.0113801
ENSMUSG00000035478	17192	Mbd3	5.10191	0.0787169	0.254336	0.0626	0.340376	0.355635	0.00376295	0.46137	0.000157267	0.422521	0.0140257	0.639699	0.0113801
ENSMUSG00000030131	17837	Mug2	8.32725	-0.470859	-0.398147	-0.838399	0.583684	0.00158207	0.00709205	1.69926e-07	0.000159284	0.00324929	0.0234144	5.28326e-06	0.0114365
ENSMUSG00000027502	66404	Rtf2	6.85266	-1.14169	-0.105819	0.281163	-0.345041	9.11025e-20	0.224636	0.0019587	0.000160664	6.57496e-18	0.350347	0.0113012	0.0114763
ENSMUSG00000006998	21762	Psmd2	7.07011	-0.810711	-0.155657	-0.18865	-0.253727	5.40962e-19	0.0171825	0.00424462	0.00016852	3.3341e-17	0.0479012	0.0205078	0.0118681
ENSMUSG00000073491	623121	Ifi213	-0.628635	-1.90339	-0.863365	-0.230344	-1.07707	2.29504e-08	0.0013245	0.337126	0.000168087	1.16458e-07	0.00597246	0.522513	0.0118681
ENSMUSG00000036887	12259	C1qa	3.95278	0.0288957	-0.26981	-0.177813	-0.800036	0.878347	0.159205	0.34981	0.000168704	0.901783	0.270251	0.535971	0.0118681
ENSMUSG00000075528	69684	Aarsd1	4.25262	0.116893	-0.00905447	-0.23339	0.335802	0.171245	0.914771	0.00813195	0.000169715	0.223821	0.948192	0.0339844	0.0118792
ENSMUSG00000039254	99011	Pomt1	3.34077	-0.839307	-0.438529	-0.125933	-0.390849	1.79793e-11	2.70352e-05	0.186598	0.000170755	1.699e-10	0.000238036	0.347802	0.011891
ENSMUSG00000031129	331004	Slc9a9	0.656004	0.0409174	-0.210552	-0.0734629	-0.784108	0.818606	0.244665	0.679818	0.000171592	0.852322	0.37239	0.806849	0.011891
ENSMUSG00000047604	212398	Frat2	0.806327	0.751347	-0.23334	0.0842528	0.645481	1.45315e-05	0.182487	0.616261	0.000174104	4.3802e-05	0.299705	0.760984	0.0120054
ENSMUSG00000054723	106639	Vmac	3.19182	-0.461744	-0.319087	-0.309584	0.397861	5.7731e-05	0.00316228	0.00412624	0.000176114	0.00015581	0.0122172	0.0200609	0.0120249
ENSMUSG00000020738	170930	Sumo2	5.3779	0.313348	0.29846	0.113367	0.244635	3.38897e-06	8.28035e-06	0.0687326	0.000176077	1.1567e-05	8.74427e-05	0.170321	0.0120249
ENSMUSG00000032698	16909	Lmo2	1.39025	-0.612105	-0.234864	-0.11674	-0.503552	1.0639e-05	0.0551715	0.32953	0.00018005	3.30486e-05	0.120562	0.514519	0.0120831
ENSMUSG00000031304	16186	Il2rg	-0.225695	-0.966466	-0.648453	-0.190495	-1.03307	0.000357972	0.00948706	0.41095	0.000178443	0.000830479	0.0296489	0.596138	0.0120831
ENSMUSG00000075602	110454	Ly6a	1.25282	-2.18418	-0.676298	-0.149809	-0.904422	3.78576e-11	0.00271683	0.467291	0.000181771	3.3673e-10	0.0107722	0.644509	0.0120831
ENSMUSG00000032661	246727	Oas3	-2.09495	-2.19176	-1.1883	-0.127412	-1.94473	4.78736e-05	0.00871529	0.747071	0.00018105	0.000131369	0.0277411	0.852484	0.0120831
ENSMUSG00000072620	20556	Slfn2	0.538172	-0.246868	-0.22809	-0.0208147	-1.11159	0.324972	0.354662	0.931093	0.0001794	0.390196	0.491258	0.961322	0.0120831
ENSMUSG00000020143	94176	Dock2	0.274823	-0.272608	-0.441686	-0.00351668	-0.923391	0.205642	0.0432353	0.986319	0.00018217	0.262354	0.0995907	0.993595	0.0120831
ENSMUSG00000022765	67474	Snap29	4.42298	-0.660598	-0.461925	-0.397258	-0.307576	9.88481e-12	1.33056e-07	3.05099e-06	0.000189037	9.91256e-11	2.57766e-06	5.9271e-05	0.0124791
ENSMUSG00000010797	22413	Wnt2	0.586279	0.244022	0.0821607	-0.306061	-0.869895	0.210175	0.670651	0.132939	0.000192059	0.267648	0.772516	0.275081	0.0126137
ENSMUSG00000042992	67774	Borcs5	2.35642	-0.0588836	-0.00791093	-0.136789	0.355553	0.528271	0.931077	0.143229	0.000193044	0.591787	0.959353	0.290073	0.0126137
ENSMUSG00000026222	20684	Sp100	2.70224	-0.393386	-0.135946	-0.159045	-0.591783	0.00906939	0.335545	0.262644	0.000193793	0.0159223	0.471751	0.441832	0.0126137
ENSMUSG00000005338	94332	Cadm3	1.07817	-1.11462	-0.411405	-0.523516	-0.567082	8.31398e-10	0.0041162	0.000410727	0.000197762	5.57025e-09	0.0150603	0.00320326	0.0126941
ENSMUSG00000018740	71998	Slc25a35	-0.825057	-1.26135	-0.738607	-0.405666	1.04296	0.000340916	0.0200227	0.179381	0.000197756	0.000793421	0.0542598	0.338931	0.0126941
ENSMUSG00000008845	93671	Cd163	2.81374	1.11859	0.563641	0.048179	-1.13812	1.05986e-05	0.0212372	0.84703	0.000197084	3.29741e-05	0.0567886	0.914453	0.0126941
ENSMUSG00000004105	26360	Angptl2	2.87474	-0.847101	-0.432454	-0.278666	-0.561912	2.75221e-07	0.00263816	0.0450494	0.000202269	1.13958e-06	0.0105111	0.125794	0.0128772
ENSMUSG00000026399	13136	Cd55	2.14151	-0.36826	-0.0859517	-0.237701	-0.880354	0.0842548	0.669811	0.248496	0.000203388	0.119097	0.772015	0.425902	0.0128772
ENSMUSG00000024824	19367	Rad9a	1.45614	0.473151	-0.0391027	0.00317267	0.484795	0.000272957	0.75877	0.980043	0.000203021	0.000649031	0.840603	0.990065	0.0128772
ENSMUSG00000029189	231238	Sel1l3	4.02047	-1.74967	-0.220336	0.368024	-0.871469	8.13727e-10	0.298155	0.0806795	0.000207545	5.47556e-09	0.432875	0.192001	0.013081
ENSMUSG00000025969	18187	Nrp2	4.08656	-1.18211	0.153454	-0.702963	-0.578759	1.60161e-10	0.281776	1.07105e-05	0.000209516	1.24909e-09	0.414321	0.000163582	0.0131457
ENSMUSG00000026640	18845	Plxna2	3.85109	0.122136	-0.00857957	-0.40545	0.554191	0.398786	0.9525	0.00790534	0.000213773	0.466037	0.971859	0.033222	0.0133084
ENSMUSG00000072625	12165	Gdf2	3.43895	-0.990577	-0.252193	-0.239093	-0.493407	3.04781e-10	0.0416657	0.0532325	0.00021402	2.24976e-09	0.0970179	0.142082	0.0133084
ENSMUSG00000061313	72108	Ddhd2	4.79178	-0.957451	0.0720337	-0.0774538	-0.596275	5.21367e-08	0.630941	0.605846	0.000215399	2.48363e-07	0.741573	0.753131	0.0133346
ENSMUSG00000030814	12055	Bcl7c	3.54757	-0.123791	-0.123451	-0.132139	0.561513	0.410451	0.405374	0.374038	0.000216941	0.477348	0.541683	0.560213	0.0133707
ENSMUSG00000042608	74178	Stk40	5.13342	-0.649737	0.019225	-0.0839914	-0.404703	4.08987e-08	0.8519	0.415907	0.000218409	1.9884e-07	0.908098	0.600527	0.0134018
ENSMUSG00000006522	16426	Itih3	10.6449	1.54958	0.876553	0.0886961	0.60638	3.26147e-14	4.79263e-07	0.564791	0.000219785	5.70001e-13	7.46717e-06	0.721807	0.0134271
ENSMUSG00000048218	105827	Amigo2	3.42711	0.0162056	0.494539	0.159201	-0.652587	0.917533	0.00160016	0.301215	0.00022343	0.934849	0.00698047	0.484178	0.0135902
ENSMUSG00000017754	18830	Pltp	4.27782	-2.28181	-1.40583	-1.29122	-0.636845	1.55957e-18	8.22161e-12	1.06224e-10	0.00022904	8.41985e-17	6.61958e-10	1.04935e-08	0.0138709
ENSMUSG00000035105	112407	Egln3	3.26911	-1.85102	-0.523381	-0.576336	0.598341	8.28882e-14	0.00207136	0.000816138	0.000236222	1.3332e-12	0.00860483	0.00559999	0.0142439
ENSMUSG00000005674	641376	Tomm40l	2.25288	-1.49123	-1.07624	0.0101657	0.494455	1.18714e-13	5.42607e-10	0.93796	0.000242804	1.83119e-12	2.31131e-08	0.965692	0.0145777
ENSMUSG00000021198	217843	Unc79	-0.650707	-0.783377	1.0988	0.935879	-1.57328	0.0373242	0.000554655	0.00323658	0.000245436	0.0571557	0.00292312	0.0166861	0.0145811
ENSMUSG00000029394	13445	Cdk2ap1	4.82675	0.104016	0.298978	0.154135	0.255442	0.119413	2.51305e-05	0.0220971	0.000252282	0.16259	0.000222815	0.0730399	0.0145811
ENSMUSG00000022426	74158	Josd1	5.50234	0.041816	-0.0768556	-0.101559	-0.301809	0.591822	0.325699	0.195356	0.000250234	0.650142	0.461336	0.358938	0.0145811
ENSMUSG00000037697	114874	Ddhd1	3.79612	0.277396	0.0247131	0.0464264	0.25195	6.3267e-05	0.704482	0.476556	0.000246716	0.000169666	0.799473	0.652336	0.0145811
ENSMUSG00000032549	270192	Rab6b	-0.289115	-1.04408	0.101114	-0.109604	-0.821001	1.00291e-05	0.5894	0.56849	0.00024769	3.135e-05	0.706386	0.724342	0.0145811
ENSMUSG00000022014	108670	Epsti1	-0.335173	-0.49053	-0.648561	-0.109986	-0.917295	0.0321367	0.00519785	0.604464	0.000248719	0.0499646	0.0181684	0.752084	0.0145811
ENSMUSG00000024677	69774	Ms4a6b	-0.55916	-0.138471	-0.39613	0.0962601	-1.10601	0.587363	0.128311	0.695084	0.000251451	0.646392	0.230642	0.817238	0.0145811
ENSMUSG00000002733	83435	Plekha3	4.03131	0.393833	0.15411	-0.0220386	0.318147	9.25532e-06	0.0636064	0.790022	0.000245911	2.9101e-05	0.134626	0.879564	0.0145811
ENSMUSG00000038244	320878	Mical2	4.3852	0.235212	0.387107	0.0234755	0.516372	0.0837755	0.00487848	0.861639	0.000249388	0.118492	0.0172241	0.923244	0.0145811
ENSMUSG00000031565	14182	Fgfr1	3.46329	1.18937	0.407132	0.560536	0.566622	8.7048e-12	0.00708062	0.00026634	0.00026444	8.8503e-11	0.0233892	0.00224567	0.0150959
ENSMUSG00000028452	269523	Vcp	8.17669	-0.818914	-0.150018	-0.201772	-0.292522	6.10748e-16	0.0523893	0.00987878	0.000262507	1.63598e-14	0.115665	0.039479	0.0150959
ENSMUSG00000006526	69179	Stimate	3.09737	0.431198	-0.0847916	0.076527	0.456047	0.000518601	0.486721	0.524736	0.000263681	0.00116962	0.616763	0.690902	0.0150959
ENSMUSG00000073490	226691	Ifi207	2.10341	0.45474	0.247523	-0.0210647	-0.821821	0.0174021	0.189565	0.91288	0.000266418	0.0287298	0.308247	0.951473	0.0151467
ENSMUSG00000060371	140904	Caln1	2.63098	-0.750499	-0.0518124	-0.352118	-0.610326	1.52475e-05	0.725102	0.0229148	0.000268981	4.57621e-05	0.815668	0.0749038	0.0152302
ENSMUSG00000020876	74479	Snx11	2.93815	0.729064	0.329954	0.437042	0.35118	1.61177e-11	0.000504544	7.39599e-06	0.000274629	1.54192e-10	0.00269781	0.000121628	0.0153013
ENSMUSG00000056133	667055	Unc93a2	2.8562	-0.594759	0.595077	0.537701	-0.613053	0.000377916	7.82234e-05	0.000322619	0.000273571	0.000872245	0.00057956	0.00262027	0.0153013
ENSMUSG00000026288	16331	Inpp5d	1.23561	0.49544	0.0523711	0.220406	-0.813636	0.00861674	0.780752	0.237416	0.000273341	0.0152043	0.855633	0.412803	0.0153013
ENSMUSG00000039230	108903	Tbcd	4.37847	0.149928	-0.0484741	-0.0344811	0.320587	0.0771389	0.563511	0.681045	0.00027379	0.110144	0.685275	0.80759	0.0153013
ENSMUSG00000100801	Gm15459	Gm15459	3.9349	-0.437776	0.221191	0.0152838	-0.515003	0.00160333	0.0851985	0.905038	0.000278028	0.00328908	0.168833	0.947001	0.0154289
ENSMUSG00000020440	11844	Arf5	4.59209	-0.226134	-0.201882	-0.110414	0.382826	0.0285367	0.0481161	0.27336	0.000280267	0.0448631	0.108361	0.453236	0.0154302
ENSMUSG00000037902	19261	Sirpa	3.01172	-0.492034	-0.365168	0.208258	-0.821173	0.0195529	0.0721996	0.279835	0.000279349	0.0319738	0.148045	0.460191	0.0154302
ENSMUSG00000025915	170755	Sgk3	3.0693	0.729724	0.485159	0.609819	-0.468444	8.27066e-09	4.18861e-05	5.63207e-07	0.000281937	4.59522e-08	0.000342994	1.4474e-05	0.0154336
ENSMUSG00000018507	22368	Trpv2	0.565945	-0.576922	0.810066	0.585138	-0.761509	0.00393462	7.09664e-06	0.000932467	0.000283653	0.00746361	7.65086e-05	0.00622345	0.0154336
ENSMUSG00000026981	16181	Il1rn	1.35937	-2.97347	0.314362	0.744276	-1.43268	2.95693e-08	0.298733	0.0127418	0.000283536	1.47097e-07	0.433308	0.0480715	0.0154336
ENSMUSG00000026921	353156	Egfl7	3.93101	0.037423	0.281519	-0.0139632	-0.585865	0.797733	0.0527883	0.923387	0.000287938	0.834331	0.11647	0.957054	0.0156058
ENSMUSG00000003053	13095	Cyp2c29	8.33378	0.382278	-0.379005	-1.06729	-0.643773	0.0285225	0.0282326	2.55386e-08	0.000291852	0.0448459	0.0713188	1.09119e-06	0.0156448
ENSMUSG00000054455	56491	Vapb	5.69375	-0.187471	-0.206075	-0.0930357	0.231274	0.00271649	0.00107461	0.126346	0.000291284	0.00531581	0.00504323	0.265288	0.0156448
ENSMUSG00000006344	23887	Ggt5	1.31833	-0.0549579	0.304593	0.0869328	-0.632095	0.722304	0.0416401	0.563675	0.000292027	0.768835	0.0969745	0.72082	0.0156448
ENSMUSG00000047867	231931	Gimap6	2.73827	0.609962	0.227586	0.00984791	-0.675264	0.000230448	0.155431	0.951575	0.000295893	0.000555637	0.265383	0.973757	0.0157912
ENSMUSG00000025980	15510	Hspd1	8.8508	-0.125414	0.314399	0.0377518	-0.295259	0.109122	0.000156888	0.628038	0.000298001	0.150061	0.00102619	0.768941	0.0158429
ENSMUSG00000095079	Igha	Igha	-1.06828	0.748015	0.0690412	0.118313	-1.8034	0.0416133	0.855478	0.754092	0.000299149	0.0630651	0.910519	0.857659	0.0158435
ENSMUSG00000042129	213391	Rassf4	1.60748	0.265914	-0.223801	0.131478	-0.678091	0.100599	0.180183	0.413128	0.000300288	0.139469	0.297191	0.597928	0.0158436
ENSMUSG00000028037	99899	Ifi44	-0.231916	-2.4337	-1.09282	-0.0351582	-1.05211	5.57479e-10	0.000153308	0.883352	0.000302912	3.88966e-09	0.0010085	0.93441	0.0159217
ENSMUSG00000027276	16449	Jag1	2.1739	-0.00398899	-0.00414164	-0.233822	0.4431	0.97365	0.972231	0.0584117	0.000305185	0.979911	0.983413	0.151624	0.0159809
ENSMUSG00000029822	71720	Osbpl3	1.94823	-2.21541	-1.33737	0.488371	-0.950933	2.96558e-10	2.11771e-06	0.0249279	0.000307243	2.19139e-09	2.65079e-05	0.080107	0.0160284
ENSMUSG00000042502	70233	Cd2bp2	4.89586	0.486964	0.129714	0.0959366	0.273792	5.01011e-09	0.0744986	0.184928	0.000309167	2.89208e-08	0.151812	0.345522	0.0160686
ENSMUSG00000041378	12741	Cldn5	1.10672	-0.328947	0.209375	-0.223423	-0.744429	0.0815398	0.22907	0.220417	0.000314423	0.115729	0.355036	0.391306	0.016281
ENSMUSG00000029727	13113	Cyp3a13	7.77793	0.801792	0.168633	-0.0793865	0.599141	3.72334e-06	0.284153	0.611207	0.000316694	1.2591e-05	0.417156	0.756487	0.0163379
ENSMUSG00000037926	237860	Ssh2	3.88121	-0.489132	-0.456143	-0.550501	-0.318543	2.74168e-07	9.17772e-07	1.41713e-08	0.000326635	1.1359e-06	1.30047e-05	6.69125e-07	0.0165281
ENSMUSG00000013878	77733	Rnf170	4.11232	-0.302412	-0.405282	-0.263843	0.244776	2.33899e-05	6.37302e-08	0.000151153	0.000326684	6.78604e-05	1.38943e-06	0.00143518	0.0165281
ENSMUSG00000025348	16404	Itga7	3.87389	1.0331	0.372409	0.330047	0.448789	9.22576e-13	0.00232349	0.00668702	0.0003275	1.17036e-11	0.00945206	0.029217	0.0165281
ENSMUSG00000031875	68119	Cmtm3	1.93418	-0.658256	0.042543	-0.121284	-0.599207	0.00010295	0.76927	0.412419	0.000324754	0.00026521	0.848188	0.597274	0.0165281
ENSMUSG00000024036	224674	Slc37a1	1.40253	1.55131	0.496747	0.217007	1.21618	5.2389e-06	0.14131	0.528173	0.00032318	1.72839e-05	0.247336	0.693134	0.0165281
ENSMUSG00000059475	235028	Zfp426	3.04216	-0.669987	-0.17357	0.0257867	-0.321101	1.57621e-10	0.0378472	0.749814	0.000324478	1.23066e-09	0.0897623	0.854677	0.0165281
ENSMUSG00000028101	229615	Pias3	2.92098	-0.399434	-0.645546	-0.422192	0.383015	0.000440767	1.49577e-07	0.000191662	0.000329556	0.00100498	2.83079e-06	0.00173017	0.0165516
ENSMUSG00000001281	16421	Itgb7	-0.36447	-1.00449	-0.421777	-0.111769	-0.970648	0.000223931	0.0768064	0.623926	0.000330344	0.000541697	0.155679	0.7659	0.0165516
ENSMUSG00000031645	109821	F11	4.6413	-0.968534	-0.804148	-0.963407	0.584732	8.22888e-08	3.03029e-06	7.70155e-08	0.000333229	3.75927e-07	3.63557e-05	2.70896e-06	0.0166364
ENSMUSG00000047909	320816	Ankrd16	4.63323	0.284246	0.108754	0.344893	0.339459	0.00235419	0.228894	0.000269569	0.000340878	0.00466384	0.354922	0.00226746	0.0169574
ENSMUSG00000068083	71754	Cyp2d40	4.68219	-0.537651	-0.89633	-0.89495	0.620342	0.00195564	1.40554e-06	1.4726e-06	0.000349224	0.00394499	1.86277e-05	3.26103e-05	0.0173108
ENSMUSG00000027983	71519	Cyp2u1	2.94998	-1.86177	-1.18003	-0.678023	0.479946	4.03413e-17	2.24388e-11	6.11773e-06	0.00035362	1.51694e-15	1.48833e-09	0.000104943	0.0174123
ENSMUSG00000020085	71361	Aifm2	5.23186	-0.713642	-0.425462	0.213642	-0.393279	4.73485e-09	0.000125158	0.0441982	0.000353771	2.74913e-08	0.000855411	0.12407	0.0174123
ENSMUSG00000041638	231659	Gcn1	5.83664	0.752209	0.38585	0.306326	0.328167	4.24957e-12	3.9866e-05	0.000818934	0.000362101	4.6389e-11	0.000328576	0.00560813	0.0176972
ENSMUSG00000064267	74096	Hvcn1	-0.488922	-0.216072	-0.247094	-0.325518	-0.951952	0.354646	0.282735	0.163683	0.000361946	0.421491	0.415554	0.31825	0.0176972
ENSMUSG00000038437	246198	Mllt6	5.26907	1.00472	0.388426	0.406078	0.258566	1.92009e-21	4.33561e-07	1.63057e-07	0.00037523	2.40946e-19	6.89433e-06	5.09243e-06	0.0182375
ENSMUSG00000039529	54670	Atp8b1	4.45819	0.15438	0.0117185	-0.0184211	0.55556	0.304139	0.937493	0.902072	0.000375774	0.368538	0.962626	0.945151	0.0182375
ENSMUSG00000052384	224109	Nrros	1.53717	0.126555	0.123577	0.0969985	-0.64198	0.422143	0.426058	0.533556	0.000379015	0.488862	0.561347	0.697176	0.0183309
ENSMUSG00000032898	231670	Fbxo21	7.02069	-0.956708	-0.567167	-0.214093	-0.589835	7.2869e-08	0.000629958	0.180803	0.000382291	3.36313e-07	0.00324628	0.340555	0.01839
ENSMUSG00000046916	68632	Myct1	0.627625	-0.637912	-0.320211	-0.116969	-0.700694	0.00104754	0.0712795	0.497139	0.000382877	0.00223101	0.146644	0.668531	0.01839
ENSMUSG00000022871	59083	Fetub	8.81473	0.0547653	0.120717	-0.43033	0.360814	0.56867	0.213036	2.86092e-05	0.000391011	0.6296	0.336667	0.000372428	0.0187161
ENSMUSG00000025825	66383	Iscu	5.49856	-0.155727	-0.141078	-0.191472	0.273843	0.0370436	0.0580482	0.0110469	0.000407324	0.056776	0.125105	0.0431136	0.0194302
ENSMUSG00000087593	102638408	Gm16174	-1.23777	-0.92434	-0.68674	-0.923397	1.11822	0.0137483	0.0539388	0.0126353	0.000413653	0.023227	0.118448	0.0477735	0.0195979
ENSMUSG00000070705	434156	Eid2b	1.28518	0.670381	0.459068	0.211528	0.574636	4.27781e-05	0.00389014	0.180904	0.000413355	0.000118343	0.0143962	0.340586	0.0195979
ENSMUSG00000102095	C730036E19Rik	C730036E19Rik	0.101646	-3.26845	-2.03921	-2.82933	1.11571	3.42463e-08	7.6125e-06	1.11398e-07	0.000417684	1.68915e-07	8.14397e-05	3.70324e-06	0.0196552
ENSMUSG00000050493	230766	Fam167b	1.1262	-0.786993	0.208397	-0.070566	-0.880869	0.0012942	0.313725	0.739689	0.000416725	0.00270552	0.449391	0.847925	0.0196552
ENSMUSG00000004043	20850	Stat5a	3.47264	-0.818256	0.248372	0.153462	0.351011	7.74584e-11	0.0102048	0.108754	0.000421661	6.45672e-10	0.0314265	0.237883	0.0197755
ENSMUSG00000024901	240518	Peli3	0.833239	0.0113796	-0.804128	-0.590653	-0.766458	0.951789	0.000189344	0.00395301	0.000428452	0.962779	0.00119826	0.0194279	0.0200247
ENSMUSG00000022221	56532	Ripk3	-0.770723	-0.0807025	-0.469012	-0.249945	-0.99286	0.737788	0.0616682	0.304959	0.00042985	0.783162	0.131362	0.488586	0.0200247
ENSMUSG00000030161	57436	Gabarapl1	7.89145	-0.814281	-0.953617	-0.65361	-0.503755	1.01445e-07	1.80358e-09	9.73749e-06	0.000434097	4.56552e-07	6.34396e-08	0.000151377	0.0201551
ENSMUSG00000030214	66857	Plbd1	5.53145	-0.63764	0.3045	0.293814	-0.369597	2.71829e-08	0.00343461	0.00464837	0.000448805	1.36149e-07	0.0130605	0.0218962	0.0207688
ENSMUSG00000020774	11484	Aspa	2.8173	-1.6046	-0.532906	-0.316748	-0.498847	2.75311e-15	0.000168105	0.0178857	0.000454881	6.30725e-14	0.00108656	0.0621583	0.0207797
ENSMUSG00000026890	16874	Lhx6	1.4516	-1.21203	-0.965152	-0.445657	0.672616	8.43015e-07	2.3309e-05	0.0283348	0.000453276	3.23659e-06	0.000208706	0.0885122	0.0207797
ENSMUSG00000031788	16582	Kifc3	3.60768	-0.537971	-0.0725753	0.152844	0.502884	0.000506478	0.603392	0.269197	0.000455008	0.00114414	0.717879	0.448522	0.0207797
ENSMUSG00000045455	Gm9797	Gm9797	0.975156	-0.00285144	0.193655	-0.012322	-1.1651	0.991651	0.463949	0.96357	0.000451368	0.993699	0.59606	0.980965	0.0207797
ENSMUSG00000121596	105246961	AB010352	0.319531	0.262855	0.260467	0.491474	0.606331	0.124523	0.123128	0.00374448	0.000462616	0.168773	0.223052	0.0187009	0.0210581
ENSMUSG00000040998	114249	Npnt	1.7034	-0.275616	0.87988	1.07512	-1.45942	0.416961	0.00477239	0.000580729	0.000471053	0.483666	0.016919	0.00424618	0.0213029
ENSMUSG00000020658	668212	Efr3b	-1.35603	0.97258	-0.46634	0.570585	1.11752	0.00227965	0.177841	0.072151	0.000469784	0.00453618	0.294234	0.176966	0.0213029
ENSMUSG00000025375	11302	Aatk	1.67487	-2.03385	-1.41939	-1.55926	0.483682	5.56913e-17	8.49088e-13	5.9567e-14	0.000480819	1.98903e-15	9.46156e-11	1.72856e-11	0.021504
ENSMUSG00000042354	30877	Gnl3	5.04525	1.07089	0.707732	0.395764	-0.435629	3.22226e-13	6.90082e-08	0.00106942	0.00047843	4.51084e-12	1.48336e-06	0.00690583	0.021504
ENSMUSG00000052302	74694	Tbc1d30	3.42189	0.145095	-0.236881	0.551679	-0.966882	0.540661	0.327697	0.0187734	0.000481675	0.603048	0.463401	0.0644552	0.021504
ENSMUSG00000002668	70785	Dennd1c	-0.235766	-1.06219	-0.270038	-0.18838	-0.835432	2.4846e-05	0.198032	0.365757	0.000479379	7.17035e-05	0.318379	0.551534	0.021504
ENSMUSG00000056666	67442	Retsat	9.97975	-2.52856	-0.0744258	-0.811104	-0.699095	4.06801e-20	0.700725	7.27945e-05	0.000507837	3.20131e-18	0.796507	0.000799019	0.0223419
ENSMUSG00000007833	69748	Aldh16a1	5.93331	0.46282	-0.0482457	0.30134	0.304502	6.229e-07	0.56179	0.000586196	0.00050854	2.43445e-06	0.68384	0.00427494	0.0223419
ENSMUSG00000015970	218865	Chdh	7.46917	-1.53573	-0.3851	-0.301107	-0.384036	6.6318e-22	0.000509474	0.00566212	0.000509015	9.52312e-20	0.00271687	0.0255732	0.0223419
ENSMUSG00000066829	235050	Zfp810	2.76578	0.699555	0.496232	0.328842	0.640388	0.000150071	0.00586857	0.0668393	0.000503167	0.000374276	0.0201289	0.166957	0.0223419
ENSMUSG00000043008	239743	Klhl6	0.544038	0.458547	-0.172102	0.161283	-0.686308	0.0070313	0.321675	0.337263	0.000509342	0.0126275	0.457304	0.522609	0.0223419
ENSMUSG00000046410	52150	Kcnk6	0.592106	-0.155022	-0.07195	-0.151615	-0.706911	0.39242	0.683217	0.396588	0.000510067	0.459638	0.781581	0.582538	0.0223419
ENSMUSG00000093622	Gm20703	Gm20703	-1.638	-0.221308	-0.330785	-0.299294	1.06586	0.499575	0.311649	0.358353	0.000513442	0.564042	0.446969	0.543854	0.0224192
ENSMUSG00000033096	71881	Apmap	5.3457	-0.0825659	-0.105913	0.155834	-0.247973	0.226148	0.121797	0.02457	0.000515215	0.284889	0.22148	0.0792443	0.0224263
ENSMUSG00000069892	245240	9930111J21Rik2	0.0518448	-0.078651	-0.0911902	-0.0395433	-0.788876	0.691922	0.641229	0.839302	0.000517133	0.742244	0.750057	0.910841	0.0224397
ENSMUSG00000061758	67861	Akr1b10	0.0322442	0.0989333	-0.202326	-0.257972	-0.760041	0.599612	0.291665	0.183754	0.000519755	0.656862	0.425804	0.343955	0.0224835
ENSMUSG00000036019	278279	Tmtc2	3.61813	-0.50244	0.27441	0.602432	-0.731709	0.0122818	0.137051	0.00138799	0.000525361	0.0209572	0.242164	0.0085131	0.0226556
ENSMUSG00000026317	26889	Cln8	5.11182	-0.195569	0.117102	0.185147	-0.459043	0.122442	0.350527	0.142223	0.000534718	0.166292	0.486886	0.288796	0.0229879
ENSMUSG00000064294	71724	Aox3	7.15587	-2.87678	-2.50337	-1.78258	0.749905	1.19076e-21	8.20819e-19	8.42531e-13	0.000542934	1.57963e-19	5.44967e-16	1.80548e-10	0.0230565
ENSMUSG00000074227	20733	Spint2	4.94628	-0.29411	-0.243873	0.151179	0.319899	0.00148571	0.00731907	0.0892032	0.000539911	0.0030672	0.0240555	0.2065	0.0230565
ENSMUSG00000020720	66997	Psmd12	6.18405	-0.389748	0.087369	-0.0567624	-0.24605	2.67886e-07	0.201935	0.404311	0.000542019	1.11119e-06	0.323156	0.589472	0.0230565
ENSMUSG00000021457	20963	Syk	1.72011	-0.111749	-0.051451	0.0574532	-0.879479	0.613267	0.81213	0.789131	0.00053864	0.669504	0.879503	0.879284	0.0230565
ENSMUSG00000006777	94179	Krt23	0.343752	-2.42666	-0.798223	1.03864	-1.21555	6.18167e-08	0.0122691	0.000159387	0.00054784	2.89038e-07	0.0364773	0.00150007	0.0231744
ENSMUSG00000030247	16523	Kcnj8	1.58832	0.140557	0.372111	0.0075141	0.523821	0.348383	0.0117395	0.959837	0.000549037	0.414861	0.0351731	0.978811	0.0231744
ENSMUSG00000032360	387285	Hcrtr2	-2.85426	-3.02317	-2.7539	-2.55512	1.19863	4.15481e-08	3.32321e-07	1.18102e-06	0.000552582	2.01857e-07	5.51716e-06	2.73718e-05	0.0231835
ENSMUSG00000056476	329650	Med12l	0.75795	-0.326459	0.379368	-0.959675	-0.755793	0.0997068	0.0388909	2.02348e-05	0.000552567	0.138412	0.0915981	0.000278784	0.0231835
ENSMUSG00000039047	329777	Pigk	4.84306	-0.0602842	-0.0734621	0.0633694	0.192617	0.260679	0.170146	0.23509	0.000559762	0.322756	0.284442	0.410292	0.0233903
ENSMUSG00000044206	278180	Vsig4	2.64933	0.142189	-0.260106	-0.128332	-0.987756	0.556608	0.29454	0.600281	0.000560871	0.61846	0.428788	0.749289	0.0233903
ENSMUSG00000029102	54426	Hgfac	7.17331	-0.413415	-0.251823	-0.335319	-0.362143	0.000103745	0.0144474	0.00135999	0.000568588	0.00026711	0.0415952	0.00838519	0.023571
ENSMUSG00000019189	74315	Rnf145	4.13448	0.912577	-0.057597	-0.0401276	-0.336862	4.56899e-15	0.524166	0.656958	0.000568286	9.79049e-14	0.648963	0.789872	0.023571
ENSMUSG00000001128	18636	Cfp	2.82797	0.237674	-0.0257697	-0.0554553	-0.695372	0.177379	0.883859	0.754601	0.000570323	0.230994	0.930416	0.857862	0.0235728
ENSMUSG00000097177	319673	9330159M07Rik	1.11373	-0.680291	-0.00332709	0.341367	-0.915704	0.00704564	0.988143	0.119027	0.00057926	0.0126467	0.992848	0.253544	0.0238713
ENSMUSG00000084910	68285	C630043F03Rik	1.961	0.20679	0.660049	-0.0391367	0.759046	0.349041	0.00234713	0.860217	0.00058237	0.415574	0.00952878	0.922683	0.0239287
ENSMUSG00000046111	319675	Cep295	2.50083	0.794042	0.291158	0.341096	0.373824	4.96489e-11	0.00598876	0.00139614	0.000586272	4.31416e-10	0.0204654	0.0085556	0.0240182
ENSMUSG00000063275	30963	Hacd1	1.75763	-1.54458	0.0745465	-0.0328033	-0.502567	4.28041e-14	0.563124	0.80115	0.000588702	7.30496e-13	0.684984	0.886515	0.024047
ENSMUSG00000092075	Serpina4-ps1	Serpina4-ps1	0.55393	-1.36283	-2.85214	-6.33321	1.13971	0.00123234	2.3795e-07	3.3345e-10	0.000597442	0.00258708	4.19014e-06	2.7483e-08	0.0243197
ENSMUSG00000041126	77605	H2az2	3.92332	0.234019	-0.449021	-0.500689	0.304216	0.00727869	2.85705e-06	3.41468e-07	0.000600617	0.0130315	3.46051e-05	9.60869e-06	0.0243197
ENSMUSG00000048486	228859	Fitm2	6.21521	-1.12779	-0.102212	-0.0234545	-0.603303	5.60104e-09	0.5448	0.889435	0.000599195	3.2053e-08	0.66771	0.938143	0.0243197
ENSMUSG00000003518	72349	Dusp3	5.66313	-0.379187	0.318936	0.542751	-0.385612	0.000735069	0.00415847	4.27356e-06	0.000605013	0.00161114	0.015183	7.81187e-05	0.0243562
ENSMUSG00000015950	17969	Ncf1	0.352682	-0.974484	-0.455888	-0.346395	-0.846967	0.000116217	0.0405801	0.11371	0.000604876	0.000296382	0.0949824	0.245237	0.0243562
ENSMUSG00000030724	12478	Cd19	-1.73753	-2.09287	-1.25578	-0.773299	-1.49544	1.41933e-05	0.00227905	0.042714	0.000612678	4.29406e-05	0.00929302	0.121001	0.0244527
ENSMUSG00000021190	19141	Lgmn	4.94101	0.300891	0.00989155	0.273789	-0.506824	0.0328756	0.943023	0.0513213	0.000612471	0.0509711	0.966475	0.138511	0.0244527
ENSMUSG00000085133	B930095G15Rik	B930095G15Rik	1.26371	-0.0912508	-0.132057	0.110082	0.499551	0.532863	0.363838	0.43801	0.000609604	0.59583	0.500125	0.619646	0.0244527
ENSMUSG00000021794	14661	Glud1	9.40857	0.345874	-0.149005	-0.26087	0.353517	0.000787789	0.130544	0.00924967	0.000614846	0.00171562	0.233692	0.0375623	0.0244691
ENSMUSG00000040997	105501	Abhd4	4.86759	-0.802943	-0.396109	0.123706	-0.265695	1.39784e-15	1.26516e-06	0.096536	0.000625304	3.44611e-14	1.70265e-05	0.219177	0.0248144
ENSMUSG00000005698	13018	Ctcf	4.87428	0.6825	0.150413	0.119224	0.235633	3.55103e-15	0.0247192	0.0730947	0.000638447	7.90133e-14	0.0642377	0.178598	0.025264
ENSMUSG00000026249	20720	Serpine2	3.21381	-0.144051	-0.540474	-2.20222	0.54112	0.361658	0.00127511	1.23776e-16	0.000642513	0.42858	0.00579289	9.57818e-14	0.0253529
ENSMUSG00000084880	100415787	Tomm6os	-0.192852	-0.0806112	0.263607	-0.019941	0.697978	0.701266	0.189798	0.922791	0.000646532	0.750744	0.308447	0.95669	0.0254394
ENSMUSG00000033845	27395	Mrpl15	5.45148	-0.649328	0.0801768	0.088429	-0.247877	2.25297e-13	0.250519	0.205605	0.000656097	3.25536e-12	0.379382	0.372366	0.025743
ENSMUSG00000034911	234395	Ushbp1	3.34539	-0.987705	-0.0683473	-0.339162	-0.510196	1.09896e-08	0.615156	0.0170279	0.000659028	5.9377e-08	0.727254	0.0600282	0.0257854
ENSMUSG00000064326	30954	Siva1	1.29423	0.711234	0.296977	0.620471	0.64626	0.000189314	0.109993	0.000929951	0.000669836	0.000463763	0.20575	0.00621261	0.0261348
ENSMUSG00000066071	277753	Cyp4a12a	5.40642	-5.86423	-4.48651	-3.13101	-1.18119	2.78018e-22	1.13938e-19	7.16131e-14	0.00067427	4.35113e-20	1.1336e-16	1.995e-11	0.0262088
ENSMUSG00000025877	212032	Hk3	-0.0724246	-1.31014	-1.03062	-0.566141	-0.883143	4.50303e-06	9.13947e-05	0.0180721	0.000675494	1.50234e-05	0.000663731	0.062681	0.0262088
ENSMUSG00000029440	67151	Psmd9	5.85292	0.688757	0.461723	0.617341	-0.410448	1.35211e-07	0.000170843	1.44219e-06	0.00068052	5.94681e-07	0.00110068	3.21411e-05	0.0262289
ENSMUSG00000120162	Gm5817	Gm5817	2.30588	-0.0277251	0.534679	0.514168	0.446101	0.831654	4.76869e-05	8.87027e-05	0.000689667	0.863069	0.000381303	0.00094316	0.0262289
ENSMUSG00000040040	21821	Ift88	2.36164	0.443078	0.12255	0.248024	0.32654	7.07916e-06	0.185419	0.00808457	0.000688216	2.28043e-05	0.303312	0.0338473	0.0262289
ENSMUSG00000076617	Ighm	Ighm	1.94611	-1.07856	-0.815649	-0.776284	-1.41264	0.00565646	0.0265332	0.0343534	0.000687885	0.0103384	0.0679626	0.102267	0.0262289
ENSMUSG00000020865	76408	Abcc3	7.12737	-1.66884	-1.09818	-0.375028	-0.653576	3.55077e-13	1.05817e-07	0.0459796	0.000692877	4.92616e-12	2.11163e-06	0.127402	0.0262289
ENSMUSG00000071266	74149	Zfp946	3.57812	0.135748	-0.121963	-0.166359	0.358574	0.186086	0.237619	0.1102	0.000684632	0.241026	0.364837	0.240066	0.0262289
ENSMUSG00000004069	83945	Dnaja3	6.6322	-0.316186	0.131073	-0.0494057	-0.239621	1.42646e-05	0.0568412	0.46563	0.000689578	4.30907e-05	0.123305	0.643391	0.0262289
ENSMUSG00000034271	81703	Jdp2	0.159197	0.409104	0.609518	0.0571208	-0.891113	0.0623516	0.00478703	0.795801	0.000690168	0.0909229	0.0169622	0.883825	0.0262289
ENSMUSG00000006095	66411	Tbcb	3.57067	0.00850213	-0.180164	-0.00541403	0.424385	0.944574	0.14539	0.964384	0.000692959	0.956554	0.252625	0.98165	0.0262289
ENSMUSG00000021024	26443	Psma6	6.36219	-0.444571	-0.0564187	0.0742713	-0.192124	1.53392e-11	0.299652	0.174297	0.000695877	1.47454e-10	0.434233	0.332847	0.0262679
ENSMUSG00000021910	64652	Nisch	6.98763	0.305293	0.12715	0.120431	0.236242	2.1601e-05	0.0595157	0.073776	0.000704513	6.30115e-05	0.127793	0.179875	0.026522
ENSMUSG00000121238	Stk35os1	Stk35os1	-0.653467	0.376159	0.247272	0.452059	0.68369	0.0600817	0.212521	0.0223534	0.000708528	0.0879351	0.336081	0.0736252	0.0266013
ENSMUSG00000027108	67059	Ola1	4.79811	0.029687	-0.201648	-0.439463	0.311285	0.736013	0.025015	5.78943e-06	0.000721951	0.781575	0.0648369	0.000100425	0.0269599
ENSMUSG00000090015	100642166	Gm15446	1.59293	-0.424329	-0.16409	-0.0196807	0.474494	0.00498901	0.243318	0.886573	0.000721898	0.00922744	0.370887	0.936469	0.0269599
ENSMUSG00000005233	66442	Spc25	1.17616	-2.1753	-1.007	-0.240608	-1.03857	3.01022e-08	0.000788358	0.360601	0.000738232	1.49481e-07	0.00389952	0.546212	0.0274942
ENSMUSG00000062908	11364	Acadm	9.14488	-1.52956	-0.104971	-0.03983	-0.369494	5.84537e-22	0.32013	0.705256	0.000743498	8.57054e-20	0.455893	0.824364	0.0276165
ENSMUSG00000079012	20717	Serpina3m	8.78355	1.30759	0.711999	0.570397	0.622519	6.00397e-10	0.000153434	0.00191338	0.0007564	4.15914e-09	0.0010085	0.0110863	0.028021
ENSMUSG00000020387	76901	Jade2	3.51263	1.57171	0.233153	0.326779	0.643084	7.84781e-13	0.210764	0.0797191	0.000759373	1.01497e-11	0.333796	0.19042	0.0280565
ENSMUSG00000020053	16000	Igf1	9.08829	0.702915	0.216672	-0.251899	0.344689	1.21158e-09	0.0296449	0.0113592	0.000763565	7.88972e-09	0.0741257	0.0439203	0.0280625
ENSMUSG00000062585	12802	Cnr2	0.198238	-0.107466	-0.150259	-0.340135	-0.936722	0.655169	0.525754	0.163284	0.000761573	0.708689	0.650549	0.317671	0.0280625
ENSMUSG00000090523	71683	Gypc	2.57	0.37398	0.637293	0.898753	-0.740713	0.0493952	0.000804174	4.12504e-06	0.000778056	0.0735857	0.00396367	7.58017e-05	0.0285199
ENSMUSG00000051506	545030	Wdfy4	0.629533	-0.643834	-0.280281	0.216257	-0.624234	0.00054251	0.0968093	0.17686	0.000787348	0.00121724	0.186174	0.335625	0.0287847
ENSMUSG00000026271	64095	Gpr35	-1.76201	-0.138224	0.563934	0.315848	-1.40159	0.692513	0.0853217	0.341514	0.000796936	0.742801	0.169054	0.527531	0.0289831
ENSMUSG00000054404	327978	Slfn5	2.29933	-0.405175	-0.09376	-0.118142	-0.604002	0.0184135	0.558758	0.463313	0.000796163	0.0302847	0.68116	0.641308	0.0289831
ENSMUSG00000005469	18747	Prkaca	5.42868	-0.522621	-0.420356	-0.290627	0.296647	5.12882e-08	4.96625e-06	0.000976386	0.000803436	2.44571e-07	5.62955e-05	0.0064438	0.0291434
ENSMUSG00000008035	68041	Mid1ip1	2.71529	-0.157529	-0.493172	-0.606315	0.679485	0.448146	0.022241	0.00602798	0.000807577	0.514527	0.0588516	0.0269287	0.0292175
ENSMUSG00000056305	28035	Usp39	3.66159	0.177214	-0.0416449	-0.126179	0.28365	0.032469	0.610209	0.128291	0.000816235	0.0504025	0.722991	0.268153	0.0294542
ENSMUSG00000034190	105513	Chmp7	4.68417	0.0109439	-0.223442	-0.21133	-0.225909	0.864335	0.000885547	0.001588	0.000827206	0.890016	0.00429783	0.00948914	0.029773
ENSMUSG00000015854	11801	Cd5l	4.54828	0.0257646	-0.704175	-0.161888	-0.928056	0.919486	0.00827843	0.526239	0.000830328	0.936428	0.0266305	0.691699	0.0298084
ENSMUSG00000074398	100038464	Gm15441	3.9438	-5.24365	0.388307	0.87137	-1.66156	1.22658e-08	0.372827	0.049355	0.000838453	6.55352e-08	0.508778	0.134692	0.0300226
ENSMUSG00000026475	19734	Rgs16	4.87058	3.4665	1.50929	0.662045	-1.62869	2.74419e-12	0.000247788	0.0934887	0.000843585	3.15899e-11	0.00149348	0.213827	0.030129
ENSMUSG00000042293	434402	Gm5617	1.82682	-0.996292	-0.123377	-0.18922	0.530556	5.07654e-07	0.437995	0.239906	0.000851036	2.01227e-06	0.572633	0.41568	0.0301631
ENSMUSG00000031993	102607	Snx19	4.8443	-0.262076	-0.0996892	0.0530184	0.234055	0.000249641	0.140619	0.429516	0.000848663	0.000597465	0.246376	0.612335	0.0301631
ENSMUSG00000030787	114332	Lyve1	1.66235	-0.116273	0.457576	-0.00215423	-1.25026	0.710239	0.120292	0.994356	0.000850728	0.758601	0.219571	0.997292	0.0301631
ENSMUSG00000039115	104099	Itga9	2.4511	-0.543266	-0.460152	-0.414412	-0.58126	0.00164056	0.00573024	0.012086	0.000855252	0.00335604	0.0197517	0.0461729	0.0302356
ENSMUSG00000017344	22370	Vtn	10.978	0.379831	0.187455	-0.21742	0.343337	0.000265167	0.0603342	0.029096	0.000864401	0.000631694	0.129172	0.0903227	0.0304047
ENSMUSG00000120844	B930046K06Rik	B930046K06Rik	-0.279398	0.453735	1.15169	0.630257	1.00241	0.135686	0.000111631	0.0343917	0.000864159	0.182025	0.000783722	0.102359	0.0304047
ENSMUSG00000036006	193385	Ripor2	-0.362622	-0.509513	-0.756656	-0.843133	0.855061	0.0738444	0.00975562	0.00458809	0.000873222	0.105908	0.0303724	0.0216856	0.0305694
ENSMUSG00000058254	21912	Tspan7	2.79807	-0.18229	-0.174947	-0.319293	-0.518046	0.207328	0.217945	0.0289124	0.000873473	0.264433	0.342134	0.0898529	0.0305694
ENSMUSG00000017428	69077	Psmd11	6.54435	-0.624758	-0.0422631	-0.147982	-0.260935	9.58154e-12	0.574912	0.0525191	0.000880049	9.63619e-11	0.69399	0.14068	0.0306492
ENSMUSG00000037440	22361	Vnn1	6.55509	-4.18236	-0.454492	-0.0110347	-0.658395	3.39563e-29	0.0194321	0.954031	0.000880154	4.65645e-26	0.0529789	0.975089	0.0306492
ENSMUSG00000017057	16164	Il13ra1	3.99359	0.553756	-0.318476	-0.72981	0.814482	0.0214229	0.195214	0.00516553	0.000884715	0.0346479	0.315044	0.0238484	0.0307304
ENSMUSG00000032011	21838	Thy1	-0.523023	-0.847005	-0.0936279	-0.161073	-0.914825	0.0017936	0.69052	0.497497	0.000886899	0.00364184	0.787478	0.668691	0.0307304
ENSMUSG00000058207	20714	Serpina3k	13.2346	-0.302174	-0.417141	-1.32495	0.458939	0.0232389	0.00211286	5.71025e-15	0.000894699	0.0372749	0.00874073	2.41024e-12	0.0308005
ENSMUSG00000045092	13609	S1pr1	4.75246	-1.1446	-0.75037	-0.904219	0.590574	1.50833e-08	4.48288e-05	1.93914e-06	0.000895556	7.93409e-08	0.000363426	4.08627e-05	0.0308005
ENSMUSG00000021423	17084	Ly86	0.392738	-0.170231	-0.51694	-0.169605	-0.801035	0.424179	0.0199556	0.419585	0.000894665	0.490812	0.0541359	0.60295	0.0308005
ENSMUSG00000006058	27681	Snf8	4.66707	-0.179223	0.0808844	-0.0297159	0.258539	0.0198894	0.278992	0.690415	0.000905658	0.0324365	0.411748	0.813741	0.0309949
ENSMUSG00000028581	16792	Laptm5	2.9605	0.0256923	-0.226724	-0.00973116	-0.688057	0.888976	0.224803	0.957505	0.000905237	0.910883	0.350506	0.977434	0.0309949
ENSMUSG00000048865	226652	Arhgap30	1.44459	0.00364087	-0.0961633	0.159933	-0.701274	0.98443	0.604651	0.379402	0.000927411	0.98857	0.718953	0.564966	0.0316615
ENSMUSG00000032440	21813	Tgfbr2	4.63193	0.86951	0.0663157	0.572116	-0.411866	2.09097e-10	0.566116	4.94605e-06	0.000941635	1.59502e-09	0.686944	8.78744e-05	0.031758
ENSMUSG00000019843	14360	Fyn	1.6946	-0.3233	-0.183049	-0.329486	-0.515207	0.0293335	0.196473	0.0243145	0.00093376	0.0460016	0.316598	0.0786522	0.031758
ENSMUSG00000030243	19691	Recql	1.69733	0.169643	0.208317	0.103882	0.432851	0.186766	0.100452	0.413885	0.000936982	0.241704	0.19129	0.598838	0.031758
ENSMUSG00000028127	19299	Abcd3	9.2611	-1.52156	-0.234597	-0.0838838	-0.468153	8.08767e-17	0.0883957	0.538992	0.00093863	2.76111e-15	0.173834	0.701648	0.031758
ENSMUSG00000031557	83436	Plekha2	1.28663	-0.180626	-0.222219	-0.00148269	-0.500592	0.197264	0.109853	0.991214	0.000940798	0.253383	0.205573	0.995887	0.031758
ENSMUSG00000097187	Gm19426	Gm19426	-0.83847	-1.86289	-0.780952	0.313799	0.760665	2.40743e-08	0.00293252	0.167819	0.000944019	1.21629e-07	0.0114634	0.324165	0.0317615
ENSMUSG00000025962	75619	Fastkd2	3.30695	-0.0213373	0.211193	0.399558	-0.271564	0.780456	0.00591724	9.49828e-07	0.000949359	0.819276	0.0202758	2.27322e-05	0.0317876
ENSMUSG00000055546	276891	Timd4	0.441794	-0.272765	-0.754585	-0.476319	-1.01071	0.305984	0.00791708	0.0794404	0.000948068	0.370356	0.0256757	0.190125	0.0317876
ENSMUSG00000025197	226143	Cyp2c23	7.22837	-1.0389	-0.89683	-1.11361	0.508882	8.41232e-10	4.60307e-08	1.10341e-10	0.000955552	5.62801e-09	1.0663e-06	1.07478e-08	0.0319182
ENSMUSG00000039195	73737	Bbln	2.74329	-0.342891	0.0902837	-0.030145	0.483351	0.0255594	0.526668	0.834418	0.000963157	0.0406227	0.651506	0.90759	0.0320952
ENSMUSG00000036966	223918	Spryd3	4.38593	-0.214346	-0.00961734	0.16552	-0.311497	0.0194279	0.913306	0.0637658	0.000966977	0.0317806	0.947634	0.162109	0.0321456
ENSMUSG00000019863	76563	Qrsl1	1.93939	0.136463	0.395707	0.430298	0.451383	0.311908	0.00320645	0.0014205	0.000974705	0.37674	0.0123514	0.00867434	0.0323254
ENSMUSG00000052392	171282	Acot4	7.11058	-1.30976	-0.318029	-0.577719	-0.590439	1.23682e-10	0.0688623	0.00127455	0.000983325	9.83873e-10	0.143034	0.00797895	0.0323472
ENSMUSG00000066800	24014	Rnasel	1.10321	0.517086	0.272652	0.31725	-0.638601	0.00232392	0.101487	0.0570416	0.000984652	0.00461372	0.192853	0.149264	0.0323472
ENSMUSG00000028932	19181	Psmc2	6.06896	-0.750589	0.0153485	0.0137309	-0.222992	3.97937e-17	0.813156	0.832512	0.000984064	1.50213e-15	0.880082	0.906792	0.0323472
ENSMUSG00000031389	171207	Arhgap4	1.85049	-0.789763	-0.304915	-0.0139603	-0.477569	6.99575e-07	0.0252172	0.91437	0.000979933	2.71431e-06	0.0652398	0.952387	0.0323472
ENSMUSG00000031974	56199	Abcb10	3.87569	-1.16885	-0.783897	-1.05832	0.448189	2.21866e-11	3.00552e-07	2.2539e-10	0.000993961	2.04796e-10	5.09914e-06	1.96216e-08	0.0324851
ENSMUSG00000016028	12614	Celsr1	3.27599	-0.819558	0.159699	-0.865125	0.654407	0.000285991	0.410315	0.000121963	0.000995845	0.000675639	0.546364	0.00120913	0.0324851
ENSMUSG00000021886	14744	Gpr65	-0.604471	-0.161865	0.0647718	-0.082214	-0.916748	0.5083	0.782674	0.730797	0.000995084	0.572871	0.856997	0.842097	0.0324851
ENSMUSG00000039176	18975	Polg	5.34381	-0.109974	0.0331827	-0.0530307	-0.241336	0.120118	0.635988	0.44997	0.00100266	0.163471	0.745241	0.630546	0.032631
ENSMUSG00000022149	12279	C9	6.87198	-2.75209	-2.96645	-1.35837	0.600801	4.6178e-24	1.063e-25	3.93712e-11	0.00101222	1.31268e-21	3.70163e-22	4.45855e-09	0.0328144
ENSMUSG00000028089	68058	Chd1l	3.24695	0.680201	0.320899	0.48613	0.439657	1.00296e-06	0.0139793	0.000265147	0.00101301	3.78155e-06	0.0405579	0.00223832	0.0328144
ENSMUSG00000110195	207728_1	Pde2a_1	3.54341	0.600022	0.0822448	-0.350962	-1.26113	0.060148	0.797078	0.289414	0.00102228	0.0880229	0.86779	0.471662	0.0329614
ENSMUSG00000024644	66054	Cndp2	4.7944	0.350711	-0.0990186	0.00139952	0.263878	2.29222e-05	0.201625	0.985479	0.00102215	6.65728e-05	0.322735	0.992982	0.0329614
ENSMUSG00000075225	75973	Ccdc162	2.64398	-0.988361	-0.0853418	-0.345176	0.31935	2.35318e-13	0.369848	0.000725329	0.00103467	3.3861e-12	0.505903	0.00508461	0.033284
ENSMUSG00000029032	230972	Arhgef16	1.4591	-0.567361	-1.52817	0.224478	0.59555	0.0048273	1.76714e-09	0.207083	0.00104262	0.00896625	6.24733e-08	0.374362	0.0334622
ENSMUSG00000063730	15493	Hsd3b2	3.62591	-1.60785	-3.74904	-2.71141	1.0468	8.26718e-06	1.56578e-12	4.85743e-10	0.00105225	2.62908e-05	1.59196e-10	3.82255e-08	0.0335031
ENSMUSG00000026614	226781	Slc30a10	4.86907	0.0748123	0.647006	-0.665867	0.573743	0.656882	0.000260355	0.000250227	0.00105351	0.710051	0.00155243	0.00213436	0.0335031
ENSMUSG00000030882	77505	Dnhd1	0.699743	0.500631	0.511407	-0.271764	0.600672	0.00595059	0.00446876	0.151616	0.0010469	0.0108305	0.0160799	0.301781	0.0335031
ENSMUSG00000025044	20288	Msr1	1.53582	-0.202135	-0.177157	-0.268683	-0.810825	0.359751	0.413256	0.221206	0.00104903	0.42672	0.548946	0.392351	0.0335031
ENSMUSG00000027188	210622	Pamr1	1.69075	-0.867812	-0.188286	-0.122134	-0.450893	3.5171e-08	0.137619	0.3303	0.0010608	1.73292e-07	0.242953	0.515309	0.0336134
ENSMUSG00000020607	105005	Lratd1	-0.289642	-0.45676	0.392667	0.0183366	0.733956	0.0624102	0.0752984	0.935391	0.00106181	0.0909987	0.153092	0.964257	0.0336134
ENSMUSG00000058756	21833	Thra	3.74023	-0.0221029	0.167696	0.241445	0.35963	0.837149	0.114419	0.0240805	0.00106502	0.867737	0.21168	0.0780403	0.0336387
ENSMUSG00000025889	20617	Snca	-1.41906	-1.26728	-1.05672	-1.65507	-0.939403	3.64267e-05	0.000250351	4.24326e-07	0.00106821	0.000102008	0.00150308	1.15213e-05	0.033663
ENSMUSG00000045672	373864	Col27a1	3.92971	-1.55102	-2.27701	-2.90969	0.60758	2.23106e-11	1.20823e-16	8.0735e-20	0.00107696	2.05668e-10	5.09981e-14	1.87426e-16	0.0337625
ENSMUSG00000030244	232493	Gys2	7.80348	-0.500215	-0.302819	0.690787	-0.668406	0.0129165	0.128299	0.00100443	0.00108065	0.0219515	0.230642	0.00658075	0.0337625
ENSMUSG00000032265	212943	Tent5a	3.1992	0.484862	0.259797	-0.170315	-0.525767	0.00100328	0.0700596	0.247046	0.00108348	0.00214311	0.144765	0.424266	0.0337625
ENSMUSG00000010651	235674	Acaa1b	9.73538	-3.94447	-0.892375	-0.210298	-0.904801	6.47605e-23	0.00129225	0.434356	0.00108313	1.21899e-20	0.00585928	0.616346	0.0337625
ENSMUSG00000057469	50496	E2f6	2.98586	-1.1684	0.0104268	-0.0279128	-0.43757	7.19108e-12	0.931347	0.818315	0.00107807	7.47832e-11	0.959353	0.898778	0.0337625
ENSMUSG00000006519	13057	Cyba	1.43694	0.0207071	-0.230732	0.0625732	-0.697767	0.912251	0.227253	0.735242	0.00108889	0.930693	0.35344	0.844843	0.0338553
ENSMUSG00000029030	67808	Tprg1l	4.99373	0.0258006	-0.1938	0.105628	0.293229	0.76452	0.0275029	0.221668	0.00109906	0.806132	0.0698541	0.392727	0.0340763
ENSMUSG00000039997	15950	Ifi203	2.44055	-1.17483	-0.131201	-0.102663	-0.52833	1.75817e-09	0.371494	0.483487	0.00110089	1.10462e-08	0.507557	0.657601	0.0340763
ENSMUSG00000108350	Gm44950	Gm44950	1.06246	0.257387	0.405071	0.299232	0.516409	0.0995635	0.00895522	0.0527533	0.00110464	0.13824	0.0283951	0.141129	0.0341164
ENSMUSG00000028072	18211	Ntrk1	-1.03309	-0.404089	-0.725261	-0.693942	-1.46198	0.288299	0.0639866	0.0746645	0.0011133	0.351701	0.135225	0.181406	0.0343078
ENSMUSG00000022831	15163	Hcls1	1.53718	-0.111136	-0.465943	-0.206743	-0.703646	0.564705	0.0207672	0.28456	0.00112806	0.626078	0.0558	0.465926	0.0346859
ENSMUSG00000027637	67388	Rab5if	6.00028	-0.220988	-0.0537135	0.00703097	-0.252584	0.00405035	0.471762	0.924838	0.00113612	0.00766124	0.603136	0.957775	0.0348568
ENSMUSG00000039043	70420	Arpin	2.01965	-0.499447	-0.0851106	0.174405	0.48151	0.00201567	0.562521	0.226912	0.00113921	0.00405375	0.684489	0.399527	0.0348748
ENSMUSG00000052013	208154	Btla	-1.5101	-0.428629	-0.499956	-0.232942	-1.34061	0.230214	0.159372	0.498398	0.00114225	0.289488	0.270455	0.669126	0.0348913
ENSMUSG00000000028	12544	Cdc45	-0.227885	-0.253753	-0.696551	-0.85066	-0.557383	0.111722	6.71199e-05	3.28189e-06	0.00115388	0.153242	0.000509489	6.27071e-05	0.0350951
ENSMUSG00000034438	76074	Gbp8	0.398229	-0.724015	-0.746519	-0.314992	-0.787493	0.0023536	0.0015385	0.146985	0.00115396	0.00466335	0.0067623	0.295485	0.0350951
ENSMUSG00000021037	217737	Ahsa1	6.086	-0.425335	0.0818586	-0.115255	-0.324335	3.44552e-05	0.395651	0.231919	0.00115922	9.67873e-05	0.531696	0.405932	0.0351782
ENSMUSG00000074342	433638	I830077J02Rik	-1.47286	-0.321013	-0.295907	-0.504344	-0.900557	0.200408	0.228476	0.04704	0.00116543	0.256689	0.35459	0.129644	0.0352898
ENSMUSG00000038893	215512	Fam117a	-0.353949	-0.696841	-0.98893	-1.0864	-0.715668	0.00149649	1.8494e-05	4.47612e-06	0.00117254	0.00308581	0.000172772	8.07615e-05	0.0353742
ENSMUSG00000027454	69270	Gins1	1.37311	1.30347	0.334331	0.354788	0.547538	4.0762e-12	0.0426846	0.0317199	0.00117383	4.49544e-11	0.0987317	0.0961539	0.0353742
ENSMUSG00000120971	Gm57218	Gm57218	-1.23527	-0.614439	0.309938	0.116032	0.901978	0.0488267	0.263643	0.680773	0.00117584	0.07284	0.394784	0.807501	0.0353742
ENSMUSG00000036452	71302	Arhgap26	2.68044	0.00207345	-0.441569	-0.489505	0.450608	0.987991	0.00274122	0.0010458	0.00117983	0.991264	0.0108288	0.00676631	0.0354178
ENSMUSG00000059447	231086	Hadhb	8.34072	-1.38864	0.092724	0.202769	-0.418567	9.01174e-17	0.45873	0.108754	0.00118265	3.01018e-15	0.591524	0.237883	0.0354261
ENSMUSG00000041769	52432	Ppp2r2d	5.64302	0.12771	0.620294	0.388677	-0.36315	0.236009	2.86472e-07	0.0005854	0.00119168	0.295707	4.88535e-06	0.00427137	0.0355437
ENSMUSG00000030772	50781	Dkk3	1.30453	0.17253	0.371543	0.412665	-0.60493	0.294545	0.0215844	0.0109975	0.00118963	0.358222	0.0575462	0.0429713	0.0355437
ENSMUSG00000038007	230379	Acer2	3.76984	0.999655	0.632503	0.29882	-0.565015	8.42636e-09	8.85577e-05	0.0556429	0.00119538	4.6724e-08	0.000644809	0.146623	0.0355599
ENSMUSG00000042874	D930007J09Rik	D930007J09Rik	-0.424596	-3.1021	0.167898	0.43834	-1.02345	6.85022e-11	0.516411	0.0853963	0.00119733	5.78283e-10	0.642412	0.200048	0.0355599
ENSMUSG00000034055	18679	Phka1	2.81106	1.01789	0.320107	0.341384	0.349724	4.26377e-15	0.00254798	0.0013552	0.00120548	9.1935e-14	0.0102102	0.00837101	0.0357257
ENSMUSG00000008333	20639	Snrpb2	3.25946	0.73368	0.32515	0.18981	0.325548	7.59072e-11	0.00107718	0.0518335	0.00121738	6.3388e-10	0.00505188	0.139407	0.0357834
ENSMUSG00000029063	192185	Nadk	7.29996	-0.616854	0.075846	0.103682	-0.294639	1.4112e-09	0.389813	0.241135	0.00121602	9.05415e-09	0.526265	0.416866	0.0357834
ENSMUSG00000029311	114664	Hsd17b11	8.18937	-1.22752	-0.0930591	0.113442	-0.451088	2.46167e-13	0.490039	0.402101	0.00121512	3.524e-12	0.619309	0.587588	0.0357834
ENSMUSG00000039158	100182	Akna	0.83536	-0.122742	0.184589	0.090437	-0.639401	0.490246	0.278246	0.598419	0.0012177	0.555136	0.410952	0.747232	0.0357834
ENSMUSG00000001844	72881	Zdhhc4	3.91877	0.223551	0.222709	0.000445377	0.268308	0.00644181	0.00621132	0.995552	0.00122318	0.0116515	0.0210198	0.997913	0.0358687
ENSMUSG00000030047	232201	Arhgap25	0.333505	-0.211876	-0.17737	0.229222	-0.789082	0.331889	0.406185	0.265465	0.00122768	0.397906	0.54243	0.44445	0.0358865
ENSMUSG00000000290	16414	Itgb2	1.39492	0.00187534	-0.271142	-0.0448268	-0.813662	0.993162	0.224812	0.836702	0.00122894	0.994661	0.350506	0.908709	0.0358865
ENSMUSG00000050017	56305	Pitpnb	6.1707	0.382171	0.0745893	-0.141063	0.172942	3.90396e-10	0.149087	0.0074274	0.00123514	2.8059e-09	0.257456	0.0316767	0.0359921
ENSMUSG00000022750	224023	Klhl22	2.97341	-0.81786	-0.867704	-0.361308	-0.252455	4.82658e-15	2.93406e-16	8.2702e-06	0.00124249	1.02955e-13	1.00702e-13	0.000132867	0.0360254
ENSMUSG00000063684	Hadhb-ps	Hadhb-ps	2.25186	-1.3815	-0.0367063	0.182059	-0.448408	2.34255e-13	0.769842	0.142583	0.00124852	3.37429e-12	0.848483	0.289342	0.0360254
ENSMUSG00000020357	14257	Flt4	3.07618	0.341339	0.252233	-0.133622	-0.669904	0.0629716	0.163927	0.472755	0.00124906	0.0917543	0.27635	0.648979	0.0360254
ENSMUSG00000103857	Gm37249	Gm37249	-1.39569	-0.010019	-0.340549	-0.0950111	0.827201	0.969676	0.208134	0.717551	0.00124921	0.976987	0.330608	0.83262	0.0360254
ENSMUSG00000005299	56384	Letm1	6.04571	-0.129235	-0.0532535	-0.0247915	0.273232	0.112745	0.510676	0.759155	0.00124474	0.154478	0.637155	0.860875	0.0360254
ENSMUSG00000035914	102657	Cd276	0.465105	-0.131091	-0.832045	-0.275384	-0.73839	0.518659	0.000288492	0.177931	0.00126166	0.582801	0.00169054	0.337151	0.0363093
ENSMUSG00000097706	E030037K01Rik	E030037K01Rik	-1.52971	-1.99134	-0.658263	-1.15687	0.75326	8.40796e-09	0.0111984	5.29332e-05	0.00126893	4.66591e-08	0.0338768	0.000618028	0.0363682
ENSMUSG00000029625	54188	Cpsf4	3.87355	0.826344	0.189633	0.107373	0.235968	6.77205e-18	0.00808747	0.128372	0.00126779	3.13382e-16	0.026143	0.268282	0.0363682
ENSMUSG00000001020	20198	S100a4	-1.51105	-0.494218	-0.643207	-0.363933	-1.22608	0.143681	0.0587152	0.26643	0.00127757	0.191406	0.126406	0.445351	0.0365405
ENSMUSG00000025279	13421	Dnase1l3	3.98674	-0.430313	-0.242449	-0.482951	-0.67431	0.0321051	0.21171	0.0160245	0.00128102	0.0499265	0.334964	0.0573971	0.0365625
ENSMUSG00000032431	56693	Crtap	1.46539	-0.278843	-0.127109	-0.0614814	-0.48564	0.0516381	0.353157	0.650657	0.00128359	0.0766401	0.489757	0.785538	0.0365625
ENSMUSG00000026853	12908	Crat	7.35662	-2.17211	0.111751	0.0665308	-0.490615	2.45295e-22	0.450635	0.652536	0.0012886	3.92725e-20	0.584767	0.786601	0.0366304
ENSMUSG00000018593	20692	Sparc	4.26869	-0.603208	-0.0809347	-0.092163	-0.458158	4.43469e-05	0.543221	0.489501	0.00129206	0.00012227	0.66642	0.662741	0.036654
ENSMUSG00000085468	Gm15343	Gm15343	2.56493	-2.05294	0.0438126	0.408766	0.626618	2.1228e-11	0.82046	0.0325442	0.00130607	1.96599e-10	0.885357	0.0981825	0.03693
ENSMUSG00000021832	67089	Psmc6	6.22724	-0.374223	-0.0396746	-0.073932	-0.212147	1.44285e-07	0.53224	0.246107	0.00130709	6.31797e-07	0.656708	0.42308	0.03693
ENSMUSG00000021835	12159	Bmp4	0.664687	0.296989	0.448775	-0.16778	0.638088	0.13422	0.0211136	0.410098	0.00131453	0.180268	0.0565343	0.595213	0.0369901
ENSMUSG00000029570	16848	Lfng	0.410856	0.450414	-0.170001	-0.0809893	-0.716869	0.0189398	0.388653	0.678323	0.00131279	0.0310623	0.525128	0.805762	0.0369901
ENSMUSG00000090175	394434	Ugt1a9	5.87722	0.184032	0.663435	0.235988	-0.596399	0.304075	0.000456814	0.189663	0.00132087	0.368493	0.00247393	0.352429	0.0370936
ENSMUSG00000060743	15078	H3f3a	6.77401	0.0372498	0.142583	-0.00182004	0.331646	0.705469	0.152891	0.98528	0.00133358	0.754374	0.262229	0.992979	0.037375
ENSMUSG00000026389	68428	Steap3	4.47587	-0.216264	-0.580777	-0.427189	0.561949	0.208468	0.00126508	0.0149628	0.00134577	0.26579	0.00576478	0.0543175	0.0374904
ENSMUSG00000037731	230787	Themis2	0.469003	-0.71292	-0.786784	-0.263983	-0.760717	0.00224504	0.000760837	0.21194	0.00134276	0.00447498	0.0037876	0.380967	0.0374904
ENSMUSG00000020840	104184	Blmh	4.57195	-0.541004	-0.263195	-0.0207806	-0.23303	1.53343e-10	0.000323777	0.763206	0.00134333	1.19928e-09	0.00186822	0.863512	0.0374904
ENSMUSG00000026786	54519	Apbb1ip	-0.216522	-0.0556672	-0.432582	-0.0860812	-0.922365	0.822727	0.0937784	0.726937	0.00134877	0.855398	0.181676	0.839455	0.0374991
ENSMUSG00000028158	17777	Mttp	8.52201	-0.689369	0.0634835	-0.137396	-0.369846	3.98637e-08	0.570422	0.220004	0.0013662	1.94351e-07	0.690472	0.390773	0.037908
ENSMUSG00000071713	12983	Csf2rb	1.62838	-0.651126	-0.660797	-0.428638	-0.748304	0.00437656	0.00338008	0.0471199	0.00138571	0.00821136	0.0129037	0.129761	0.0383728
ENSMUSG00000120841	Gm56542	Gm56542	-0.625923	-0.891958	-2.57849	-6.25131	1.09915	0.030807	2.46558e-06	5.20854e-12	0.00143477	0.0480689	3.02581e-05	8.33904e-10	0.0395265
ENSMUSG00000001143	214895	Lman2l	3.4174	-0.70958	-0.251319	-0.464482	-0.417341	7.11911e-07	0.043096	0.000393067	0.00144375	2.7591e-06	0.0993684	0.00308105	0.0395265
ENSMUSG00000030046	12154	Bmp10	2.11522	1.10288	1.07506	0.589785	-0.757644	2.42392e-07	3.40607e-07	0.00362401	0.0014444	1.01481e-06	5.61458e-06	0.0182563	0.0395265
ENSMUSG00000043505	317757	Gimap5	-0.773272	0.194605	-0.202366	-0.437349	-0.810146	0.374882	0.367787	0.0608582	0.00144189	0.44237	0.503975	0.15643	0.0395265
ENSMUSG00000044066	216543	Cep68	3.47691	0.131935	-0.343036	-0.173287	-0.325873	0.165397	0.000723414	0.073281	0.001438	0.217115	0.00364165	0.178914	0.0395265
ENSMUSG00000052563	97775	D930048N14Rik	1.89703	-3.08974	-1.40744	-0.0922559	0.636052	1.42593e-14	8.27578e-08	0.645531	0.00143358	2.75476e-13	1.73343e-06	0.781742	0.0395265
ENSMUSG00000068877	20342	Selenbp2	3.53917	-2.24963	-2.86844	-2.90905	1.39336	2.63131e-05	8.21405e-07	7.23005e-07	0.00147158	7.55858e-05	1.18588e-05	1.79195e-05	0.0400345
ENSMUSG00000016194	15483	Hsd11b1	8.77242	-0.0117611	0.0303436	0.162384	-0.39357	0.921499	0.800006	0.179245	0.00147025	0.938134	0.869957	0.338833	0.0400345
ENSMUSG00000051682	224840	Treml4	0.282792	-0.782208	-0.606608	-0.313269	-0.943913	0.00615471	0.0257871	0.227973	0.00146989	0.0111728	0.0664056	0.400888	0.0400345
ENSMUSG00000001767	66877	Crnkl1	3.69006	0.652567	0.30109	0.234232	0.296515	3.52278e-10	0.00112076	0.0103045	0.00147709	2.56368e-09	0.00522108	0.040927	0.040106
ENSMUSG00000074491	75863	Clec4g	3.91337	-0.915518	-0.316987	-0.505595	-0.596902	5.75413e-06	0.0739062	0.00570578	0.00148519	1.88454e-05	0.150922	0.025737	0.0402476
ENSMUSG00000101397	Mug-ps1	Mug-ps1	1.56518	-0.745286	-0.440162	-0.691127	0.789004	0.00895969	0.0978944	0.0126951	0.00148988	0.0157516	0.187654	0.0479213	0.0402962
ENSMUSG00000032245	76524	Cln6	1.80482	1.38611	0.335137	1.26713	-0.79277	1.1997e-09	0.111092	1.30287e-08	0.00150392	7.81598e-09	0.207149	6.27948e-07	0.040584
ENSMUSG00000048782	233752	Insc	3.18786	0.124509	0.309978	0.398028	0.560943	0.47682	0.0724598	0.0215552	0.00150635	0.542528	0.148447	0.0716226	0.040584
ENSMUSG00000021579	432779	Lrrc14b	-1.38733	-3.74625	-0.326371	0.197825	-1.25061	4.25396e-10	0.329725	0.532276	0.00152082	3.03397e-09	0.465465	0.696223	0.0406914
ENSMUSG00000072640	66274	Lyrm9	2.13521	-0.502458	-0.18696	0.0426069	0.331652	1.90533e-05	0.0749738	0.674343	0.00151588	5.61322e-05	0.152521	0.802677	0.0406914
ENSMUSG00000028597	67305	Gpx7	-0.592059	0.563769	-0.227437	0.0347948	-1.01466	0.0324018	0.411185	0.897223	0.00152202	0.0503206	0.547029	0.942419	0.0406914
ENSMUSG00000051502	70240	Ufsp1	0.95711	-0.66694	0.359521	5.82727e-05	0.531119	0.000517766	0.0282274	0.999721	0.00152107	0.00116793	0.0713185	0.999793	0.0406914
ENSMUSG00000068246	71898	Apol9b	5.0462	-2.13626	-1.43844	-0.731625	-0.710681	1.19443e-13	8.74885e-09	0.00113552	0.0015264	1.8404e-12	2.54411e-07	0.00724206	0.0407303
ENSMUSG00000042377	69640	Fam83g	0.869691	0.462676	0.00721839	0.181896	-0.774605	0.0258813	0.972546	0.379647	0.00153399	0.0410827	0.983516	0.56521	0.0408545
ENSMUSG00000028577	18786	Plaa	5.43603	0.0171343	-0.0378626	-0.092688	-0.223584	0.800191	0.576377	0.174145	0.00154122	0.836525	0.695276	0.332693	0.0409688
ENSMUSG00000009905	70750	Kdsr	4.3164	-0.809961	-0.488537	-0.603421	-0.365938	1.29793e-09	3.99322e-05	1.00462e-06	0.00155687	8.38924e-09	0.000328833	2.38387e-05	0.0410712
ENSMUSG00000041231	79560	Ublcp1	4.83421	0.369474	0.372645	0.190523	0.206163	1.44487e-07	1.12827e-07	0.00319794	0.0015521	6.32481e-07	2.23551e-06	0.0165468	0.0410712
ENSMUSG00000046603	382117	Tcaim	3.92197	-0.0794766	-0.258899	-0.282687	0.315125	0.415711	0.00986189	0.00514728	0.00154855	0.482536	0.0306211	0.0237957	0.0410712
ENSMUSG00000035000	13482	Dpp4	6.10824	-0.319509	-0.459848	-0.0306468	-0.327614	0.00199651	1.85897e-05	0.758755	0.00155538	0.0040187	0.000173434	0.860714	0.0410712
ENSMUSG00000026158	70155	Ogfrl1	3.21187	0.630279	-0.33977	-0.734096	0.33948	4.23574e-08	0.00231157	1.15294e-08	0.0015632	2.05431e-07	0.00940908	5.65469e-07	0.0411604
ENSMUSG00000030711	20887	Sult1a1	8.79985	0.544051	0.402063	0.439701	0.358099	5.22512e-06	0.000474633	0.000153723	0.00160513	1.72425e-05	0.00256048	0.00145463	0.0421847
ENSMUSG00000090222	Ifi203-ps	Ifi203-ps	-0.129394	-1.70351	-0.533529	-0.654013	-0.75705	1.28143e-08	0.0175939	0.0047279	0.00161582	6.82302e-08	0.0488089	0.0222085	0.0423168
ENSMUSG00000032280	21887	Tle3	3.66252	0.907021	-0.3325	-0.322598	0.690812	4.86206e-05	0.138479	0.150634	0.00161623	0.000133157	0.244037	0.300469	0.0423168
ENSMUSG00000033538	12363	Casp4	-0.617988	-0.424919	-0.429827	-0.187181	-0.709295	0.0451697	0.0397505	0.352246	0.0016407	0.0678641	0.0933386	0.538073	0.0427966
ENSMUSG00000032172	244723	Olfm2	-1.13823	-0.530324	-0.56282	-0.0049368	0.99748	0.133847	0.10785	0.987998	0.00163897	0.179857	0.202567	0.994405	0.0427966
ENSMUSG00000010914	27402	Pdhx	4.36362	-0.594495	-0.280987	-0.144645	-0.211172	6.65682e-13	4.4519e-05	0.0264621	0.00164782	8.72275e-12	0.000361161	0.0839422	0.0429019
ENSMUSG00000014243	69747	Zswim7	2.4168	-0.534869	-0.0282695	0.196	0.338027	1.12812e-05	0.787485	0.0603805	0.00165522	3.47723e-05	0.861037	0.15546	0.0430141
ENSMUSG00000018819	16985	Lsp1	0.82272	-0.59148	-0.422822	-0.0857507	-0.85435	0.0215257	0.0846883	0.714213	0.00166265	0.0347833	0.168133	0.830476	0.0431267
ENSMUSG00000037679	70435	Inf2	4.90056	0.354541	-0.865915	-0.233918	0.526113	0.0305513	1.89645e-06	0.150812	0.00168578	0.0477126	2.4168e-05	0.300739	0.0436203
ENSMUSG00000004952	54153	Rasa4	0.281986	-0.272724	-0.424291	0.119451	-0.779904	0.22472	0.0615172	0.573216	0.00168794	0.283347	0.131141	0.727796	0.0436203
ENSMUSG00000066861	23960	Oas1g	-1.17867	-2.34448	-0.848989	-0.305835	-0.989334	1.06133e-08	0.00488506	0.269799	0.00169621	5.75673e-08	0.0172358	0.449203	0.0437528
ENSMUSG00000035781	109284	R3hdm4	5.03689	-0.2163	-0.183642	-0.163835	0.211292	0.00140756	0.00595209	0.0135625	0.00170302	0.00292538	0.0203702	0.050363	0.0437664
ENSMUSG00000054580	18779	Pla2r1	1.22044	-0.469129	-0.186334	-0.246371	-0.478686	0.0020529	0.18381	0.0828747	0.00170042	0.00412208	0.301352	0.195887	0.0437664
ENSMUSG00000038517	73174	Tbkbp1	2.41854	-0.370597	-0.163952	-0.347054	-0.316863	0.000316987	0.0848976	0.000573664	0.00172595	0.000741571	0.168405	0.00420778	0.0441114
ENSMUSG00000037204	68118	Atg101	4.06904	-0.192525	-0.347155	-0.35371	0.336724	0.0722287	0.00162286	0.00136644	0.00172486	0.103815	0.00706622	0.00841428	0.0441114
ENSMUSG00000082334	Gm13244	Gm13244	-0.12206	-0.391457	-0.0507978	-0.0602461	0.848207	0.186155	0.855378	0.829353	0.00172473	0.241093	0.910519	0.904494	0.0441114
ENSMUSG00000015947	14129	Fcgr1	-0.355392	-0.814937	-0.593533	-0.214083	-0.952362	0.00585251	0.0335408	0.418113	0.00173808	0.0106659	0.0816337	0.601941	0.0443402
ENSMUSG00000041417	18708	Pik3r1	5.68455	0.39018	-0.303695	-0.23678	0.45355	0.00653009	0.0314669	0.091184	0.00175897	0.0118035	0.0777269	0.209934	0.0446041
ENSMUSG00000087478	75060	4930506C21Rik	-1.78792	-2.78523	0.199768	-0.375852	-0.894199	2.15499e-11	0.408623	0.143524	0.00176072	1.99315e-10	0.544714	0.290404	0.0446041
ENSMUSG00000042351	17444	Grap2	-1.59124	-0.341859	-0.214721	-0.258243	-0.994487	0.231647	0.437954	0.353808	0.00176123	0.29108	0.572633	0.539602	0.0446041
ENSMUSG00000060044	327766	Tmem26	-1.23283	-0.071027	-0.0866078	-0.207374	-1.31269	0.839553	0.802336	0.556066	0.00175197	0.869564	0.871674	0.714524	0.0446041
ENSMUSG00000020895	66910	Tmem107	-1.43005	0.451647	0.916679	1.081	0.990401	0.158138	0.00332788	0.0005592	0.00177087	0.20857	0.0127381	0.00412777	0.0446302
ENSMUSG00000052102	26384	Gnpda1	3.35847	-0.864043	-1.01953	-0.297404	-0.409267	1.06489e-08	9.9866e-11	0.0182576	0.00177829	5.77009e-08	5.54197e-09	0.0631044	0.0446302
ENSMUSG00000102869	347740	Norad	6.83459	0.0521101	0.021093	-0.148347	-0.269917	0.532239	0.800529	0.0784507	0.00177615	0.595227	0.870186	0.188371	0.0446302
ENSMUSG00000034613	319468	Ppm1h	0.59014	-0.371798	-0.166216	0.208722	-0.606958	0.0426751	0.33992	0.215395	0.00177059	0.0645269	0.476284	0.385388	0.0446302
ENSMUSG00000037110	241694	Ralgapa2	5.07566	-0.174302	-0.13687	-0.0536528	-0.314486	0.0742955	0.158094	0.577368	0.00177453	0.106489	0.268931	0.73084	0.0446302
ENSMUSG00000032418	17436	Me1	6.72774	-0.745183	-0.620892	-0.45123	-0.477761	3.44897e-06	7.63955e-05	0.00312796	0.00178557	1.17516e-05	0.000568437	0.0162937	0.0446521
ENSMUSG00000033295	19268	Ptprf	6.37968	-0.220456	-0.891071	-0.292437	0.479415	0.134074	6.30048e-08	0.0486067	0.00178508	0.180089	1.3843e-06	0.133014	0.0446521
ENSMUSG00000120826	Gm57409	Gm57409	-1.39073	-0.694323	1.18397	0.871348	1.00892	0.0591371	0.000220009	0.00647353	0.00179048	0.0866984	0.00135478	0.0285348	0.0446945
ENSMUSG00000034773	217216	Hrob	-1.45764	-2.8431	0.679068	0.738626	-1.65058	7.68271e-06	0.0858911	0.0611089	0.00179706	2.45836e-05	0.169988	0.15693	0.0446987
ENSMUSG00000045932	15958	Ifit2	0.759509	-0.769824	-0.501912	0.0136397	-0.656007	0.00035266	0.0117827	0.940907	0.00179452	0.000818838	0.0352743	0.96751	0.0446987
ENSMUSG00000031594	234199	Fgl1	8.9249	1.57645	1.26897	0.707084	0.794778	2.82719e-08	3.04673e-06	0.00521586	0.00182109	1.41147e-07	3.65215e-05	0.024025	0.0450777
ENSMUSG00000040552	12267	C3ar1	-0.0510231	-0.33962	-0.55616	0.155421	-0.953423	0.213488	0.0457157	0.540938	0.00182201	0.271222	0.104252	0.703391	0.0450777
ENSMUSG00000043702	211948	Pde12	3.02855	0.449964	0.299376	0.0417667	0.317781	1.69225e-05	0.00284395	0.672501	0.00182074	5.0366e-05	0.0111839	0.801169	0.0450777
ENSMUSG00000054484	96957	Tmem62	3.99886	-0.165668	0.438926	0.823079	-0.463459	0.237396	0.00166471	5.01884e-08	0.00186092	0.297284	0.00720562	1.86918e-06	0.0451503
ENSMUSG00000028435	11828	Aqp3	-1.61005	-1.82032	2.21802	2.13009	-1.79678	0.00156365	2.23344e-07	5.92271e-07	0.00183143	0.0032162	3.98329e-06	1.50543e-05	0.0451503
ENSMUSG00000031845	63857	Bco1	2.18532	-0.435581	0.377275	0.579918	-0.538321	0.00973583	0.0137744	0.000199765	0.00187034	0.016981	0.0401053	0.00178711	0.0451503
ENSMUSG00000034203	72170	Chchd4	3.59009	0.0033713	0.206174	0.288715	-0.285181	0.968682	0.0163461	0.000958285	0.00187756	0.97617	0.046034	0.00635042	0.0451503
ENSMUSG00000078817	378425	Nlrp12	7.02291	-0.68227	0.656223	0.727427	-0.780946	0.00618774	0.00988606	0.00451728	0.00187766	0.0112284	0.030662	0.0214675	0.0451503
ENSMUSG00000105315	Gm18635	Gm18635	-1.07299	-3.44559	-1.64889	-0.871346	0.832013	2.88408e-11	5.23895e-06	0.0049811	0.00184465	2.61538e-10	5.89445e-05	0.0231891	0.0451503
ENSMUSG00000030287	16439	Itpr2	4.5634	0.122033	-0.0958993	-0.237054	-0.321815	0.215533	0.329646	0.0186304	0.0018719	0.27346	0.465421	0.064043	0.0451503
ENSMUSG00000042684	74091	Npl	-1.80831	-0.961496	-0.0734381	-0.529968	-1.25716	0.0127865	0.827454	0.136154	0.00186625	0.0217503	0.890322	0.279323	0.0451503
ENSMUSG00000045868	74558	Gvin1	2.43584	-1.04799	-0.815878	-0.344417	-0.825685	0.000163858	0.00176256	0.152175	0.00188592	0.000405829	0.00756106	0.302375	0.0451503
ENSMUSG00000070034	109032	Sp110	0.820362	-0.438359	-0.166901	-0.202972	-0.575914	0.01415	0.3169	0.227897	0.00184071	0.0238557	0.452942	0.400869	0.0451503
ENSMUSG00000032598	80987	Nckipsd	1.56145	-0.426658	-0.170125	-0.160261	0.459293	0.00750429	0.253566	0.282422	0.00188653	0.0134078	0.382864	0.463298	0.0451503
ENSMUSG00000039264	83408	Gimap3	0.823814	-0.236283	0.0821787	0.216634	-0.732762	0.270255	0.68524	0.282467	0.00188338	0.332514	0.783509	0.463317	0.0451503
ENSMUSG00000038608	210293	Dock10	1.2069	-0.157561	-0.106765	0.168269	-0.576713	0.354348	0.520589	0.300614	0.0018764	0.421279	0.646043	0.483574	0.0451503
ENSMUSG00000030409	13400	Dmpk	3.09681	-0.272357	-0.208248	0.104768	-0.523959	0.0874002	0.180518	0.488184	0.00187357	0.122945	0.297496	0.661532	0.0451503
ENSMUSG00000021228	171281	Acot3	6.7095	-1.31039	0.631591	0.170796	-0.889126	1.05823e-05	0.0280772	0.541689	0.0018823	3.29388e-05	0.070965	0.704105	0.0451503
ENSMUSG00000021624	17079	Cd180	-1.06952	-0.826223	-0.79463	-0.144582	-1.04347	0.00989091	0.0114734	0.613302	0.00184748	0.0172342	0.0345617	0.758743	0.0451503
ENSMUSG00000037260	52120	Hgsnat	5.77162	1.04258	0.358456	-0.0118905	0.242904	2.35676e-20	1.11193e-05	0.873785	0.00185056	2.05171e-18	0.000111873	0.929657	0.0451503
ENSMUSG00000026712	17533	Mrc1	3.85009	0.179065	0.041543	-0.0221472	-0.658112	0.350068	0.827424	0.907882	0.00185652	0.416618	0.890322	0.948686	0.0451503
ENSMUSG00000020019	57764	Ntn4	2.05289	0.200739	0.19381	0.0015871	-0.623353	0.258547	0.267641	0.992857	0.00187452	0.320372	0.399525	0.996527	0.0451503
ENSMUSG00000028412	100434	Slc44a1	4.82097	0.295541	-0.192743	-0.272088	0.401501	0.0200579	0.12632	0.032973	0.00189587	0.0326767	0.227738	0.0990684	0.0452611
ENSMUSG00000020115	56480	Tbk1	4.65936	0.927941	0.160529	0.107399	-0.234571	2.27153e-19	0.026904	0.135031	0.00189766	1.51388e-17	0.0686726	0.277821	0.0452611
ENSMUSG00000004207	19156	Psap	8.79761	-0.42684	-0.0943315	0.0578268	-0.276671	4.91868e-06	0.27561	0.503626	0.00191348	1.63125e-05	0.408054	0.673739	0.0455604
ENSMUSG00000024479	105853	Mal2	5.42823	-0.308113	0.248011	0.44004	0.313633	0.00233717	0.0128688	2.74552e-05	0.00192598	0.00463672	0.0379346	0.000360437	0.0457798
ENSMUSG00000024580	17714	Grpel2	6.06468	-1.01575	0.352756	0.292845	-0.415415	6.30181e-11	0.00845509	0.0272674	0.0019341	5.35557e-10	0.0270925	0.0860851	0.0458946
ENSMUSG00000043439	103551	Epop	1.17519	3.25917	1.86109	0.741705	-1.46478	1.3489e-15	2.73955e-07	0.0371391	0.00196326	3.35516e-14	4.72268e-06	0.108785	0.0463496
ENSMUSG00000120681	2610029K11Rik	2610029K11Rik	1.29842	-0.162617	0.085591	-0.0494472	0.483018	0.309334	0.576299	0.750296	0.00196016	0.37402	0.695242	0.854881	0.0463496
ENSMUSG00000038155	14869	Gstp2	1.64531	-1.66773	-1.72694	-0.0736469	1.05436	0.000313201	0.00016245	0.835329	0.00195665	0.000733823	0.00105737	0.908085	0.0463496
ENSMUSG00000022180	50934	Slc7a8	1.06917	-0.0741145	-0.181581	-0.161568	-0.739903	0.727036	0.391573	0.445781	0.00197182	0.773517	0.527936	0.626614	0.0464729
ENSMUSG00000020287	268395	Mpg	2.93781	0.172113	0.122585	0.0554317	0.279472	0.0524444	0.160529	0.525819	0.00197901	0.0776795	0.271987	0.691544	0.0465635
ENSMUSG00000052934	76454	Fbxo31	6.0073	0.424344	0.0938049	-0.0640106	-0.508002	0.009571	0.555351	0.686566	0.00198855	0.0167375	0.678135	0.811815	0.0467092
ENSMUSG00000024397	11629	Aif1	-0.0236724	-1.25442	-0.994283	-0.533622	-0.915747	7.65977e-05	0.000739198	0.0487745	0.00199218	0.000202223	0.00370237	0.133369	0.0467157
ENSMUSG00000024013	26382	Fgd2	0.495821	-0.886383	-0.622709	-0.305105	-0.588488	1.55231e-05	0.000950063	0.0835944	0.00200946	4.65291e-05	0.0045554	0.19696	0.0469628
ENSMUSG00000108969	Gm45044	Gm45044	-0.135989	-1.82294	0.486863	-0.0425213	-1.26031	5.60678e-05	0.126872	0.898528	0.00200627	0.000151527	0.228615	0.943079	0.0469628
ENSMUSG00000112794	Gm48878	Gm48878	0.098632	0.858829	0.56565	-0.212184	0.815491	0.00115092	0.0297031	0.442816	0.00202407	0.00243303	0.0742125	0.624416	0.0472249
ENSMUSG00000060675	225845	Plaat3	2.14832	-0.0166759	0.194396	0.471457	-0.585461	0.922363	0.242905	0.00483867	0.00203209	0.938671	0.370461	0.0226167	0.0472538
ENSMUSG00000024981	433256	Acsl5	8.21877	-1.07145	-0.248755	-0.345146	-0.400899	2.96953e-12	0.0510194	0.00749152	0.00203069	3.38483e-11	0.113528	0.0319014	0.0472538
ENSMUSG00000059498	14131	Fcgr3	1.58782	0.0536526	0.00472216	0.0788937	-0.830719	0.818791	0.983739	0.732376	0.00203846	0.852377	0.990361	0.84294	0.0473229
ENSMUSG00000036620	103534	Mgat4b	4.54811	0.228258	-0.0626596	0.0695867	0.265115	0.00742471	0.451282	0.40158	0.0020558	0.013281	0.585226	0.587194	0.047646
ENSMUSG00000046080	232414	Clec9a	1.46576	-0.122145	0.025369	-0.125875	-0.680448	0.541432	0.89553	0.52313	0.00206531	0.603787	0.936784	0.689765	0.0477868
ENSMUSG00000044708	16513	Kcnj10	-1.58021	-0.618489	-0.698595	0.08293	-1.4135	0.128904	0.0840332	0.822919	0.00208967	0.173882	0.167142	0.901316	0.0482704
ENSMUSG00000021814	11750	Anxa7	6.21325	-1.00755	-0.813417	-0.293526	-0.270949	1.19523e-17	6.85587e-14	0.000948519	0.00209804	5.23532e-16	9.84488e-12	0.00630039	0.048296
ENSMUSG00000043681	69134	Fam25a	1.71451	-0.933866	-0.151496	-0.246436	1.00744	0.0163795	0.658406	0.477923	0.00210118	0.0272159	0.763508	0.653304	0.048296
ENSMUSG00000039041	56436	Adrm1	6.07204	-0.144684	0.133055	-0.0173737	-0.291201	0.11597	0.149591	0.849196	0.0020972	0.158367	0.25807	0.915564	0.048296
ENSMUSG00000100147	67330	1700047M11Rik	-0.281636	-1.55826	-0.596562	-0.657609	-0.672264	9.32696e-09	0.00478841	0.00216422	0.00210978	5.11276e-08	0.0169628	0.0122096	0.0484137
ENSMUSG00000025893	69149	Kbtbd3	0.326873	0.188484	0.469158	0.437903	0.734574	0.436673	0.0465272	0.0632944	0.00211364	0.503262	0.105619	0.161116	0.0484225
ENSMUSG00000000346	23994	Dazap2	7.12728	0.609622	0.141011	0.12281	0.186512	4.57578e-15	0.0184917	0.0390215	0.00213295	9.79049e-14	0.0509538	0.113094	0.0487846
ENSMUSG00000005973	19672	Rcn1	1.72917	-0.377102	-0.159134	-0.292246	-0.520189	0.0213142	0.30266	0.0648542	0.0021466	0.0344975	0.437273	0.163978	0.0490164
ENSMUSG00000054263	16880	Lifr	6.56768	-0.251614	-0.414132	-0.563334	0.364704	0.0293062	0.000507938	5.1039e-06	0.00215382	0.045964	0.00271017	8.99901e-05	0.0490205
ENSMUSG00000072809	9330160F10Rik	9330160F10Rik	-1.50988	0.920861	1.16226	0.847942	0.925412	0.00222178	0.000104992	0.00444443	0.00215221	0.00443242	0.000745381	0.0211791	0.0490205
ENSMUSG00000043300	26879	B3galnt1	-1.44457	0.281405	-0.29152	-0.198741	-0.917791	0.271534	0.27394	0.451055	0.00216144	0.333851	0.406533	0.631051	0.0491137
ENSMUSG00000026927	68112	Entr1	5.09889	-0.0646278	0.0812673	-0.102491	0.174794	0.241904	0.141453	0.0654049	0.00217117	0.302087	0.247556	0.164898	0.0491754
ENSMUSG00000002602	26362	Axl	3.27217	-0.0697537	-0.205282	-0.0474537	-0.522206	0.656548	0.192661	0.759339	0.00217122	0.709744	0.311887	0.860875	0.0491754
ENSMUSG00000042719	231713	Naa25	4.48823	0.132678	0.144767	0.19009	-0.287116	0.137192	0.103755	0.0339683	0.00218138	0.18378	0.196546	0.101403	0.0493253
ENSMUSG00000061780	11537	Cfd	-1.12051	-2.12794	-0.415945	-1.4412	2.20827	0.0480451	0.626561	0.134482	0.00220424	0.0718047	0.737482	0.277183	0.0497616
ENSMUSG00000050708	14325	Ftl1	10.883	-0.63309	-0.161805	0.220364	-0.315334	2.17093e-08	0.10809	0.031073	0.00222435	1.10684e-07	0.202909	0.0946046	0.0501342
ENSMUSG00000034731	380921	Dgkh	2.688	-0.424332	0.618378	0.279067	-0.69699	0.0493359	0.00192722	0.158234	0.0022577	0.0735051	0.00811985	0.310735	0.0508038
ENSMUSG00000020261	215335	Slc36a1	4.05248	-0.59954	-0.672858	-0.294611	0.524799	0.00102948	0.000249146	0.0859357	0.00226879	0.00219495	0.00149843	0.201007	0.0509709
ENSMUSG00000028669	66193	Pithd1	4.27907	0.20499	0.0070498	-0.21576	0.297098	0.0322084	0.940199	0.0261788	0.00227298	0.0500592	0.964281	0.0831762	0.0509828
ENSMUSG00000004359	20728	Spic	-0.400911	1.12921	0.198239	0.821652	-1.40623	0.00146308	0.587753	0.0204886	0.00228381	0.00302812	0.705151	0.0688668	0.0511434
ENSMUSG00000041199	106707	Rpusd1	0.0609705	-0.527462	-0.139474	0.358403	-0.61294	0.00727168	0.437818	0.0391904	0.00228935	0.0130239	0.572591	0.113489	0.0511852
ENSMUSG00000030483	13088	Cyp2b10	-0.340291	4.42285	0.978645	2.12324	-3.22491	1.26608e-10	0.151094	0.00112313	0.00230181	1.00428e-09	0.260115	0.00717132	0.0513646
ENSMUSG00000041236	218035	Vps41	5.54953	-0.985448	-0.423381	-0.0191472	-0.280106	2.87195e-16	1.04822e-05	0.829052	0.00230475	8.33405e-15	0.000106476	0.904438	0.0513646
ENSMUSG00000015312	17873	Gadd45b	3.01356	0.475169	2.26721	1.53968	-1.32248	0.167691	7.74057e-10	8.70168e-06	0.00232876	0.219817	3.16486e-08	0.000138521	0.0518168
ENSMUSG00000033192	270084	Lpcat2	-0.527453	-0.836266	-0.54603	-0.417154	-0.885807	0.00367702	0.0420225	0.113422	0.00234657	0.0070228	0.0976363	0.244863	0.0521297
ENSMUSG00000046718	69550	Bst2	4.9768	-0.628871	-0.606398	-0.480636	-0.418814	1.30891e-05	2.24849e-05	0.000553686	0.00235421	3.98422e-05	0.000202713	0.00411167	0.0522162
ENSMUSG00000030168	68465	Adipor2	8.42929	-0.814418	-0.330107	-0.227351	-0.254819	8.6287e-15	0.000123048	0.00641849	0.00236072	1.74948e-13	0.000845552	0.0283459	0.0522773
ENSMUSG00000078686	100038948	Mup9	-0.600399	-6.64457	-3.99381	-4.2202	0.959198	1.63114e-11	1.46147e-09	7.86727e-10	0.00239468	1.55778e-10	5.27377e-08	5.64862e-08	0.0529453
ENSMUSG00000031299	18597	Pdha1	7.01156	0.107338	-0.131704	0.00238115	0.284265	0.23506	0.145713	0.978872	0.00241613	0.294809	0.253075	0.989529	0.0533347
ENSMUSG00000097073	320692	9430037G07Rik	2.35891	-0.556291	1.31489	1.19566	-1.27544	0.136726	7.96804e-05	0.000312366	0.00244416	0.183298	0.000589728	0.00255638	0.0538682
ENSMUSG00000053559	207818	Smagp	3.86297	-0.996711	-0.296062	-0.227597	0.287756	2.03265e-14	0.00228167	0.0168639	0.00244826	3.7902e-13	0.00930097	0.0595432	0.0538733
ENSMUSG00000042041	69861	2010003K11Rik	4.00553	-3.82553	0.422993	0.670128	-0.724229	8.35613e-17	0.0588821	0.00340247	0.0024555	2.83481e-15	0.126636	0.0173601	0.0539474
ENSMUSG00000021876	58809	Rnase4	9.44075	0.738083	-0.0284822	-0.371091	0.58094	0.00017475	0.876436	0.0450377	0.00247035	0.000431269	0.925329	0.125794	0.0541881
ENSMUSG00000036904	14370	Fzd8	2.66838	-0.287093	-0.86859	-0.390118	0.536303	0.120383	2.6633e-05	0.0357376	0.00248975	0.163816	0.00023509	0.10533	0.0545279
ENSMUSG00000044548	59036	Dact1	1.5866	1.23533	0.529333	0.884408	-0.659466	1.56443e-09	0.00496666	5.03774e-06	0.00251315	9.9593e-09	0.0174742	8.91622e-05	0.054954
ENSMUSG00000043445	67078	Pgp	3.13189	0.279517	-0.25382	-0.15279	0.325562	0.00893665	0.0206976	0.154426	0.00251866	0.015715	0.055645	0.305279	0.0549882
ENSMUSG00000038642	13040	Ctss	3.66853	0.129549	-0.247649	0.0594769	-0.678049	0.522828	0.230524	0.768164	0.00253215	0.58687	0.356794	0.866881	0.0551962
ENSMUSG00000113581	353504	Dio3os	0.277442	0.428182	0.0675204	-0.394598	0.783887	0.100907	0.797895	0.157669	0.00253621	0.139854	0.868312	0.310194	0.0551982
ENSMUSG00000054690	59308	Emcn	0.481498	0.0617816	0.0203235	-0.441851	-0.852562	0.800826	0.93272	0.0854621	0.00254578	0.837063	0.96008	0.20011	0.0553201
ENSMUSG00000066477	Gm16551	Gm16551	1.48664	0.980276	0.848021	-1.51101	0.867103	0.00066561	0.0028241	6.10561e-05	0.00255705	0.0014707	0.0111184	0.000694245	0.0554783
ENSMUSG00000031355	11856	Arhgap6	0.982085	-1.48843	-0.541947	-0.633346	-0.431304	1.448e-13	0.000190491	2.24905e-05	0.00257833	2.18281e-12	0.00120443	0.000305332	0.0557105
ENSMUSG00000026822	16819	Lcn2	4.45426	3.04966	1.92996	1.28977	2.3654	0.000147621	0.0130217	0.0983323	0.00258142	0.000369091	0.0383152	0.22204	0.0557105
ENSMUSG00000030688	56018	Stard10	9.24176	0.116755	0.143353	-0.0612187	0.265161	0.170183	0.094458	0.469199	0.00257811	0.222684	0.182737	0.645734	0.0557105
ENSMUSG00000032079	66113	Apoa5	10.6436	0.217102	0.175527	0.0308499	-0.333236	0.0468418	0.106685	0.773865	0.00258374	0.0702022	0.20065	0.869737	0.0557105
ENSMUSG00000008999	12162	Bmp7	-0.243373	-1.25662	-1.55773	-1.4376	-0.530246	4.99302e-09	1.5619e-11	1.24999e-10	0.00259544	2.88341e-08	1.09325e-09	1.20077e-08	0.0558122
ENSMUSG00000001155	14317	Ftcd	8.65293	-0.401177	-0.127157	0.0999401	0.383253	0.00147246	0.298365	0.414654	0.00259647	0.00304418	0.433	0.599686	0.0558122
ENSMUSG00000035024	78658	Ncapd3	2.88205	0.300065	-0.408781	-0.446665	0.323526	0.00507643	0.000373599	0.000125636	0.00262072	0.00937172	0.00209897	0.00123912	0.0562466
ENSMUSG00000033220	19354	Rac2	1.19267	-0.226646	-0.575723	-0.136675	-0.831157	0.360437	0.0256254	0.572718	0.00265027	0.427243	0.0660627	0.727399	0.0567933
ENSMUSG00000042350	68497	Arel1	5.55377	-1.04878	-0.437656	-0.0494058	-0.308848	2.28466e-15	3.92527e-05	0.619221	0.0026684	5.3574e-14	0.000324674	0.763123	0.0570939
ENSMUSG00000058715	14127	Fcer1g	1.68092	0.0542146	-0.0971544	0.0872234	-0.685071	0.788515	0.631214	0.661938	0.00268954	0.826738	0.741765	0.792993	0.057458
ENSMUSG00000028673	71665	Fuca1	6.09416	0.00924084	-0.10779	-0.248596	0.174148	0.868588	0.0573897	3.46293e-05	0.00272923	0.893212	0.124216	0.00043338	0.0580777
ENSMUSG00000121496	76508	Ube2d-ps	3.30255	-0.033665	0.153333	-0.139446	0.231239	0.657263	0.0411756	0.0688179	0.0027335	0.710352	0.096134	0.170472	0.0580777
ENSMUSG00000029174	57915	Tbc1d1	2.05355	0.0350129	0.175237	0.152324	-0.406661	0.778738	0.151844	0.213306	0.00273794	0.817843	0.260922	0.382731	0.0580777
ENSMUSG00000025350	19682	Rdh5	3.20422	-0.248464	-0.227533	-0.145622	0.477169	0.129836	0.157566	0.36116	0.00273133	0.175003	0.268207	0.546484	0.0580777
ENSMUSG00000022305	239393	Lrp12	2.02202	0.714606	0.042381	0.0981322	0.486479	1.59523e-05	0.791413	0.538537	0.0027394	4.77438e-05	0.863512	0.701255	0.0580777
ENSMUSG00000087231	320172	E230016M11Rik	-0.298424	0.225071	-0.910709	-0.670908	0.773489	0.390759	0.00268107	0.0209043	0.00274505	0.458193	0.0106486	0.0699258	0.0581092
ENSMUSG00000034853	329910	Acot11	1.64755	-1.00604	-1.44177	-0.665883	0.590677	2.95528e-05	4.86514e-08	0.00243344	0.00275782	8.40085e-05	1.12196e-06	0.0133237	0.0582909
ENSMUSG00000001755	71743	Coasy	6.36518	-0.976891	-0.423041	-0.62056	-0.289986	2.3957e-15	2.68726e-05	8.48654e-09	0.00278654	5.58023e-14	0.000236755	4.30102e-07	0.0586848
ENSMUSG00000039706	16826	Ldb2	0.484892	-1.2123	-0.307521	-0.65389	-0.516875	8.12109e-09	0.0570697	0.000203076	0.0027891	4.52285e-08	0.123666	0.0018086	0.0586848
ENSMUSG00000023266	107971	Frs3	0.942758	0.0633778	0.402617	0.292038	0.575885	0.744493	0.0332497	0.123637	0.00278696	0.788903	0.0810796	0.261031	0.0586848
ENSMUSG00000067279	53412	Ppp1r3c	4.93159	-0.997518	-1.05597	-1.43727	1.09928	0.00672692	0.00412393	0.000184785	0.00279442	0.0121372	0.0150846	0.00167898	0.0587081
ENSMUSG00000034118	22021	Tpst1	3.84674	0.394098	0.329899	0.162418	0.348858	0.000802506	0.00424594	0.152618	0.00280734	0.00174494	0.0154663	0.302995	0.0588068
ENSMUSG00000056290	60361	Ms4a4b	-1.46996	-0.967112	-0.407102	-0.0844227	-1.01855	0.0042456	0.181144	0.773214	0.00280756	0.00798885	0.298244	0.869395	0.0588068
ENSMUSG00000090247	14533	Bloc1s1	4.97099	-0.218777	-0.1673	-0.418857	0.312298	0.0340125	0.101096	0.000106524	0.0028349	0.0525291	0.192267	0.00108543	0.0592014
ENSMUSG00000035505	231430	Cox18	2.31247	-0.205838	0.157172	0.056995	0.32702	0.0669313	0.139698	0.593169	0.00283287	0.0970221	0.245502	0.74335	0.0592014
ENSMUSG00000025743	20970	Sdc3	4.20429	-0.0244304	-0.361476	-0.30201	-0.503856	0.877462	0.0265295	0.0618368	0.00284053	0.901141	0.0679626	0.158244	0.0592301
ENSMUSG00000079419	73656	Ms4a6c	-0.560104	-0.26087	-0.118904	0.484296	-1.10503	0.421385	0.705114	0.105872	0.00285826	0.488065	0.799859	0.23356	0.0594219
ENSMUSG00000030220	11857	Arhgdib	1.74781	-0.232775	-0.115405	-0.00517365	-0.583722	0.20168	0.512505	0.97636	0.00285578	0.258175	0.638694	0.987826	0.0594219
ENSMUSG00000038020	268480	Rapgefl1	-1.17418	-0.837426	-0.15892	-0.635592	0.634327	0.000733601	0.466005	0.0069692	0.00286807	0.00160893	0.597972	0.0301718	0.0595371
ENSMUSG00000019478	19341	Rab4a	4.14548	1.05555	0.231091	0.201191	0.349905	9.98771e-14	0.0440406	0.0791405	0.00289421	1.57196e-12	0.100998	0.189599	0.0599209
ENSMUSG00000024885	67689	Aldh3b1	-0.227518	-0.721354	-0.470416	-0.253346	-0.653123	0.00112545	0.0231155	0.204236	0.00289517	0.00238316	0.0608076	0.370916	0.0599209
ENSMUSG00000015305	70097	Sash1	4.70922	0.749072	-0.122956	-0.265886	-0.376581	3.81841e-08	0.308031	0.0306933	0.00291322	1.87079e-07	0.442874	0.0937354	0.0600269
ENSMUSG00000002699	16822	Lcp2	0.717006	-0.617599	-0.510014	-0.208443	-0.720362	0.00889184	0.0249509	0.336689	0.00290962	0.0156441	0.0646949	0.522011	0.0600269
ENSMUSG00000056698	232089	Elmod3	4.92836	-1.49618	0.0517918	0.0126349	-0.345057	8.86034e-19	0.641851	0.909594	0.00290793	5.14232e-17	0.750532	0.949471	0.0600269
ENSMUSG00000035725	19108	Prkx	1.89158	1.31395	0.82369	0.780627	0.442696	2.9105e-14	9.95638e-08	3.63418e-07	0.00292693	5.17756e-13	2.00408e-06	1.01039e-05	0.0601316
ENSMUSG00000106164	9430085M18Rik	9430085M18Rik	-0.583031	-1.90494	0.203606	-0.332835	-1.01884	2.33522e-06	0.471673	0.267826	0.00292572	8.17863e-06	0.603078	0.446865	0.0601316
ENSMUSG00000013033	330814	Adgrl1	2.93181	0.413249	0.259197	0.0344607	0.439525	0.0050724	0.0727071	0.812816	0.00294327	0.00936551	0.148888	0.894998	0.0603782
ENSMUSG00000097673	Gm26608	Gm26608	1.0309	1.43135	0.815379	-0.407146	0.958832	1.07805e-05	0.0105024	0.248356	0.00294787	3.34286e-05	0.0321369	0.425714	0.0603837
ENSMUSG00000023075	68050	Akirin1	4.95632	0.458492	0.282179	0.233033	0.268853	1.7958e-06	0.00184609	0.00926582	0.00295737	6.42199e-06	0.00783967	0.037595	0.0604005
ENSMUSG00000062081	Gm6055	Gm6055	-1.43004	0.24937	-0.111674	-0.345844	-1.08402	0.414303	0.720406	0.281708	0.00295635	0.481384	0.811987	0.462493	0.0604005
ENSMUSG00000035778	14594	Ggta1	0.483989	-0.943882	0.0320784	-0.313994	-0.801792	0.000722729	0.889933	0.19574	0.00297727	0.00158706	0.932862	0.359503	0.060718
ENSMUSG00000045087	94226	S1pr5	0.832695	-2.81694	-1.11203	-0.753068	0.455594	1.39138e-18	1.82253e-08	2.31456e-05	0.0029883	7.61548e-17	4.7808e-07	0.0003123	0.0607678
ENSMUSG00000022177	219072	Haus4	3.05379	0.192463	-0.348621	-0.166584	0.352506	0.0999936	0.00488652	0.160593	0.0029928	0.13874	0.0172358	0.313688	0.0607678
ENSMUSG00000096606	100503386	Tpbgl	2.00644	1.03653	0.222871	-0.212956	-0.599013	4.34915e-08	0.206989	0.247631	0.00299006	2.10345e-07	0.329164	0.424915	0.0607678
ENSMUSG00000020328	52653	Nudcd2	4.02071	0.115545	0.228886	0.36385	0.313033	0.262962	0.0267156	0.000589018	0.00300541	0.325091	0.0683155	0.00428654	0.060918
ENSMUSG00000040732	13876	Erg	1.51754	-0.392028	-0.276513	-0.398159	-0.500167	0.0170256	0.079194	0.0139464	0.00301605	0.0281845	0.159522	0.0514247	0.060918
ENSMUSG00000117358	Gm31645	Gm31645	-0.911992	0.734366	0.659496	0.40048	0.645796	0.00074986	0.002132	0.0615137	0.00301537	0.00164046	0.00880439	0.157766	0.060918
ENSMUSG00000033854	72258	Kcnk10	-1.77001	-3.87481	-2.15087	-0.25984	-0.982162	2.46784e-12	1.2822e-07	0.36852	0.00301769	2.86454e-11	2.49438e-06	0.554528	0.060918
ENSMUSG00000050440	84506	Hamp	9.24953	1.65939	1.20589	0.728262	-0.817327	1.21611e-07	4.73362e-05	0.00968462	0.00304504	5.3912e-07	0.000379471	0.0388976	0.0613014
ENSMUSG00000025745	97212	Hadha	8.98782	-1.35495	0.0938761	0.22035	-0.343287	3.4785e-18	0.40661	0.0549106	0.00304549	1.73663e-16	0.542757	0.145256	0.0613014
ENSMUSG00000071337	21841	Tia1	3.07811	0.396195	0.254014	0.182314	0.415393	0.00462632	0.0638327	0.183185	0.00306866	0.00862998	0.134982	0.343186	0.0615898
ENSMUSG00000032038	20443	St3gal4	5.64247	0.106296	0.078541	0.0337188	0.340002	0.337801	0.478278	0.760344	0.00306475	0.40416	0.609149	0.861582	0.0615898
ENSMUSG00000028008	58170	Asic5	2.56326	-1.60787	0.0965411	-0.392156	-0.752347	1.47793e-07	0.663914	0.0942084	0.0030755	6.45331e-07	0.767759	0.215084	0.0616384
ENSMUSG00000024424	72747	Ttc39c	7.18074	-0.475124	-1.29404	-1.08581	0.435694	0.00115334	2.16557e-13	8.48526e-11	0.00309397	0.00243777	2.69323e-11	8.69053e-09	0.0619195
ENSMUSG00000036944	213068	Tmem71	0.737633	0.80198	0.746554	0.709478	-0.788718	0.000423639	0.000894471	0.00158634	0.00309897	0.000969265	0.00433492	0.00948329	0.0619305
ENSMUSG00000024065	57440	Ehd3	4.92484	-0.683457	-0.0264379	-0.144102	-0.435553	1.10082e-05	0.851206	0.309003	0.00310709	3.40212e-05	0.907567	0.492926	0.0620039
ENSMUSG00000070733	72313	Fryl	3.91704	0.398302	-0.13186	-0.0773326	0.210185	1.83277e-07	0.0605917	0.265275	0.00311764	7.88167e-07	0.129544	0.444329	0.0621253
ENSMUSG00000021880	78416	Rnase6	-1.68391	-1.60605	-0.798653	-0.0421888	-0.838001	1.08861e-06	0.00388207	0.864791	0.0031254	4.08274e-06	0.0143774	0.925096	0.062191
ENSMUSG00000027523	14683	Gnas	8.26597	-0.734502	-0.271705	0.013499	0.215761	1.90173e-15	0.000247263	0.847795	0.00313393	4.5514e-14	0.00149096	0.914828	0.0622719
ENSMUSG00000022503	26425	Nubp1	4.22942	0.10551	0.258115	0.223645	0.231378	0.168021	0.000999253	0.00401597	0.0031455	0.220187	0.00474228	0.0196482	0.0624126
ENSMUSG00000048856	104910	Slc25a47	9.48781	-0.302577	0.385652	0.419452	-0.626926	0.145149	0.0686785	0.0483322	0.00315679	0.193121	0.142737	0.132524	0.0625475
ENSMUSG00000033540	15932	Idua	3.15518	0.828141	0.275053	0.428961	0.375769	2.41395e-09	0.0273061	0.000719776	0.0031794	1.47992e-08	0.0695064	0.00505609	0.0628168
ENSMUSG00000042190	14747	Cmklr1	0.285274	0.0646738	-0.179252	-0.161336	-0.710831	0.759788	0.403227	0.452353	0.00317818	0.802114	0.539534	0.631978	0.0628168
ENSMUSG00000030798	12493	Cd37	0.129409	-0.728189	-0.658304	-0.51556	-0.679846	0.00172685	0.0033912	0.0185719	0.00318831	0.00351501	0.0129343	0.0639053	0.0629036
ENSMUSG00000001416	12462	Cct3	6.32231	-0.294306	0.277425	0.222501	-0.259362	0.000923239	0.00185986	0.0112976	0.00319606	0.00198545	0.00788616	0.0437852	0.0629574
ENSMUSG00000034501	67708	Pcnx4	2.01717	0.140851	0.144694	0.118467	0.306118	0.168587	0.151635	0.240275	0.00320008	0.220887	0.260659	0.41606	0.0629574
ENSMUSG00000026281	21915	Dtymk	2.96899	-0.131262	0.39503	0.204946	0.349666	0.273506	0.000812901	0.0768164	0.00320618	0.33586	0.00399961	0.185181	0.0629885
ENSMUSG00000101517	4732465J04Rik	4732465J04Rik	2.87951	-1.14719	-0.000868844	-1.2156	-0.476005	3.92927e-09	0.995296	5.84194e-10	0.00322405	2.31643e-08	0.997086	4.42241e-08	0.0632505
ENSMUSG00000053835	15042	H2-T24	-0.368203	-2.18681	-0.920734	-0.81946	-0.639045	4.80311e-12	5.31552e-05	0.000242018	0.00323352	5.20238e-11	0.000416686	0.00208028	0.0633471
ENSMUSG00000022102	13449	Dok2	0.0838421	-0.51718	-0.198243	-0.456616	-0.622715	0.0122141	0.299836	0.0231776	0.00324054	0.0208518	0.434409	0.0755713	0.0633815
ENSMUSG00000091625	66373	Lsm5	1.60521	1.07986	0.348469	0.146288	0.484119	1.14166e-09	0.0306238	0.36593	0.00324438	7.45881e-09	0.0760738	0.551568	0.0633815
ENSMUSG00000086390	69771	1810019D21Rik	5.41086	-1.55344	-0.427414	-0.360328	0.424516	5.12101e-16	0.00290504	0.011226	0.00325629	1.38775e-14	0.0113759	0.0436293	0.063525
ENSMUSG00000031360	55936	Ctps2	3.46703	0.186842	0.214408	1.09719	-0.379046	0.117248	0.06974	3.51964e-14	0.00330326	0.159846	0.144383	1.06576e-11	0.0639077
ENSMUSG00000040957	63955	Cables1	1.26627	1.19927	1.16282	1.21793	-1.22108	0.000248199	0.000328434	0.000174542	0.00329279	0.000594422	0.00188728	0.00160687	0.0639077
ENSMUSG00000041268	235380	Dmxl2	4.99275	0.922167	0.317706	0.438575	0.34896	3.13927e-11	0.00700013	0.000282113	0.00328761	2.82839e-10	0.0232044	0.00234996	0.0639077
ENSMUSG00000021376	22017	Tpmt	5.03279	-0.668188	-0.424899	-0.195775	0.404413	5.35884e-06	0.00213684	0.143606	0.00328296	1.7642e-05	0.0088216	0.290443	0.0639077
ENSMUSG00000004270	14792	Lpcat3	6.57719	-0.303569	-0.266082	0.111435	-0.334043	0.00726492	0.0180992	0.31566	0.00330388	0.0130135	0.0500504	0.49981	0.0639077
ENSMUSG00000015053	14461	Gata2	-0.66828	0.734827	0.49668	-0.164084	-1.03923	0.0117975	0.0861537	0.591416	0.00330802	0.0202075	0.17029	0.741813	0.0639077
ENSMUSG00000001741	16170	Il16	0.539129	-0.406501	-0.24759	-0.0863593	-0.600619	0.0378412	0.184639	0.636675	0.00329776	0.0578457	0.302313	0.775264	0.0639077
ENSMUSG00000041515	15900	Irf8	1.63574	0.368016	0.0883175	0.114077	-0.652715	0.059175	0.649707	0.557606	0.00332238	0.0867448	0.757139	0.715843	0.0640961
ENSMUSG00000005043	27029	Sgsh	2.60555	-0.217729	-0.00522656	0.305566	0.319929	0.0518453	0.960887	0.00444014	0.00333817	0.0769312	0.976964	0.0211659	0.0643117
ENSMUSG00000030968	71830	Pdilt	2.34131	-2.87937	-0.932498	-1.40974	0.437985	7.86961e-20	2.20434e-07	1.16098e-11	0.00334729	5.70916e-18	3.95165e-06	1.70224e-09	0.0643186
ENSMUSG00000068762	14867	Gstm6	4.76226	-0.647778	-0.738693	-0.896826	-0.415798	1.38812e-05	1.15319e-06	1.54769e-08	0.00334776	4.20512e-05	1.57942e-05	7.1148e-07	0.0643186
ENSMUSG00000112388	AI463170	AI463170	1.11859	-0.460024	-0.580898	-0.472162	0.617663	0.0447464	0.0119132	0.0374273	0.00335875	0.0673227	0.0356168	0.10943	0.0643521
ENSMUSG00000073421	14961	H2-Ab1	2.96405	-1.65652	-0.796919	-0.409363	-0.631877	1.48476e-09	0.000284061	0.0449277	0.00335544	9.49548e-09	0.00166879	0.125587	0.0643521
ENSMUSG00000030682	52858	Cdipt	5.04703	-0.0716582	0.0205663	0.0925581	0.17692	0.222533	0.723902	0.115455	0.00337845	0.280996	0.815016	0.248094	0.0646407
ENSMUSG00000097509	B230322F03Rik	B230322F03Rik	-0.961253	0.030886	0.856843	1.13218	0.837403	0.916691	0.00239925	6.93285e-05	0.00340163	0.934333	0.00968672	0.000768239	0.064995
ENSMUSG00000040111	235283	Gramd1b	1.28145	-0.105138	0.00966768	-0.177571	-0.5532	0.545625	0.954381	0.305185	0.0034789	0.607806	0.972595	0.48875	0.0662954
ENSMUSG00000024621	12978	Csf1r	3.69378	-0.16318	-0.322761	-0.172812	-0.691116	0.455764	0.142787	0.425993	0.00348397	0.521896	0.24914	0.609282	0.0662954
ENSMUSG00000078942	17952	Naip6	-0.496962	-0.442645	-0.461968	-0.0250553	-0.841777	0.0988049	0.0808092	0.920146	0.00348271	0.137282	0.162013	0.955657	0.0662954
ENSMUSG00000039217	16173	Il18	1.98143	-0.0230209	-0.410666	-0.45625	0.36756	0.854779	0.00217749	0.000783089	0.00349659	0.88185	0.00894698	0.00541323	0.066442
ENSMUSG00000070283	66706	Ndufaf3	2.32049	-1.14037	-0.149491	-0.120145	0.379855	1.09142e-10	0.251572	0.355374	0.00350121	8.74705e-10	0.380637	0.541161	0.066442
ENSMUSG00000026519	208795	Tmem63a	3.71517	0.0922524	-0.102197	-0.327772	0.23602	0.24354	0.198089	0.000124952	0.00353233	0.303863	0.318428	0.00123349	0.0666017
ENSMUSG00000040712	216874	Camta2	6.20631	0.662868	0.683654	0.167007	0.364645	8.24593e-07	4.51382e-07	0.169076	0.00352405	3.17111e-06	7.13655e-06	0.325616	0.0666017
ENSMUSG00000037353	68614	Letmd1	4.7581	-0.17819	0.00393295	-0.0862708	-0.194032	0.00707648	0.95077	0.179714	0.0035431	0.0126939	0.971106	0.339376	0.0666017
ENSMUSG00000024663	74760	Rab3il1	0.909847	-0.651703	-0.446415	-0.160344	-0.497835	0.000248516	0.00696906	0.305786	0.003539	0.000595079	0.0231124	0.489124	0.0666017
ENSMUSG00000017221	22123	Psmd3	6.40373	-0.116872	0.17075	0.0859235	-0.271156	0.196239	0.0624935	0.342665	0.00352032	0.25223	0.132714	0.52857	0.0666017
ENSMUSG00000030579	22177	Tyrobp	1.82043	-0.154494	-0.244875	-0.134087	-0.713439	0.485234	0.267106	0.538624	0.00351859	0.550617	0.39894	0.701299	0.0666017
ENSMUSG00000035004	80719	Igsf6	0.331179	-0.102137	-0.101345	0.139316	-0.941111	0.715933	0.713888	0.606785	0.00353971	0.763454	0.807057	0.753625	0.0666017
ENSMUSG00000067199	14296	Frat1	2.47401	0.273574	0.115301	0.0614499	0.46364	0.0824899	0.460395	0.694905	0.00355177	0.116859	0.5929	0.817166	0.0666746
ENSMUSG00000072949	26897	Acot1	7.17004	-2.93915	0.357409	-0.136043	-1.04791	4.58298e-12	0.317808	0.700265	0.00356934	4.97168e-11	0.4537	0.820961	0.0669143
ENSMUSG00000039585	270163	Myo9a	1.60743	-0.0519992	-0.299354	0.00576269	-0.480231	0.731966	0.0541955	0.969076	0.00360892	0.77793	0.118824	0.984044	0.0675653
ENSMUSG00000025371	208092	Chmp6	3.55617	0.419502	0.0951938	0.183719	0.268104	1.12319e-05	0.286674	0.0412963	0.00363152	3.4651e-05	0.420015	0.118114	0.0678311
ENSMUSG00000043993	2900052L18Rik	2900052L18Rik	1.09767	-0.527411	0.0522468	0.325674	0.682001	0.0423391	0.824946	0.161054	0.00363285	0.0640674	0.888752	0.314499	0.0678311
ENSMUSG00000055782	26874	Abcd2	4.5032	-0.252921	0.479476	0.503981	-0.931549	0.394201	0.101296	0.085434	0.00365159	0.461441	0.192542	0.200103	0.0680897
ENSMUSG00000110686	Gm45855	Gm45855	-0.545339	0.976763	0.693642	0.138662	0.590915	2.74864e-06	0.000580427	0.49218	0.0036818	9.50257e-06	0.00303825	0.664815	0.0685613
ENSMUSG00000049555	20776	Tmie	3.24765	-2.2601	-1.0478	-1.01831	0.530947	3.03145e-14	1.1037e-06	1.90552e-06	0.00370372	5.34494e-13	1.51911e-05	4.03374e-05	0.0688773
ENSMUSG00000019173	19345	Rab5c	6.19402	0.127251	-0.0337786	-0.0970465	0.143917	0.00974573	0.481145	0.045932	0.00371074	0.0169962	0.611652	0.127346	0.068916
ENSMUSG00000039087	68750	Rreb1	5.37764	-0.47591	0.096427	0.335751	0.33963	8.66418e-05	0.39462	0.00415189	0.00372295	0.000226721	0.530822	0.0201645	0.0690505
ENSMUSG00000002949	21856	Timm44	5.19641	0.0822909	-0.161108	-0.131094	-0.241596	0.307533	0.048338	0.106308	0.00374246	0.372004	0.108742	0.234112	0.06932
ENSMUSG00000062944	100043133	9130023H24Rik	1.46473	-0.389844	0.0934886	0.227163	0.51889	0.0426643	0.597827	0.196812	0.00376487	0.0645175	0.71317	0.360893	0.0696426
ENSMUSG00000048960	109294	Prex2	1.99782	0.0257116	-0.143391	-0.519982	-0.452337	0.857381	0.319201	0.000879235	0.00377586	0.883971	0.454849	0.00593356	0.0697533
ENSMUSG00000005320	14186	Fgfr4	4.97824	0.193718	-0.195285	-0.0945323	0.379441	0.129968	0.127839	0.457273	0.00379961	0.175165	0.230061	0.636299	0.070099
ENSMUSG00000038489	66491	Polr2l	4.53784	-0.175335	0.189393	0.0423992	0.360729	0.155995	0.119399	0.725951	0.00382973	0.206001	0.218427	0.838386	0.0705612
ENSMUSG00000028636	106564	Ppcs	3.84604	-1.39444	-0.0918598	0.176402	-0.306393	3.37082e-18	0.360019	0.0785519	0.00383527	1.70116e-16	0.496629	0.188517	0.07057
ENSMUSG00000017801	21428	Mlx	4.67205	0.0160449	0.307849	0.179649	0.215639	0.824673	6.07351e-05	0.0147398	0.00384387	0.856782	0.000468946	0.0537182	0.070635
ENSMUSG00000073643	69368	Wdfy1	3.65706	0.658126	0.275448	0.046396	0.246243	1.89293e-11	0.0011751	0.574363	0.00385686	1.77756e-10	0.00542344	0.728433	0.0707803
ENSMUSG00000027195	56348	Hsd17b12	6.5317	-1.16124	-0.532887	-0.225849	-0.288655	6.62285e-18	6.71183e-07	0.022419	0.0038624	3.07499e-16	9.98816e-06	0.073733	0.0707886
ENSMUSG00000038055	58239	Dexi	2.36196	-0.699476	-0.68967	-0.723684	0.383101	6.65995e-06	6.05571e-06	2.7487e-06	0.00386858	2.15535e-05	6.68914e-05	5.43072e-05	0.0708088
ENSMUSG00000051234	19823	Rnf7	4.61495	0.0289311	0.187544	0.256033	0.209662	0.681658	0.00909333	0.000496288	0.00388764	0.732964	0.0287148	0.00373665	0.0708325
ENSMUSG00000022540	66049	Rogdi	4.07647	-0.916603	0.219378	0.723294	-0.75622	0.000659573	0.355354	0.00296198	0.00390441	0.00145875	0.49207	0.0156575	0.0708325
ENSMUSG00000030722	18020	Nfatc2ip	1.6582	0.989845	0.209407	0.136367	0.451794	3.74473e-09	0.171762	0.374921	0.00388581	2.21488e-08	0.286607	0.561052	0.0708325
ENSMUSG00000022837	320299	Iqcb1	1.91422	1.20488	-0.263196	-0.120132	-0.44468	1.68104e-13	0.0698055	0.396404	0.00390548	2.50967e-12	0.144454	0.582438	0.0708325
ENSMUSG00000039936	18707	Pik3cd	1.07567	0.0492752	-0.362772	-0.0873057	-0.618046	0.796832	0.0689329	0.649004	0.00389231	0.833577	0.143137	0.78472	0.0708325
ENSMUSG00000024063	77889	Lbh	2.60247	-0.478608	0.199214	0.0636756	-0.448081	0.00220872	0.154535	0.650695	0.00390245	0.0044108	0.264385	0.785538	0.0708325
ENSMUSG00000018008	72318	Cyth4	1.43965	-0.805807	-0.447497	-0.0451221	-0.622858	0.000322571	0.0285584	0.814811	0.00388257	0.000753748	0.071972	0.896346	0.0708325
ENSMUSG00000015937	26914	Macroh2a1	5.37079	-0.108073	-0.127973	-0.0326535	0.161022	0.0485977	0.0202422	0.545219	0.00392376	0.0725372	0.0546962	0.706715	0.0710716
ENSMUSG00000025644	115487215	Gm7628	-1.19065	0.914071	0.248456	0.35403	0.841501	0.00168585	0.396335	0.225087	0.00395126	0.00343759	0.532153	0.397116	0.0714767
ENSMUSG00000111771	Gm47465	Gm47465	-1.54145	0.069562	-1.12719	-3.11975	1.03166	0.853905	0.00913083	1.84533e-07	0.00396565	0.881171	0.0287875	5.69924e-06	0.0716313
ENSMUSG00000021133	217684	Susd6	5.94833	0.911977	0.211863	0.0981777	-0.263018	8.01317e-15	0.0194675	0.269675	0.00397009	1.63419e-13	0.0530546	0.449049	0.0716313
ENSMUSG00000094686	18829	Ccl21a	-0.283629	-1.05472	-0.489498	-0.47631	-1.03209	0.00339394	0.127729	0.137602	0.00399807	0.00652417	0.229892	0.281234	0.0720428
ENSMUSG00000092124	B930094E09Rik	B930094E09Rik	0.0770487	0.401603	0.672941	0.580415	0.721241	0.110536	0.00645649	0.0189181	0.00400654	0.15181	0.0217333	0.0648402	0.0721022
ENSMUSG00000074918	100043272	Inafm2	3.55733	0.520546	0.161826	0.269763	0.309804	3.61952e-06	0.122707	0.0109073	0.00401951	1.22757e-05	0.222608	0.0427606	0.0722422
ENSMUSG00000028521	242585	Slc35d1	6.68065	-0.182168	-0.376957	-0.220226	0.233378	0.0221211	8.65809e-06	0.00621858	0.00402694	0.0356709	9.07439e-05	0.027656	0.072265
ENSMUSG00000042203	381085	Tbc1d22b	2.2995	0.324158	0.0313793	-0.0872413	0.335876	0.00530564	0.7834	0.451352	0.00403115	0.00975607	0.857658	0.63134	0.072265
ENSMUSG00000022779	21976	Top3b	4.56908	0.163045	0.00675911	-0.131369	0.198694	0.0172587	0.91942	0.0540432	0.00406578	0.0285167	0.951239	0.143521	0.0727921
ENSMUSG00000057137	68487	Tmem140	4.35748	-0.405545	-0.58547	-0.390747	-0.44754	0.00869756	0.000235377	0.0108168	0.00408501	0.0153372	0.00143045	0.0424652	0.0728699
ENSMUSG00000001095	20500	Slc13a2	0.190281	1.73151	0.00626144	-0.154959	-1.22065	4.29583e-07	0.985699	0.663031	0.00408335	1.72192e-06	0.991393	0.79362	0.0728699
ENSMUSG00000056201	12631	Cfl1	7.1745	-0.286103	0.0650379	-0.000371966	0.225018	0.000310135	0.391603	0.996073	0.00408582	0.000727374	0.527936	0.998223	0.0728699
ENSMUSG00000121485	ENSMUSG00000121485	ENSMUSG00000121485	-0.801774	0.779484	0.110728	0.326488	-1.0629	0.010588	0.722159	0.287581	0.00410275	0.0183182	0.813502	0.469384	0.0730782
ENSMUSG00000018774	12514	Cd68	1.97783	0.0536029	-0.23653	0.658326	-0.895476	0.842899	0.390403	0.0116367	0.00411093	0.872204	0.526726	0.0447139	0.0731305
ENSMUSG00000029716	50765	Tfr2	8.62383	0.213766	-0.111594	-0.56154	0.21153	0.00378534	0.119923	4.9064e-11	0.0041292	0.00720989	0.21916	5.3812e-09	0.0733618
ENSMUSG00000028420	52076	Tmem38b	5.6231	0.714663	-0.0386158	-0.0235567	0.220467	9.22423e-14	0.603234	0.751073	0.00413764	1.46527e-12	0.717836	0.855483	0.0734181
ENSMUSG00000045362	244237	Tnfrsf26	-1.05658	0.409399	0.0152195	0.0437902	-0.727292	0.0644281	0.945629	0.844337	0.00415469	0.0937686	0.968077	0.91277	0.0736268
ENSMUSG00000029299	27405	Abcg3	-0.269345	-1.22119	-0.547255	-0.23098	-0.701862	8.53504e-06	0.0188483	0.296725	0.00416514	2.70315e-05	0.0517215	0.47931	0.0737182
ENSMUSG00000072872	56353	Rybp	4.21924	0.43418	0.161825	-0.112058	0.300179	5.80887e-05	0.113292	0.276705	0.00419954	0.000156624	0.210237	0.456662	0.0742327
ENSMUSG00000109555	Gm44891	Gm44891	0.628447	0.295928	0.210176	-0.0729272	-0.538058	0.0772413	0.203398	0.666404	0.00420552	0.110258	0.324863	0.796085	0.0742442
ENSMUSG00000121584	125480935	Tmem276	3.92534	0.372223	-0.337054	-0.115089	0.320495	0.000989753	0.00355084	0.297175	0.00422765	0.00211836	0.0133905	0.479813	0.07449
ENSMUSG00000032322	19200	Pstpip1	-1.37913	-0.155511	-0.422435	0.106607	-0.905702	0.581279	0.141832	0.69462	0.00423014	0.640405	0.248072	0.816969	0.07449
ENSMUSG00000022439	64099	Parvg	-0.515446	1.00863	0.233797	0.53397	-0.675923	2.0798e-06	0.254248	0.00906692	0.00423692	7.36014e-06	0.383811	0.0369927	0.0745153
ENSMUSG00000078937	12895	Cpt1b	4.04537	-0.687441	0.822375	0.844964	-0.536843	0.000383871	7.16932e-06	4.3888e-06	0.00425457	0.000884814	7.72324e-05	7.95881e-05	0.0746388
ENSMUSG00000026395	19264	Ptprc	1.69679	-0.492206	-0.273162	0.0556503	-0.736207	0.0450238	0.241401	0.804609	0.00425466	0.0676741	0.368693	0.888483	0.0746388
ENSMUSG00000023912	74011	Slc25a27	1.17428	0.893498	0.936922	1.09011	-0.62472	5.95148e-06	1.7984e-06	5.23113e-08	0.00431092	1.94505e-05	2.30809e-05	1.93274e-06	0.0746682
ENSMUSG00000040035	214240	Disp2	0.252013	-2.13714	-0.900754	-0.915319	-0.54547	2.134e-13	1.14486e-05	9.20474e-06	0.0042955	3.09953e-12	0.000114725	0.000145366	0.0746682
ENSMUSG00000026692	226564	Fmo4	3.62205	0.917418	0.310889	0.411739	-0.362593	2.09565e-11	0.00846848	0.000596965	0.00428974	1.94602e-10	0.0271229	0.00433305	0.0746682
ENSMUSG00000030298	110379	Sec13	5.74917	-0.192924	0.335571	0.285631	0.233924	0.0170802	7.65117e-05	0.000611646	0.00428813	0.0282553	0.000568997	0.00442089	0.0746682
ENSMUSG00000026603	226830	Smyd2	3.87063	-0.189476	-0.385228	-0.253857	-0.265055	0.0370009	5.83876e-05	0.00562034	0.00431367	0.0567167	0.000453328	0.0254588	0.0746682
ENSMUSG00000038975	19352	Rabggtb	5.60874	0.323389	-0.00651038	-0.20065	-0.236678	0.000154796	0.935343	0.0146499	0.00431531	0.000385029	0.961691	0.0535026	0.0746682
ENSMUSG00000040061	18796	Plcb2	-0.356013	-0.948988	-0.704299	-0.428791	-0.639012	7.12165e-05	0.00155753	0.0422847	0.00430122	0.000189128	0.00683734	0.12025	0.0746682
ENSMUSG00000044534	59289	Ackr2	1.56957	-0.670714	0.225204	0.528802	-1.10593	0.060846	0.47822	0.090497	0.00430704	0.0889509	0.609149	0.208663	0.0746682
ENSMUSG00000007415	67210	Gatad1	5.16284	-0.107257	-0.000160522	-0.0732298	0.157025	0.047466	0.997588	0.171532	0.00429267	0.0710384	0.998545	0.328784	0.0746682
ENSMUSG00000015396	12522	Cd83	-0.290953	-0.86031	0.286874	0.334205	-0.947118	0.00843695	0.298847	0.225448	0.00430748	0.0149078	0.433358	0.397603	0.0746682
ENSMUSG00000045377	67020	Tmem88	-0.554478	-0.90044	-0.0786612	-0.251413	-0.721172	0.000604727	0.724934	0.272801	0.00429868	0.00134514	0.815668	0.452848	0.0746682
ENSMUSG00000069516	17105	Lyz2	4.1926	-0.273228	-0.484527	0.0297955	-0.729806	0.257349	0.0474784	0.89945	0.00432291	0.319086	0.107288	0.943548	0.074707
ENSMUSG00000055805	57778	Fmnl1	0.177661	-0.215711	-0.265481	0.046812	-0.676099	0.321191	0.217746	0.821584	0.00435542	0.386145	0.342014	0.900836	0.0751755
ENSMUSG00000003420	14132	Fcgrt	7.07986	-1.08871	-0.177974	-0.0817504	-0.259496	1.85701e-18	0.0475946	0.357295	0.00437778	9.96359e-17	0.107447	0.543074	0.0754679
ENSMUSG00000024697	14675	Gna14	-0.254861	-1.49808	-1.09261	-1.25221	0.594652	2.17417e-07	2.22584e-05	2.94962e-06	0.00438755	9.21887e-07	0.000201061	5.76712e-05	0.0755429
ENSMUSG00000106019	Gm43672	Gm43672	2.66662	-0.135636	0.813484	0.971694	0.694634	0.592475	0.000780443	7.06333e-05	0.00442313	0.650681	0.00386999	0.000781455	0.0759914
ENSMUSG00000031903	192654	Pla2g15	3.1161	-0.766234	-0.721063	-0.375138	0.297248	2.97926e-09	9.0647e-09	0.000680212	0.00443542	1.79724e-08	2.61955e-07	0.00482417	0.0759914
ENSMUSG00000037089	73836	Slc35b2	4.96182	-0.241128	-0.30752	-0.22329	0.259858	0.00832471	0.000917315	0.0138833	0.00442855	0.0147319	0.00442887	0.0512752	0.0759914
ENSMUSG00000032808	13097	Cyp2c38	5.63658	-0.346758	0.47909	0.12132	-0.44065	0.0233546	0.00224447	0.420085	0.0044315	0.0374217	0.00917888	0.603545	0.0759914
ENSMUSG00000080848	Gm9385	Gm9385	-1.36283	1.2247	0.641913	0.108342	0.719677	2.10293e-06	0.0101017	0.67049	0.0044459	7.43257e-06	0.0311782	0.799525	0.0760483
ENSMUSG00000049287	216792	Iba57	3.3769	-0.989291	-0.0277423	-0.0128786	-0.281643	6.92925e-14	0.764578	0.889397	0.00444966	1.1355e-12	0.845087	0.938143	0.0760483
ENSMUSG00000025534	110006	Gusb	4.73338	0.156788	0.10279	0.283464	-0.263551	0.0802732	0.246985	0.00201321	0.00447519	0.114141	0.375	0.0115257	0.0763908
ENSMUSG00000019737	233066	Syne4	-0.403362	0.741654	0.365343	0.299807	0.914315	0.02131	0.258258	0.356507	0.00449327	0.0344975	0.388432	0.54217	0.0766055
ENSMUSG00000003555	13074	Cyp17a1	6.47586	0.63978	2.53465	2.207	-0.698564	0.00898041	5.91748e-15	7.81055e-13	0.00450561	0.015784	1.19456e-12	1.69989e-10	0.076722
ENSMUSG00000029036	108888	Atad3a	5.80627	0.11636	0.252326	0.443152	-0.309932	0.27349	0.0200108	9.35142e-05	0.00451634	0.33586	0.0542384	0.000980843	0.0768108
ENSMUSG00000018796	14081	Acsl1	10.5457	-2.02891	-0.832895	-0.866973	-0.5931	6.24556e-15	0.000107506	5.94566e-05	0.00452607	1.29842e-13	0.000759354	0.000680502	0.0768825
ENSMUSG00000055980	16367	Irs1	4.84656	-0.377286	-0.0645149	-0.14869	0.467846	0.0224282	0.686454	0.354493	0.00453221	0.0360992	0.784191	0.540055	0.0768931
ENSMUSG00000030263	16970	Irag2	0.389816	-0.0704609	-0.182882	-0.0775335	-0.501533	0.664123	0.259776	0.627984	0.00457998	0.716821	0.390041	0.768941	0.0776089
ENSMUSG00000027346	74182	Gpcpd1	6.77619	1.55978	-0.192782	0.304531	-0.866193	3.50549e-06	0.518531	0.31275	0.00458561	1.19296e-05	0.644301	0.496671	0.0776098
ENSMUSG00000019810	66848	Fuca2	2.56297	0.258046	0.0977047	0.425492	0.404276	0.067655	0.484874	0.00257535	0.00461069	0.0979333	0.615157	0.0139743	0.077751
ENSMUSG00000010175	19130	Prox1	6.79153	-0.0371189	0.0780791	0.132731	0.295662	0.711643	0.439609	0.191304	0.00460531	0.759693	0.574422	0.354439	0.077751
ENSMUSG00000097615	100039138	Gm2061	0.521668	-0.0208013	1.43674	-0.0694868	0.700959	0.935092	1.93361e-08	0.784247	0.00460719	0.948852	5.03424e-07	0.87619	0.077751
ENSMUSG00000034634	17068	Ly6d	0.846836	-3.38182	-0.338274	1.8874	-1.44844	2.01227e-06	0.422578	1.32889e-06	0.00464259	7.13931e-06	0.557976	3.00001e-05	0.0780837
ENSMUSG00000027478	13436	Dnmt3b	1.40815	1.03266	0.877741	0.397947	0.639796	7.02504e-06	9.681e-05	0.0741214	0.00465004	2.26561e-05	0.000698326	0.180401	0.0780837
ENSMUSG00000033318	14872	Gstt2	6.07036	-1.25321	-0.419328	0.339142	-0.576873	2.65077e-08	0.0373019	0.0934215	0.00465285	1.32863e-07	0.0887259	0.213742	0.0780837
ENSMUSG00000031347	26370	Cetn2	2.42264	-0.0928513	0.0947421	-0.139002	0.35751	0.466132	0.442632	0.272217	0.00463836	0.53228	0.576854	0.452281	0.0780837
ENSMUSG00000026639	16780	Lamb3	3.94824	-3.23318	-0.144859	0.357105	-0.762873	2.23552e-13	0.565544	0.156707	0.00472347	3.23685e-12	0.686728	0.308758	0.0791735
ENSMUSG00000069520	67226	Tmem19	6.04742	-0.787822	-0.804631	-0.87028	0.406935	3.12436e-07	1.98624e-07	3.08813e-08	0.00474406	1.28111e-06	3.61179e-06	1.2802e-06	0.0793887
ENSMUSG00000039428	72759	Tmem135	6.44753	-0.789317	-0.302566	0.119619	-0.327035	1.60945e-09	0.00883429	0.291866	0.00474771	1.02226e-08	0.0280622	0.474431	0.0793887
ENSMUSG00000020733	26941	Nherf1	6.26385	0.0637625	-0.950168	-0.996251	0.464784	0.687288	8.80559e-08	2.78795e-08	0.00477566	0.737879	1.82738e-06	1.17677e-06	0.0795197
ENSMUSG00000026656	14130	Fcgr2b	4.43049	-0.251423	-0.120035	-0.355058	-0.52375	0.159549	0.494787	0.0483194	0.00478504	0.210211	0.623474	0.132515	0.0795197
ENSMUSG00000031987	112405	Egln1	4.7707	-0.00826845	0.0562718	-0.0424968	0.231625	0.917428	0.479212	0.593577	0.00477477	0.93481	0.610085	0.743519	0.0795197
ENSMUSG00000040472	56187	Rabggta	4.44936	-0.537401	-0.324308	-0.0377902	0.249976	8.0182e-08	0.000389179	0.660262	0.00476742	3.67024e-07	0.00216922	0.791939	0.0795197
ENSMUSG00000041765	68889	Ubac2	4.24162	0.333162	0.0666006	-0.0269233	0.185295	1.75137e-06	0.295381	0.672654	0.00478979	6.27762e-06	0.429564	0.801252	0.0795197
ENSMUSG00000031883	12354	Car7	-0.731486	-0.241883	-0.35637	0.0274797	0.594192	0.275526	0.109042	0.896973	0.00478015	0.338043	0.204366	0.942228	0.0795197
ENSMUSG00000020010	26464	Vnn3	6.45888	-0.289927	0.29303	0.167211	-0.29496	0.00552981	0.00550712	0.10478	0.00479601	0.0101202	0.0191008	0.231959	0.079528
ENSMUSG00000029810	65963	Tmem176b	7.29872	0.279462	0.0201398	0.336119	0.308354	0.0101884	0.848729	0.00233054	0.00483048	0.017712	0.905618	0.0128767	0.0800045
ENSMUSG00000028271	229906	Gtf2b	4.20327	0.000885965	0.094627	-0.321959	-0.249041	0.991616	0.259439	0.000339313	0.00483825	0.993699	0.389661	0.00273512	0.080038
ENSMUSG00000109061	Gm49320	Gm49320	0.85216	0.00780513	-0.352358	0.200008	0.692191	0.975412	0.17719	0.41537	0.00484789	0.981188	0.293505	0.600176	0.0801024
ENSMUSG00000058818	18733	Pirb	0.798761	-0.922622	-0.480417	-0.0764672	-0.798334	0.00144244	0.0666348	0.758333	0.00485512	0.00298985	0.139516	0.860445	0.0801242
ENSMUSG00000018654	22778	Ikzf1	0.038391	0.185805	-0.253711	-0.0508591	-0.795598	0.447317	0.315759	0.836721	0.00486647	0.513659	0.451654	0.908709	0.0801242
ENSMUSG00000034116	22324	Vav1	0.555936	0.156537	-0.287647	-0.0231738	-0.710104	0.477795	0.208659	0.9167	0.00486633	0.543371	0.33129	0.953638	0.0801242
ENSMUSG00000083282	56464	Ctsf	4.54093	0.127692	-0.195529	-0.190683	-0.328651	0.253646	0.0837618	0.0916886	0.00489102	0.314999	0.166792	0.210703	0.0804333
ENSMUSG00000079547	14999	H2-DMb1	0.223259	-1.18677	-0.856278	-0.44537	-0.724349	3.02666e-05	0.000960233	0.0631916	0.00490189	8.58798e-05	0.00459625	0.16105	0.080517
ENSMUSG00000028525	18578	Pde4b	3.42657	1.46215	-0.0398242	-0.595588	0.800473	8.77719e-07	0.890181	0.0542119	0.00491778	3.35688e-06	0.932982	0.143859	0.080588
ENSMUSG00000033207	71738	Mamdc2	1.22173	-1.22997	0.0129764	0.000263718	-0.496907	1.23941e-08	0.935021	0.998682	0.0049159	6.61446e-08	0.961528	0.999685	0.080588
ENSMUSG00000066072	13117	Cyp4a10	11.5607	-2.01704	0.027769	-1.13578	-0.525896	1.00823e-16	0.879525	3.26633e-08	0.00497801	3.32e-15	0.927385	1.33421e-06	0.0814747
ENSMUSG00000046997	211949	Spsb4	-1.11118	-3.40245	-1.51014	-0.841411	-0.694042	1.24856e-14	2.12616e-07	0.000749496	0.00498944	2.43574e-13	3.82133e-06	0.00522247	0.0814747
ENSMUSG00000053581	100494	Zfand2a	3.67733	-0.275444	0.0871593	0.298265	-0.360797	0.0284165	0.464233	0.0134178	0.00498664	0.0446944	0.596265	0.0499321	0.0814747
ENSMUSG00000028633	51797	Ctps1	2.48073	1.28001	0.730878	0.972454	0.480645	1.66149e-11	2.29722e-05	5.35742e-08	0.00500107	1.58188e-10	0.000206439	1.9715e-06	0.081569
ENSMUSG00000087107	100043636	AI662270	-0.263907	-0.537325	-0.24786	-0.0309965	-0.812449	0.0505543	0.337056	0.902131	0.00500821	0.0751517	0.473127	0.945151	0.0815898
ENSMUSG00000004098	53867	Col5a3	4.67037	-1.61654	-1.40444	-1.79397	0.490849	4.897e-13	2.64795e-11	1.1161e-14	0.00512485	6.60438e-12	1.72352e-09	4.31838e-12	0.0830047
ENSMUSG00000008167	68628	Fbxw9	3.8125	-0.0501518	-0.319021	0.38006	0.333151	0.670609	0.00907967	0.00140952	0.00512209	0.722869	0.0286847	0.00861862	0.0830047
ENSMUSG00000020857	18103	Nme2	7.02488	0.39502	0.24191	0.126554	0.304509	0.000384768	0.0246947	0.231762	0.00512318	0.000886442	0.0642099	0.405758	0.0830047
ENSMUSG00000024208	67267	Uqcc2	3.06624	-0.21826	-0.00691929	0.101498	0.394543	0.132228	0.960253	0.462125	0.0051086	0.177935	0.97666	0.640219	0.0830047
ENSMUSG00000020044	21859	Timp3	4.43821	0.755249	0.452041	0.0197263	-0.577124	0.000166134	0.0194296	0.917827	0.0051119	0.0004111	0.0529789	0.954488	0.0830047
ENSMUSG00000061882	208908	Ccdc62	1.41887	-0.428328	-0.165425	-0.408056	0.336869	0.00114546	0.172602	0.00157869	0.00513253	0.00242295	0.287746	0.00944976	0.0830224
ENSMUSG00000026749	59126	Nek6	5.41003	0.23761	0.144462	0.151206	0.317028	0.0334481	0.19063	0.171108	0.00513787	0.0517608	0.309437	0.328179	0.0830224
ENSMUSG00000026177	18173	Slc11a1	1.51661	-0.282105	-0.063343	0.054298	-0.608577	0.166307	0.745178	0.778651	0.00515673	0.218187	0.8305	0.873115	0.0832306
ENSMUSG00000032796	16772	Lama1	1.07557	-1.40233	-0.40705	-0.377244	-0.383591	2.90856e-13	0.0027208	0.00515518	0.00517442	4.11721e-12	0.0107818	0.0238164	0.0833232
ENSMUSG00000074211	68332	Sdhaf1	3.21869	-0.141015	0.39556	0.183078	0.342643	0.25546	0.00118499	0.126349	0.00517205	0.316999	0.00546004	0.265288	0.0833232
ENSMUSG00000003134	54610	Tbc1d8	5.07309	0.985514	1.05665	0.928338	-0.813206	0.000476768	0.000203446	0.00094065	0.00519723	0.0010807	0.00127305	0.00626905	0.0835937
ENSMUSG00000070605	433791	Zfp992	2.17086	-0.15477	-0.608074	-0.233011	0.500409	0.401067	0.00210908	0.205201	0.00524049	0.468388	0.00873327	0.371876	0.083976
ENSMUSG00000046792	67109	Zfp787	3.59201	0.183196	0.0603174	0.0875141	0.230546	0.0250971	0.451381	0.275527	0.00524511	0.0399425	0.585275	0.455511	0.083976
ENSMUSG00000005413	15368	Hmox1	3.5057	0.289044	-0.173823	0.226375	-0.843899	0.277139	0.520462	0.39179	0.00523035	0.339812	0.646009	0.577824	0.083976
ENSMUSG00000030101	58911	Sumf1	4.85732	0.644873	0.122184	0.0155959	0.231222	3.18275e-11	0.130594	0.845907	0.00524291	2.86017e-10	0.23375	0.91402	0.083976
ENSMUSG00000037235	17122	Mxd4	5.60346	-0.237513	-0.627052	-0.35382	-0.246583	0.00711264	5.92614e-10	0.000105898	0.00528341	0.0127522	2.51662e-08	0.00108134	0.0844392
ENSMUSG00000024132	13177	Eci1	6.56109	-2.45435	-0.399385	-0.208405	-0.324989	1.87467e-30	0.000756145	0.0697059	0.00530435	3.26404e-27	0.00377233	0.172029	0.0844392
ENSMUSG00000033174	23945	Mgll	7.97759	-2.5534	-0.25141	-0.285693	-0.506217	5.02462e-22	0.158788	0.109875	0.0052985	7.52559e-20	0.269628	0.239506	0.0844392
ENSMUSG00000016087	14247	Fli1	0.493407	0.519154	0.383087	0.0895701	-0.786869	0.0314521	0.107728	0.712217	0.00530109	0.0489931	0.202366	0.828916	0.0844392
ENSMUSG00000038167	213522	Plekhg6	2.97954	0.171547	-0.931856	-0.0155792	0.467161	0.301524	3.13598e-06	0.925352	0.00529047	0.365783	3.73662e-05	0.957868	0.0844392
ENSMUSG00000027329	70997	Spef1	-0.537313	-0.340708	0.342702	0.265142	-0.703806	0.149417	0.115589	0.224892	0.0053531	0.198212	0.213308	0.396874	0.085118
ENSMUSG00000085189	Gm11963	Gm11963	-0.245495	0.069715	-0.807392	-0.354219	0.759498	0.804408	0.0100455	0.225593	0.00536377	0.839925	0.0310389	0.397757	0.0851903
ENSMUSG00000000303	12550	Cdh1	4.92326	0.647041	0.487153	0.828624	0.564766	0.00157471	0.0153884	7.61645e-05	0.00537631	0.00323607	0.0437961	0.000828178	0.0852923
ENSMUSG00000006958	12667	Chrd	2.7781	0.868352	-0.0569403	0.0229505	0.411228	3.52732e-08	0.698453	0.875163	0.0054253	1.73734e-07	0.794573	0.930558	0.0859716
ENSMUSG00000005057	23921	Sh2b2	-0.265973	0.296827	-0.0621634	-0.567954	-0.582591	0.109979	0.740834	0.00564966	0.00543347	0.151149	0.827433	0.0255493	0.0860031
ENSMUSG00000040945	108911	Rcc2	4.79086	0.461912	0.0496227	-0.0758003	0.292347	2.56269e-05	0.626876	0.459798	0.00547352	7.3721e-05	0.737666	0.638346	0.0865387
ENSMUSG00000024098	65960	Twsg1	5.10822	-0.00724617	-0.193117	-0.307307	0.323912	0.948916	0.0914829	0.00842135	0.00550873	0.960222	0.178319	0.0348902	0.0868442
ENSMUSG00000022914	93871	Brwd1	5.2565	0.890582	0.353235	0.195535	0.255268	1.89654e-14	0.000183151	0.0311595	0.00550236	3.55544e-13	0.00116596	0.0948408	0.0868442
ENSMUSG00000022671	72083	Mzt2	3.35073	0.0721964	-0.0684456	-0.0188265	0.294823	0.490261	0.512485	0.856443	0.00551154	0.555136	0.638694	0.920265	0.0868442
ENSMUSG00000029833	21848	Trim24	5.07272	1.36962	0.668062	0.475313	-0.404686	2.622e-14	8.42193e-06	0.000984254	0.00553986	4.71812e-13	8.84752e-05	0.00648503	0.0871022
ENSMUSG00000033628	225326	Pik3c3	3.74516	0.0102153	-0.321016	-0.0989471	-0.216416	0.890621	6.61821e-05	0.184953	0.00554042	0.912367	0.000502919	0.345522	0.0871022
ENSMUSG00000024610	16149	Cd74	4.93015	-1.33566	-0.62153	-0.383754	-0.579728	2.11068e-08	0.00305304	0.0610627	0.0055833	1.07809e-07	0.0118588	0.156869	0.0876773
ENSMUSG00000022371	12818	Col14a1	4.03724	-1.24826	-0.597517	-0.528807	-0.442325	2.04411e-10	0.000257596	0.00104268	0.00560025	1.5627e-09	0.00153927	0.00675509	0.0877577
ENSMUSG00000025888	12362	Casp1	0.329236	0.202017	-0.350678	-0.230052	-0.507503	0.219305	0.0434284	0.176326	0.00560102	0.277675	0.0999197	0.335022	0.0877577
ENSMUSG00000052151	50784	Plpp2	4.25146	0.895584	0.221119	0.554734	0.373834	2.429e-09	0.094086	5.95505e-05	0.00560972	1.4885e-08	0.182169	0.000680935	0.0877952
ENSMUSG00000046808	231287	Atp10d	2.82736	1.34277	0.929098	0.995649	-0.739448	4.15859e-08	6.93282e-05	2.22101e-05	0.0056198	2.0197e-07	0.0005234	0.000301819	0.0878542
ENSMUSG00000025068	14873	Gsto1	6.16158	0.0971758	0.0489182	0.373229	-0.381151	0.469267	0.715508	0.00720664	0.0056405	0.535027	0.808166	0.0310216	0.0880791
ENSMUSG00000035413	103743	Tmem98	3.04334	-0.823821	-0.372518	-0.357044	-0.362332	4.88008e-08	0.00397413	0.00561786	0.00565358	2.3359e-07	0.0146405	0.0254558	0.0881844
ENSMUSG00000041538	15002	H2-Ob	-1.66722	-2.03233	-1.09138	-0.363296	-0.880899	2.73118e-07	0.000786096	0.208184	0.0056947	1.13188e-06	0.00388971	0.375897	0.0887264
ENSMUSG00000024236	225115	Svil	3.97855	-0.0266825	-0.291841	-0.448174	0.314427	0.811731	0.011699	0.000208252	0.00571467	0.846429	0.0350744	0.00184291	0.0889018
ENSMUSG00000112532	102640148	Gm36283	-0.285388	-2.63401	0.487188	0.542411	-0.860286	2.57034e-09	0.0602532	0.0365299	0.00571872	1.56821e-08	0.129039	0.10723	0.0889018
ENSMUSG00000026755	74192	Arpc5l	4.79364	0.205716	0.189096	-0.0986593	0.246594	0.0203761	0.0319876	0.259141	0.00583725	0.0331486	0.0786783	0.438215	0.0906433
ENSMUSG00000027566	26444	Psma7	6.37679	-0.246213	0.0991918	4.15834e-05	-0.182669	0.000288138	0.128386	0.999486	0.00588482	0.000680236	0.230716	0.999773	0.0912803
ENSMUSG00000020936	18107	Nmt1	6.04751	-0.235458	-0.006184	-0.0347388	-0.134867	5.52479e-06	0.896619	0.466214	0.00589666	1.81369e-05	0.937331	0.643749	0.0913621
ENSMUSG00000032890	242662	Rims3	0.116578	0.0763799	0.0233626	0.12772	-0.839581	0.773694	0.929149	0.624878	0.00592909	0.813801	0.957753	0.76658	0.0917626
ENSMUSG00000030847	29810	Bag3	4.8743	-1.33996	0.229339	0.0720601	-0.498587	6.23551e-10	0.190935	0.679114	0.00595867	4.29547e-09	0.309825	0.806288	0.092118
ENSMUSG00000041481	20715	Serpina3g	1.776	-0.567096	-0.3319	-0.584611	-0.686584	0.0200883	0.149346	0.0152274	0.00597543	0.0327224	0.257774	0.0550859	0.0922099
ENSMUSG00000024052	64898	Lpin2	8.82023	0.0275601	0.177743	0.206258	-0.519868	0.881584	0.341016	0.26995	0.00599726	0.904507	0.477196	0.4494	0.0922099
ENSMUSG00000022537	224090	Tmem44	1.48548	-0.138374	0.226078	-0.0637262	-0.541535	0.44957	0.194603	0.720649	0.00599168	0.51582	0.314203	0.834755	0.0922099
ENSMUSG00000085793	217708	Lin52	2.87215	0.687466	0.0597358	-0.0298439	0.263025	1.5231e-10	0.521376	0.750655	0.00599771	1.19254e-09	0.646626	0.855077	0.0922099
ENSMUSG00000032562	14678	Gnai2	5.9393	-0.173236	-0.201276	0.00136866	0.263698	0.0649895	0.033031	0.988235	0.00599123	0.0945123	0.0806889	0.994405	0.0922099
ENSMUSG00000026068	16174	Il18rap	-1.62613	1.39675	0.476624	0.574164	-1.13509	4.15418e-05	0.161443	0.090929	0.00600653	0.000115174	0.273071	0.209486	0.0922437
ENSMUSG00000050132	237868	Sarm1	-1.09486	1.14115	0.389219	-0.706053	0.608556	5.59086e-07	0.0746278	0.00442465	0.00603007	2.19862e-06	0.151972	0.0211161	0.0924014
ENSMUSG00000027070	14725	Lrp2	-1.53086	-2.00094	-1.09841	-0.694632	-1.09638	1.57287e-05	0.00493134	0.0583741	0.00602686	4.70948e-05	0.0173719	0.151555	0.0924014
ENSMUSG00000003283	15162	Hck	0.405323	-0.56332	-0.537746	-0.266671	-0.744427	0.0303463	0.0349447	0.275388	0.00604286	0.0474244	0.084519	0.455351	0.0924956
ENSMUSG00000032754	170756	Slc8b1	6.07986	1.40111	-0.402336	-0.129761	-0.425364	5.59852e-13	0.00928033	0.390551	0.00605724	7.43392e-12	0.029127	0.576713	0.0926139
ENSMUSG00000032547	20187	Ryk	5.3805	0.505702	0.322774	0.242476	-0.19477	5.38775e-10	1.45781e-05	0.000763324	0.00607627	3.77495e-09	0.000141013	0.00530027	0.0926362
ENSMUSG00000054115	27401	Skp2	0.797243	-0.135235	0.639582	0.500769	0.590773	0.546613	0.00264476	0.0184375	0.00607396	0.608614	0.0105344	0.0635682	0.0926362
ENSMUSG00000097124	A530020G20Rik	A530020G20Rik	-0.514148	-2.56095	-1.72428	0.449781	0.693143	1.18414e-09	8.50707e-07	0.0717165	0.00609195	7.72184e-09	1.22412e-05	0.176088	0.0926362
ENSMUSG00000025277	66082	Abhd6	5.00648	-1.24581	0.0664072	-0.231383	-0.416125	1.71945e-11	0.650723	0.118061	0.00608344	1.63148e-10	0.75779	0.252181	0.0926362
ENSMUSG00000028268	55932	Gbp3	1.55351	-1.5271	-1.12999	-0.195788	-0.642993	9.41267e-08	1.0696e-05	0.359587	0.00608646	4.25541e-07	0.000108432	0.545134	0.0926362
ENSMUSG00000022836	107589	Mylk	6.07458	-0.760036	-0.204203	-0.452146	0.315471	3.49389e-09	0.0696888	0.0001257	0.0061386	2.08332e-08	0.144298	0.00123912	0.0930404
ENSMUSG00000072963	Gm10447	Gm10447	0.0384018	0.145565	-0.0654477	0.140113	0.724186	0.590183	0.810256	0.600189	0.00614525	0.648931	0.878293	0.749241	0.0930404
ENSMUSG00000029713	14693	Gnb2	6.22139	0.119633	0.0537534	-0.0140615	0.181686	0.0661842	0.404247	0.826666	0.00614145	0.0960792	0.540483	0.903273	0.0930404
ENSMUSG00000009292	28240	Trpm2	1.80648	0.148057	-0.193671	-0.0362562	-0.576853	0.433153	0.315073	0.848338	0.00613557	0.499908	0.450905	0.915227	0.0930404
ENSMUSG00000076609	Igkc	Igkc	1.1863	-1.04465	-0.752382	-0.861193	-1.20586	0.014358	0.0605623	0.0355289	0.00616963	0.0241567	0.129502	0.104912	0.093207
ENSMUSG00000029759	269823	Pon3	5.19317	-0.742963	-0.311772	0.0583626	-0.252481	1.59101e-11	0.000863337	0.514296	0.00616776	1.5252e-10	0.00420616	0.682836	0.093207
ENSMUSG00000063590	434674	Slc22a28	-0.93391	-4.85321	-4.43703	-5.36144	0.646161	1.68161e-14	1.25667e-14	2.37591e-15	0.00617822	3.19989e-13	2.27383e-12	1.18193e-12	0.0932355
ENSMUSG00000110755	BC049987	BC049987	1.84949	-0.49917	-0.600923	-0.514989	1.00347	0.222281	0.140414	0.203885	0.00618662	0.28083	0.246294	0.370359	0.0932613
ENSMUSG00000033285	269470	Wdr3	4.0664	0.720535	0.338519	0.270429	-0.304901	1.72673e-09	0.00158517	0.010705	0.0061966	1.08735e-08	0.00692863	0.042157	0.0933108
ENSMUSG00000057191	382062	AB124611	-0.0365847	0.177833	-0.370796	0.12859	-0.734605	0.448204	0.132465	0.580232	0.0062123	0.514549	0.23634	0.732534	0.0934462
ENSMUSG00000061959	13897	Ces1e	6.70281	-1.68662	-0.696312	-0.884694	-0.547493	1.78103e-12	0.000638604	2.29283e-05	0.00624261	2.1272e-11	0.00328112	0.000310066	0.0936997
ENSMUSG00000022223	654795	Sdr39u1	2.83203	-0.611136	-0.00324889	-0.0901519	0.339035	1.68372e-05	0.978726	0.46424	0.00624048	5.01657e-05	0.986906	0.6424	0.0936997
ENSMUSG00000034471	140721	Caskin2	3.59596	-0.0992206	0.489583	0.421705	0.310295	0.38258	2.50413e-05	0.000233818	0.00625643	0.450005	0.000222308	0.00203289	0.093806
ENSMUSG00000023452	320951	Pisd	4.87309	-0.443888	-0.17774	-0.0781505	-0.263902	1.34538e-05	0.0601329	0.402638	0.00627465	4.08719e-05	0.12886	0.588001	0.0939781
ENSMUSG00000022972	68001	Cfap298	3.20967	0.853226	0.192066	0.196963	0.329358	2.27062e-10	0.103382	0.0952817	0.00632711	1.71516e-09	0.195999	0.216824	0.094662
ENSMUSG00000025076	12369	Casp7	3.58837	-0.53764	-0.388755	0.0272122	0.388257	0.000528862	0.00858251	0.845392	0.00633535	0.00119064	0.0273811	0.913673	0.0946835
ENSMUSG00000120200	Gm33459	Gm33459	-0.650654	1.8069	0.737026	0.19043	1.64203	0.0025278	0.235623	0.769043	0.00636883	0.00498228	0.362491	0.867313	0.0950819
ENSMUSG00000020593	14245	Lpin1	7.02519	4.27899	1.92073	0.82564	-0.925287	7.497e-18	3.90199e-07	0.0152564	0.00638997	3.40149e-16	6.32722e-06	0.0551679	0.0950918
ENSMUSG00000097571	70252	Jpx	2.07658	-0.585862	0.0370764	-0.309395	0.472899	0.00255119	0.829481	0.0864928	0.0063897	0.00502127	0.892051	0.20191	0.0950918
ENSMUSG00000071714	12984	Csf2rb2	0.104025	0.710872	0.211905	0.237041	-0.865026	0.00777145	0.429789	0.377853	0.00638913	0.0138337	0.565246	0.563624	0.0950918
ENSMUSG00000035486	216166	Plk5	-1.34579	0.492607	-0.729886	-1.70383	0.75009	0.0751144	0.018533	3.94158e-06	0.0064352	0.107552	0.0510473	7.29113e-05	0.095554
ENSMUSG00000034673	18515	Pbx2	4.11735	-0.294783	-0.249693	-0.163133	0.205187	0.000206463	0.00124217	0.0300339	0.00645177	0.000502942	0.00568591	0.0923493	0.095554
ENSMUSG00000031539	64933	Ap3m2	0.304329	-0.0715023	-0.214384	-0.213841	-0.37376	0.57791	0.0983347	0.0994686	0.00645763	0.637413	0.188275	0.223492	0.095554
ENSMUSG00000030946	76429	Lhpp	6.63629	-0.780875	0.167771	-0.110274	-0.506495	5.12219e-05	0.359768	0.544433	0.00645961	0.000139595	0.496429	0.706024	0.095554
ENSMUSG00000050860	237928	Phospho1	3.32311	-2.88023	-0.393323	0.0561836	-0.760784	1.90878e-11	0.132749	0.824312	0.00646288	1.7904e-10	0.236696	0.902022	0.095554
ENSMUSG00000019998	53331	Stx7	3.63244	-0.0268877	-0.158909	0.0128258	0.201681	0.712115	0.0320726	0.858445	0.00646905	0.760139	0.0788177	0.921492	0.095554
ENSMUSG00000044783	212427	A730008H23Rik	6.01415	-0.616551	-0.517135	-0.00127245	0.406045	5.79507e-05	0.000596013	0.99295	0.00645484	0.000156373	0.00310118	0.996527	0.095554
ENSMUSG00000079363	17472	Gbp4	1.44794	-1.00377	-0.929829	-0.428291	-0.667451	0.000130035	0.000261827	0.0637856	0.00652635	0.000328484	0.00155788	0.16213	0.0961963
ENSMUSG00000027399	16175	Il1a	0.338827	-0.804632	0.426091	-0.0463449	-0.960288	0.0187184	0.142083	0.877913	0.00652251	0.03075	0.24844	0.931719	0.0961963
ENSMUSG00000002324	56739	Rec8	-0.178229	0.143827	-1.04316	-0.372308	-0.584423	0.452816	8.75883e-06	0.0652762	0.00653575	0.518904	9.15929e-05	0.164746	0.0962331
ENSMUSG00000039048	235169	Foxred1	5.11191	0.0654239	0.228773	0.142022	0.208695	0.381655	0.00304362	0.0600482	0.00657371	0.449106	0.0118354	0.154834	0.0966677
ENSMUSG00000004266	15170	Ptpn6	4.07026	-1.84767	-0.292893	-0.137563	-0.28882	4.6593e-23	0.00557104	0.179952	0.00657915	9.01381e-21	0.0192697	0.339542	0.0966677
ENSMUSG00000038526	23831	Car14	5.18449	-0.364893	-0.787728	0.0528417	0.452437	0.0272327	8.71944e-06	0.743417	0.00663843	0.0430512	9.13181e-05	0.850588	0.0974359
ENSMUSG00000052435	110794	Cebpe	-1.14216	-2.8807	-1.92286	-2.11192	0.89165	2.24859e-07	3.01584e-05	9.47238e-06	0.00667736	9.48249e-07	0.000262056	0.000148567	0.0979041
ENSMUSG00000078670	100038347	Fam174b	1.27524	0.0501565	0.128599	-0.259648	-0.601828	0.802549	0.511265	0.205236	0.00668738	0.838424	0.637663	0.371892	0.0979479
ENSMUSG00000040505	27409	Abcg5	6.14544	0.89309	-0.125444	-0.030194	0.407852	8.14984e-08	0.389133	0.835461	0.00670043	3.7261e-07	0.525572	0.908158	0.0980359
ENSMUSG00000018900	20520	Slc22a5	6.13798	-1.34353	0.261648	0.479808	-0.47745	7.24813e-11	0.133278	0.00722302	0.00670987	6.08188e-10	0.237457	0.0310523	0.0980393
ENSMUSG00000020467	216616	Efemp1	2.65629	-0.644007	-0.198669	-0.247753	-0.40494	5.26667e-05	0.158088	0.0815907	0.00671473	0.000143224	0.268931	0.193715	0.0980393
ENSMUSG00000039934	212167	Gsap	3.2747	-0.821088	-0.836213	-0.611836	0.430578	9.48727e-06	5.22691e-06	0.000417064	0.00673319	2.97564e-05	5.89043e-05	0.00324179	0.0981031
ENSMUSG00000034282	14027	Evpl	-1.46222	0.0970907	0.682995	0.189614	0.805985	0.751269	0.0200989	0.527992	0.00673002	0.794686	0.054424	0.69304	0.0981031
ENSMUSG00000020834	70451	Dhrs13	1.70861	-0.132832	0.247662	0.785612	-0.395942	0.335255	0.0614604	3.56457e-08	0.00674771	0.401459	0.13106	1.42266e-06	0.0981114
ENSMUSG00000011148	11565	Adss1	3.75036	0.300952	-0.46538	-0.0448035	0.334327	0.0142995	0.00041729	0.711957	0.00674784	0.0240727	0.00229378	0.828822	0.0981114
ENSMUSG00000121503	630499	H2-K2	2.12333	-0.714732	0.175157	0.166318	-0.618581	0.00210675	0.38533	0.410401	0.00676957	0.00422289	0.522006	0.595573	0.0983247
ENSMUSG00000031402	17524	Mpp1	4.37257	-1.79036	-0.512902	0.0717037	-0.272297	4.52192e-24	1.96722e-06	0.458985	0.00680371	1.31221e-21	2.49331e-05	0.637529	0.0987176
ENSMUSG00000043866	24075	Taf10	4.90778	0.180879	0.275071	-0.0966989	0.219323	0.0243846	0.000825927	0.222693	0.00681791	0.0388974	0.00405225	0.394091	0.098718
ENSMUSG00000043953	54199	Ccrl2	-0.120074	0.718675	0.276739	0.03489	-0.70379	0.00148949	0.217074	0.878844	0.00681704	0.0030732	0.341266	0.931969	0.098718
ENSMUSG00000003031	12576	Cdkn1b	4.24859	0.703823	0.200121	0.0548287	0.333258	1.28566e-07	0.0972344	0.648466	0.00684532	5.68244e-07	0.186605	0.784274	0.0990119
ENSMUSG00000031371	73738	Haus7	3.04466	0.733431	0.21292	0.303195	0.279854	2.27247e-10	0.0356511	0.00312344	0.00685887	1.71562e-09	0.085677	0.0162823	0.0990558
ENSMUSG00000033386	20321	Frrs1	4.46238	0.339477	0.104752	0.0411453	0.19096	5.30411e-06	0.128751	0.548556	0.00686258	1.74778e-05	0.231283	0.709136	0.0990558
ENSMUSG00000000538	216810	Tom1l2	4.99941	-0.0456726	0.0533022	0.306665	-0.28023	0.648417	0.593589	0.00305672	0.00687952	0.702915	0.709951	0.0160608	0.0991975
ENSMUSG00000024381	30948	Bin1	3.08069	-0.0670975	-0.398413	-0.0731576	-0.30499	0.530676	0.000493715	0.48927	0.00688983	0.593909	0.00264804	0.66262	0.0992435
ENSMUSG00000079293	56644	Clec7a	0.855533	-0.395659	-0.522458	0.64129	-0.931358	0.20914	0.0968814	0.0239567	0.00691775	0.266525	0.18621	0.0777656	0.0995427
ENSMUSG00000010392	53334	Gosr1	5.25776	0.00691083	0.0104941	0.0541941	-0.184601	0.916908	0.874058	0.41442	0.00693419	0.934417	0.923589	0.599425	0.0996764
ENSMUSG00000060459	385643	Kng2	8.33561	1.24518	0.626013	0.0325431	0.227347	5.24447e-22	2.17972e-10	0.690302	0.00695416	7.7713e-20	1.06906e-08	0.813741	0.0998603
ENSMUSG00000106734	Gm20559	Gm20559	0.871373	-2.34956	-0.709534	0.0385652	-0.612173	9.26035e-12	0.00183297	0.848665	0.00702396	9.34692e-11	0.00779112	0.915372	0.100759
ENSMUSG00000048915	13640	Efna5	2.0754	-2.24424	-0.113507	-0.143092	-0.335891	2.09937e-21	0.330844	0.22255	0.00703674	2.5878e-19	0.466429	0.393987	0.100838
ENSMUSG00000041762	68526	Gpr155	3.93172	1.00303	-0.498383	-0.281597	0.491171	2.77184e-07	0.00932492	0.128131	0.00706462	1.14635e-06	0.0292406	0.267939	0.101134
ENSMUSG00000017376	18099	Nlk	3.01059	-0.626196	-0.174053	-0.15718	0.298374	1.28318e-06	0.117715	0.156717	0.00707584	4.7397e-06	0.216285	0.308758	0.10119
ENSMUSG00000015968	12289	Cacna1d	0.516094	0.658361	-0.389335	-1.27827	0.597629	0.00308665	0.0999515	7.28869e-06	0.00711019	0.00597553	0.190559	0.000120227	0.101473
ENSMUSG00000053291	19342	Rab4b	3.32181	0.765189	-0.193018	-0.0100195	0.384017	3.88233e-07	0.180122	0.943323	0.00710588	1.56927e-06	0.297159	0.969065	0.101473
ENSMUSG00000039632	77609	Odad3	-0.842919	-1.96097	-0.769076	-0.63967	0.716865	4.09388e-07	0.0115551	0.0319958	0.00713108	1.6476e-06	0.0347478	0.0968004	0.101667
ENSMUSG00000036782	67455	Klhl13	1.19181	-0.0431669	-0.334394	-0.307701	-0.470068	0.78977	0.045193	0.0640456	0.00714377	0.82768	0.10323	0.162583	0.101744
ENSMUSG00000045691	105663	Thtpa	4.55799	-0.655962	-0.0810365	-0.289813	0.233098	2.48405e-10	0.338213	0.00109414	0.00717271	1.86024e-09	0.474284	0.00703612	0.101952
ENSMUSG00000036362	74191	P2ry13	-0.845753	-0.955046	-0.702321	-0.567589	-0.87751	0.00371388	0.0236455	0.0621772	0.00717304	0.0070848	0.0619444	0.158984	0.101952
ENSMUSG00000005089	20511	Slc1a2	6.85256	-0.744993	-0.517216	-1.13336	-0.387274	1.29502e-06	0.00045023	2.13729e-11	0.00720231	4.77837e-06	0.00244493	2.7064e-09	0.102124
ENSMUSG00000097691	77699	9030616G12Rik	0.849627	-7.20807	-2.19092	-1.35905	-0.663456	2.05884e-16	1.34206e-10	1.3441e-06	0.00720714	6.16723e-15	7.07714e-09	3.029e-05	0.102124
ENSMUSG00000020038	12952	Cry1	3.18537	2.61377	1.09741	0.0521501	0.564001	8.43286e-21	4.00955e-07	0.803695	0.00719556	8.39423e-19	6.4715e-06	0.888324	0.102124
ENSMUSG00000021591	93692	Glrx	6.22635	-0.519796	0.34096	0.0786879	-0.283283	3.53374e-06	0.00157376	0.445882	0.00725578	1.20111e-05	0.00689337	0.626614	0.102709
ENSMUSG00000042744	269700	Hectd4	4.56758	0.201212	-0.167308	-0.320789	0.195291	0.00578174	0.0211027	3.04147e-05	0.00727992	0.0105521	0.056516	0.000389739	0.102946
ENSMUSG00000057130	27366	Txnl4a	2.61563	-0.83564	-0.096901	-0.229732	-0.278586	8.78401e-11	0.322342	0.0229156	0.00734574	7.20568e-10	0.457919	0.0749038	0.103772
ENSMUSG00000120807	Gm36629	Gm36629	-2.07911	-3.5737	1.12825	0.729063	-0.999405	7.4937e-12	0.0002486	0.0179979	0.00737279	7.76058e-11	0.00149589	0.0624547	0.103966
ENSMUSG00000043004	14702	Gng2	0.307632	0.343581	0.153788	0.388399	-0.545319	0.0582298	0.39204	0.030187	0.00737445	0.0854544	0.528474	0.0926501	0.103966
ENSMUSG00000038422	72748	Hdhd3	2.6883	-4.26359	-0.577981	-0.619754	0.419245	1.99129e-22	0.000636107	0.000290694	0.00738482	3.28922e-20	0.0032695	0.00240787	0.104007
ENSMUSG00000027171	228413	Prrg4	-1.19394	-0.0372258	1.0482	1.32013	-1.02334	0.91117	0.000853202	2.94014e-05	0.00740165	0.929657	0.00416261	0.000380606	0.104139
ENSMUSG00000079316	56382	Rab9	5.66945	-0.762588	0.108521	-0.153132	-0.291174	9.34038e-10	0.308215	0.151075	0.00741726	6.2042e-09	0.443048	0.30109	0.104246
ENSMUSG00000041846	68734	Ppp4r3a	6.07713	0.669505	0.208663	-0.00605708	0.174221	2.41708e-15	0.00157535	0.923551	0.00742419	5.61126e-14	0.00689818	0.957083	0.104246
ENSMUSG00000020108	74747	Ddit4	3.03661	6.06294	1.49528	0.41288	-0.854486	4.39411e-34	8.32863e-08	0.125512	0.00743216	3.06027e-30	1.73927e-06	0.263907	0.104252
ENSMUSG00000018733	103737	Pex12	3.75672	0.132664	0.126581	0.00271886	-0.176065	0.036826	0.0441192	0.965207	0.00744312	0.0564673	0.101125	0.982165	0.104301
ENSMUSG00000073684	67513	Faap20	2.80869	0.644141	0.660023	0.771913	0.362753	4.55415e-06	2.27913e-06	6.66947e-08	0.00753564	1.51903e-05	2.82187e-05	2.36987e-06	0.104964
ENSMUSG00000114828	100042802	AI463229	1.93035	-1.07769	-0.206569	-0.532629	0.453234	5.31835e-07	0.232632	0.00396364	0.00752905	2.09856e-06	0.358841	0.0194537	0.104964
ENSMUSG00000023913	27226	Pla2g7	1.53647	1.22035	0.656499	0.527732	-0.723955	4.60827e-07	0.00457604	0.0228472	0.00752923	1.83764e-06	0.0163729	0.0747566	0.104964
ENSMUSG00000105263	Gm42427	Gm42427	4.61224	-0.334909	-0.121053	-0.269752	0.503531	0.0765326	0.511644	0.148555	0.00753148	0.109369	0.638078	0.297693	0.104964
ENSMUSG00000120885	Gm57243	Gm57243	-0.291935	0.478339	1.18569	0.318326	0.662838	0.0532225	2.10315e-06	0.196836	0.00750339	0.0787399	2.63679e-05	0.360893	0.104964
ENSMUSG00000028653	66966	Trit1	3.35057	-0.544489	-0.47065	-0.0818549	-0.250713	2.19537e-07	2.83619e-06	0.358035	0.00753557	9.2918e-07	3.43823e-05	0.54355	0.104964
ENSMUSG00000019796	237253	Lrp11	0.294427	-0.53995	-0.31349	0.413049	0.533886	0.0150906	0.135745	0.0356531	0.00758492	0.0252762	0.240589	0.105192	0.105545
ENSMUSG00000090150	102632	Acad11	8.83859	-1.54364	-0.223138	-0.119069	-0.309761	1.27823e-20	0.0521886	0.295479	0.00761066	1.22789e-18	0.115387	0.478239	0.105797
ENSMUSG00000033157	213012	Abhd10	2.03753	0.38823	0.114242	0.46841	0.314555	0.00107816	0.321514	8.22523e-05	0.00764441	0.00229207	0.457256	0.000884705	0.10598
ENSMUSG00000001054	66089	Rmnd5b	3.05724	0.283013	0.265451	0.285728	0.266145	0.00456886	0.00701246	0.003851	0.00763216	0.0085386	0.0232342	0.0190626	0.10598
ENSMUSG00000002550	22245	Uck1	4.66895	-1.2241	-0.493015	-0.119634	-0.247762	3.44564e-19	8.80057e-07	0.186005	0.00765311	2.19152e-17	1.25469e-05	0.346975	0.10598
ENSMUSG00000040447	216892	Spns2	4.25709	-1.05037	-0.474897	-0.0566913	0.450513	1.43772e-07	0.00620185	0.731766	0.00765427	6.29947e-07	0.0209928	0.842619	0.10598
ENSMUSG00000102701	9430083B18Rik	9430083B18Rik	-1.24739	-0.681979	1.03108	-0.15337	0.858191	0.0611676	0.00117494	0.649565	0.00768189	0.0893741	0.00542344	0.784973	0.106257
ENSMUSG00000074909	240614	Ranbp6	3.61088	-0.0288494	-0.0165994	0.0895767	0.291455	0.790124	0.876859	0.401181	0.00769155	0.82799	0.925464	0.58698	0.106271
ENSMUSG00000032125	74144	Robo4	3.08585	0.96357	0.47819	0.124732	-0.466535	2.53104e-08	0.00279436	0.432436	0.00769811	1.27366e-07	0.0110144	0.614884	0.106271
ENSMUSG00000034652	217303	Cd300a	0.9385	-0.164712	0.0401657	0.399629	-0.707071	0.495654	0.862815	0.0797939	0.00773254	0.560114	0.915598	0.190484	0.10664
ENSMUSG00000027954	13636	Efna1	4.71033	0.641512	-0.1071	-0.462533	0.706583	0.0152552	0.681004	0.0839481	0.00779816	0.0255304	0.779967	0.197553	0.107333
ENSMUSG00000029217	21682	Tec	4.34922	0.0119207	-0.00364977	-0.0625356	-0.306059	0.913642	0.973368	0.568863	0.00779817	0.931975	0.98387	0.724527	0.107333
ENSMUSG00000086010	102631757	Gm15318	1.26496	-1.94357	-1.32707	-1.56034	0.546132	8.25455e-10	6.12255e-07	3.18301e-08	0.00783766	5.54376e-09	9.19967e-06	1.30706e-06	0.10772
ENSMUSG00000021322	27052	Aoah	-1.07685	-0.0237431	-0.326288	0.0464625	-0.967997	0.940513	0.314273	0.88178	0.00784175	0.953311	0.449991	0.933711	0.10772
ENSMUSG00000005547	13087	Cyp2a5	7.47924	0.392381	-1.07809	-0.705036	-1.0064	0.299414	0.00463911	0.0606814	0.00785764	0.363477	0.0165348	0.156033	0.107832
ENSMUSG00000026117	22637	Zap70	1.57232	-2.07686	-0.893027	-1.15544	0.426354	2.68405e-14	3.27808e-06	2.46314e-08	0.00792095	4.8178e-13	3.89262e-05	1.05892e-06	0.10823
ENSMUSG00000022096	15460	Hr	0.815758	-1.04111	0.617805	1.2177	-0.946028	0.00385553	0.0339775	3.43526e-05	0.00791876	0.00733156	0.0825515	0.000430303	0.10823
ENSMUSG00000009894	67826	Snap47	5.19586	-1.32301	-0.730342	-0.415981	0.259191	3.36326e-20	1.31404e-10	4.21112e-05	0.00792553	2.7885e-18	6.9594e-09	0.000512825	0.10823
ENSMUSG00000026836	11477	Acvr1	3.48749	0.365016	0.0812659	-0.106367	0.292505	0.00103615	0.449449	0.330104	0.00790751	0.00220782	0.583636	0.515069	0.10823
ENSMUSG00000018882	67036	Mrpl45	4.27059	-0.326379	-0.140284	-0.000195903	-0.155652	3.72115e-07	0.0152798	0.997217	0.00791445	1.51025e-06	0.0435419	0.998774	0.10823
ENSMUSG00000030605	17304	Mfge8	3.40038	0.219902	0.289575	0.44736	-0.356519	0.0800007	0.020349	0.000449429	0.00797731	0.113823	0.0549198	0.00345862	0.108831
ENSMUSG00000025138	209011	Sirt7	4.82526	-0.197529	-0.538549	-0.456351	0.276932	0.0563897	1.85744e-06	3.36383e-05	0.00800046	0.0829848	2.3713e-05	0.000423747	0.108975
ENSMUSG00000042248	13096	Cyp2c37	7.97335	1.03967	0.752263	0.266775	-0.555531	5.43367e-06	0.000603998	0.200094	0.00800357	1.78672e-05	0.0031357	0.365262	0.108975
ENSMUSG00000022246	75646	Rai14	4.48821	-0.0182009	-0.226935	-0.363612	0.27338	0.856939	0.0278177	0.00066594	0.00806236	0.883582	0.0704946	0.00474955	0.109669
ENSMUSG00000026986	140483	Hnmt	3.8783	-0.0577377	-0.944161	-0.72976	0.461081	0.738436	2.51755e-06	0.000129962	0.00808679	0.783768	3.08417e-05	0.00127481	0.109843
ENSMUSG00000028654	16918	Mycl	3.47817	0.906083	0.179615	0.271976	-0.516333	1.44508e-06	0.308424	0.122954	0.00809096	5.2665e-06	0.44321	0.26	0.109843
ENSMUSG00000005981	68015	Trap1	6.86605	-0.6061	-0.336582	-0.37243	-0.178095	2.334e-13	2.79673e-06	3.47414e-07	0.00812414	3.36545e-12	3.39334e-05	9.73669e-06	0.10991
ENSMUSG00000005907	71382	Pex1	4.6934	-0.914659	-0.240668	-0.160777	-0.249783	5.32737e-14	0.0103497	0.0818506	0.00812743	8.96195e-13	0.0317875	0.194092	0.10991
ENSMUSG00000037239	101809	Spred3	0.219617	0.756083	0.189626	0.326773	0.532374	0.000188296	0.341843	0.0994138	0.0081143	0.000461432	0.478306	0.223416	0.10991
ENSMUSG00000024841	69860	Eif1ad	4.27865	0.459503	0.442558	0.139475	0.251926	4.61414e-06	8.3408e-06	0.134083	0.00810892	1.53646e-05	8.78813e-05	0.276647	0.10991
ENSMUSG00000025154	71085	Arhgap19	1.17917	-0.307637	-0.297312	0.204021	-0.683683	0.202002	0.209216	0.364084	0.00814253	0.258468	0.331985	0.549737	0.110007
ENSMUSG00000079227	12774	Ccr5	-0.0904066	-2.7968	-1.09826	-0.923525	-0.67972	9.0898e-12	6.59217e-05	0.000491417	0.00818373	9.20726e-11	0.000501761	0.00370799	0.110176
ENSMUSG00000044827	21897	Tlr1	-1.22177	-0.743848	-1.03514	0.455125	-1.03377	0.0446898	0.00705653	0.158504	0.00817606	0.067252	0.0233469	0.31113	0.110176
ENSMUSG00000037306	230815	Man1c1	0.604275	0.0159391	0.0511005	0.0495452	-0.505935	0.92733	0.765398	0.772974	0.00818106	0.943106	0.845498	0.869395	0.110176
ENSMUSG00000021248	68581	Tmed10	6.67885	0.361839	0.320034	-0.00931532	0.183368	1.29546e-06	1.30833e-05	0.889907	0.00818666	4.77871e-06	0.000128336	0.938143	0.110176
ENSMUSG00000028607	12896	Cpt2	7.38609	-2.21233	-0.160515	-0.243705	-0.258753	1.96545e-32	0.0966884	0.0127916	0.00823995	6.84418e-29	0.186095	0.0482205	0.110786
ENSMUSG00000073409	110557	H2-Q6	4.81268	1.464	0.234994	0.899122	-0.525719	5.89668e-11	0.207966	7.71019e-06	0.00825111	5.04824e-10	0.330454	0.000126347	0.110811
ENSMUSG00000035697	70719	Arhgap45	2.88713	-0.224059	0.0384028	-0.0801178	-0.373779	0.101479	0.768098	0.544135	0.00825772	0.140549	0.847299	0.706024	0.110811
ENSMUSG00000093916	Gm379	Gm379	-1.41571	3.03249	1.77869	-0.397985	1.87059	1.26806e-05	0.0111249	0.624576	0.00828462	3.86494e-05	0.0337161	0.766428	0.111065
ENSMUSG00000027217	241556	Tspan18	-0.701903	-1.72102	-0.788103	-0.601993	-0.638037	2.23949e-08	0.00128927	0.0107695	0.00830859	1.13805e-07	0.00584961	0.0423155	0.111198
ENSMUSG00000091721	433653	Gimd1	0.260658	-1.99362	-0.0141002	-0.0630144	-0.515474	2.17006e-12	0.936058	0.721671	0.0083105	2.55294e-11	0.962044	0.835564	0.111198
ENSMUSG00000102918	93706	Pcdhgc3	1.47381	-0.205274	-0.151409	-0.307544	-0.605569	0.336882	0.467601	0.150761	0.00832594	0.40313	0.599412	0.30068	0.111298
ENSMUSG00000040904	Gm21988	Gm21988	1.96691	-0.335294	0.0405765	0.0614668	0.349762	0.0172579	0.755484	0.637521	0.00833502	0.0285167	0.838162	0.775912	0.111312
ENSMUSG00000029802	26357	Abcg2	5.9966	-1.19547	-0.700013	-0.437805	-0.26261	2.47829e-18	7.97885e-10	2.69079e-05	0.00836106	1.29343e-16	3.24016e-08	0.000355261	0.111553
ENSMUSG00000035847	15931	Ids	3.51902	0.59206	0.201942	-0.0208679	0.376432	5.37448e-05	0.148944	0.882354	0.00838826	0.000145843	0.257284	0.933843	0.111809
ENSMUSG00000063611	Gm10134	Gm10134	-0.754678	-0.30899	-0.134758	-0.0770232	-0.561135	0.12637	0.488459	0.690724	0.00844711	0.170928	0.617905	0.813967	0.112485
ENSMUSG00000001946	69524	Esam	2.57367	0.525769	0.489776	0.035274	-0.490584	0.00212062	0.0036583	0.834945	0.00849137	0.00424886	0.013709	0.90781	0.112967
ENSMUSG00000046447	66259	Camk2n1	5.31281	-0.464887	-0.55997	-0.338759	0.299773	8.4339e-05	3.84317e-06	0.00312271	0.00851357	0.000220985	4.47588e-05	0.0162823	0.113154
ENSMUSG00000021054	81535	Sgpp1	5.79429	-0.112875	-0.380147	-0.396147	0.351728	0.384122	0.00444992	0.00311784	0.00853378	0.451589	0.0160204	0.0162793	0.113315
ENSMUSG00000074240	234421	Cib3	0.655038	-1.53129	-1.66337	-0.739347	-1.23785	0.00201754	0.000873508	0.0832735	0.00855278	0.00405693	0.00424384	0.196589	0.113459
ENSMUSG00000032939	71805	Nup93	2.26458	1.43424	0.336904	0.499581	0.466096	8.97957e-13	0.0533808	0.00437503	0.0085951	1.14434e-11	0.117407	0.0209459	0.113843
ENSMUSG00000021270	15519	Hsp90aa1	7.32811	-1.35939	0.067356	-0.204117	-0.508854	6.38424e-10	0.723777	0.283903	0.00859807	4.38491e-09	0.814995	0.465014	0.113843
ENSMUSG00000004730	13733	Adgre1	1.35235	-0.384872	-0.718661	-0.0885459	-0.969599	0.251176	0.0378803	0.781021	0.00861616	0.31221	0.0898254	0.874223	0.113974
ENSMUSG00000050989	74777	Selenon	0.489924	-0.565204	-0.123141	-0.142714	-0.449373	0.00127325	0.433936	0.367553	0.00862813	0.00266453	0.568915	0.553594	0.114024
ENSMUSG00000031012	12361	Cask	4.02599	0.420405	-0.304104	-0.311951	0.198053	2.46922e-07	0.000130716	9.26589e-05	0.00865364	1.03192e-06	0.000886009	0.000976497	0.114253
ENSMUSG00000014361	17289	Mertk	4.00433	-0.034439	-0.141622	0.131198	-0.295135	0.74866	0.189232	0.217861	0.00874664	0.792408	0.307923	0.388054	0.115182
ENSMUSG00000075543	231903	Urad	3.12811	0.621398	0.385201	0.0954595	0.442243	0.000278654	0.0204467	0.56695	0.00874792	0.00066066	0.0551514	0.723598	0.115182
ENSMUSG00000030029	16206	Lrig1	4.41581	0.482486	0.056276	-0.0356617	0.371026	0.000794653	0.683854	0.797151	0.00874884	0.00172895	0.782182	0.884479	0.115182
ENSMUSG00000040247	108995	Tbc1d10c	-1.11359	-0.50523	-0.17644	0.321811	-0.764549	0.0704541	0.501146	0.200576	0.00877253	0.101558	0.62878	0.365875	0.115385
ENSMUSG00000000093	21385	Tbx2	1.02452	0.551688	0.199782	0.0824109	-0.53245	0.00253353	0.267274	0.650065	0.0088349	0.00499073	0.399106	0.785132	0.116096
ENSMUSG00000069793	237886	Slfn9	0.227825	-0.745007	-0.798556	-0.522887	-0.618477	0.00202909	0.000942655	0.021834	0.0088688	0.00407721	0.0045308	0.0723593	0.116431
ENSMUSG00000072964	70237	Bhlhb9	2.27975	-0.977928	0.474338	1.1498	-0.474631	1.96541e-06	0.00385648	2.05497e-10	0.00896104	6.98373e-06	0.0142978	1.82317e-08	0.117531
ENSMUSG00000022037	12759	Clu	10.2064	-0.0553291	-0.364294	-0.360171	0.309767	0.629427	0.0021864	0.00243005	0.0090151	0.685158	0.00897612	0.0133103	0.117576
ENSMUSG00000037336	432628	Mfsd2b	0.400647	1.52091	1.1207	0.647555	0.618786	1.30288e-09	2.72514e-06	0.00555994	0.00899173	8.41345e-09	3.30937e-05	0.0252262	0.117576
ENSMUSG00000048406	B330016D10Rik	B330016D10Rik	0.403435	0.113334	0.616522	0.153035	0.541853	0.590443	0.00259669	0.458533	0.00900146	0.649114	0.0103756	0.637225	0.117576
ENSMUSG00000040345	216445	Arhgap9	-0.164027	-0.0565866	-0.170412	0.173018	-0.737868	0.823271	0.500125	0.478965	0.00900975	0.855772	0.628005	0.654133	0.117576
ENSMUSG00000111429	102635087	Gm32511	-1.20173	-2.06142	-0.300436	0.084681	0.791393	2.92784e-06	0.351818	0.785015	0.00898147	1.00646e-05	0.488338	0.876652	0.117576
ENSMUSG00000022438	170736	Parvb	1.14715	0.22255	0.145014	0.0527283	-0.577175	0.260962	0.458227	0.789266	0.00898389	0.323049	0.591065	0.879284	0.117576
ENSMUSG00000037351	226977	Actr1b	6.14147	0.0341055	0.0386449	0.0959276	0.161135	0.569635	0.520284	0.113879	0.00904462	0.630318	0.645961	0.245468	0.117851
ENSMUSG00000027506	21985	Tpd52	3.70724	0.0414622	0.124195	0.435835	0.354781	0.758495	0.350739	0.00137013	0.00909832	0.801291	0.486986	0.00842582	0.11844
ENSMUSG00000090019	16205	Gimap1	0.259061	-0.837979	0.166178	-0.188834	-0.492004	4.67011e-05	0.323193	0.281387	0.00911073	0.000128304	0.458895	0.462191	0.118491
ENSMUSG00000043467	240869	Zbtb37	2.67497	-0.398333	-0.0399412	0.211966	0.322152	0.00280195	0.743779	0.0801253	0.00913069	0.00546615	0.829592	0.191107	0.118529
ENSMUSG00000019256	11622	Ahr	4.81231	-0.232236	-0.0572635	0.237734	0.570731	0.284518	0.788879	0.266803	0.00912931	0.347728	0.86203	0.44576	0.118529
ENSMUSG00000029581	14086	Fscn1	-0.762446	-2.31425	-0.323092	-0.346265	-0.64699	8.29789e-11	0.160249	0.134416	0.00915474	6.84318e-10	0.271631	0.277128	0.11856
ENSMUSG00000118017	Gm29966	Gm29966	4.78583	-0.771153	0.0886623	0.351096	0.687883	0.00521713	0.730395	0.174571	0.00914744	0.00960981	0.819532	0.333008	0.11856
ENSMUSG00000062519	272347	Zfp398	3.00164	0.759549	0.115115	-0.0200133	0.280991	2.7971e-10	0.274398	0.850387	0.00915863	2.07791e-09	0.406866	0.91609	0.11856
ENSMUSG00000053799	107371	Exoc6	4.27913	0.396094	0.0260134	0.10763	0.197386	1.01787e-06	0.723912	0.146197	0.00917373	3.83187e-06	0.815016	0.294232	0.118645
ENSMUSG00000049600	232879	Zbtb45	0.464288	0.404919	0.423181	0.321916	0.609592	0.0833694	0.0667848	0.165072	0.00919094	0.117986	0.139781	0.320369	0.118758
ENSMUSG00000004631	20392	Sgce	1.81348	-0.0728691	-0.107057	-0.446363	-0.40515	0.616995	0.458079	0.00386309	0.00921961	0.672966	0.591065	0.0190891	0.118907
ENSMUSG00000001247	54135	Lsr	6.57895	0.511131	0.325729	0.108405	0.327827	9.552e-05	0.00982543	0.376718	0.00921605	0.00024795	0.0305351	0.562532	0.118907
ENSMUSG00000037126	73728	Psd	-0.54901	-0.0218995	-0.139116	0.220055	0.534173	0.917005	0.507717	0.279648	0.00927929	0.934447	0.634943	0.460001	0.119346
ENSMUSG00000024679	68774	Ms4a6d	-1.08011	0.114531	0.00684178	0.179677	-1.25292	0.775986	0.986403	0.649936	0.00927114	0.815752	0.991886	0.785132	0.119346
ENSMUSG00000001569	433864	Nom1	4.4403	0.614224	0.0841409	0.00730396	-0.185117	5.35274e-13	0.217889	0.914563	0.00926962	7.13476e-12	0.342115	0.952445	0.119346
ENSMUSG00000022849	66667	Hspbap1	1.32609	1.35352	0.546355	1.00923	0.471954	1.49987e-11	0.00232962	8.43051e-08	0.00930373	1.44779e-10	0.00947426	2.92111e-06	0.119349
ENSMUSG00000039159	22214	Ube2h	6.03702	-0.486517	-0.646081	-0.499341	-0.243463	1.2798e-06	1.38745e-09	7.70281e-07	0.00929219	4.72849e-06	5.05912e-08	1.89228e-05	0.119349
ENSMUSG00000048677	233979	Tpcn2	1.26912	0.999789	0.665688	0.644475	-0.48577	2.4252e-08	8.63611e-05	0.000141908	0.00930529	1.22393e-07	0.000631788	0.00136697	0.119349
ENSMUSG00000046027	170460	Stard5	6.90892	0.129484	-0.0945429	0.184478	-0.291253	0.240275	0.38933	0.0973554	0.00932404	0.300322	0.525737	0.220355	0.11948
ENSMUSG00000031871	12562	Cdh5	3.02721	0.191024	0.109866	-0.106309	-0.565778	0.334396	0.574786	0.594664	0.00935869	0.400464	0.693898	0.744358	0.119814
ENSMUSG00000074634	633640	Tmem267	3.48248	0.684704	0.428149	-0.168913	0.595121	0.00286038	0.0581552	0.468698	0.0093989	0.00557	0.125316	0.645491	0.120218
ENSMUSG00000110384	Gm45301	Gm45301	-2.72806	1.94917	1.04388	-2.47153	1.69494	0.0026561	0.114446	0.00220818	0.00941858	0.00520568	0.211702	0.0123823	0.120285
ENSMUSG00000051853	11842	Arf3	5.53665	-0.345067	-0.405271	-0.0762174	0.204322	2.77734e-05	1.54258e-06	0.320604	0.00943008	7.93386e-05	2.02086e-05	0.505112	0.120285
ENSMUSG00000015090	19215	Ptgds	-1.50413	2.50336	-0.222871	0.464808	1.45716	6.84971e-06	0.719407	0.425909	0.0094254	2.21214e-05	0.810927	0.609282	0.120285
ENSMUSG00000044155	76522	Lsm8	2.31289	1.11936	0.446192	0.445927	0.32533	3.59864e-14	0.000370311	0.000378023	0.00946404	6.22677e-13	0.00208744	0.00298497	0.120425
ENSMUSG00000025103	83962	Btbd1	5.25732	0.307045	0.0390778	0.0987462	0.154489	1.57521e-06	0.50014	0.091714	0.00945226	5.6798e-06	0.628005	0.210703	0.120425
ENSMUSG00000075020	Mir670hg	Mir670hg	-0.790224	-0.928615	0.488831	0.130698	0.717221	0.00446727	0.0743232	0.640534	0.00946698	0.00836802	0.151582	0.77799	0.120425
ENSMUSG00000087213	69941	2810408I11Rik	-0.957238	-2.17129	-1.52545	-0.724343	0.62011	4.84727e-09	1.78211e-06	0.0076653	0.0095207	2.80389e-08	2.29207e-05	0.0324627	0.120971
ENSMUSG00000017723	67701	Wfdc2	1.16717	-2.78238	-1.84324	0.547907	-0.731149	1.82746e-10	1.48443e-07	0.0241337	0.00952726	1.40867e-09	2.82082e-06	0.0781581	0.120971
ENSMUSG00000050947	229715	Amigo1	3.47482	0.191319	0.21826	0.303263	-0.370479	0.15155	0.098706	0.0225387	0.00955969	0.200698	0.188831	0.0740429	0.121052
ENSMUSG00000015750	226548	Aph1a	6.08458	0.0153059	-0.230922	-0.156826	0.206577	0.843123	0.00390563	0.0460408	0.00955812	0.872242	0.0144378	0.12747	0.121052
ENSMUSG00000116581	Gm46565	Gm46565	-0.275096	-0.929574	-0.513186	-0.252789	-0.596503	0.00016364	0.0209147	0.235031	0.00954868	0.000405504	0.0561421	0.410292	0.121052
ENSMUSG00000039519	13123	Cyp7b1	5.96019	-2.0139	-1.31643	-2.13116	0.660431	1.23989e-11	9.14302e-07	1.81583e-12	0.00957856	1.21366e-10	1.2982e-05	3.46622e-10	0.121071
ENSMUSG00000063600	75740	Egfem1	-1.53602	-0.319427	-0.148426	-0.153817	-0.795064	0.262387	0.58925	0.577115	0.00957158	0.324539	0.706279	0.730586	0.121071
ENSMUSG00000109473	320014	B930025P03Rik	3.04341	-0.262886	1.11305	0.374463	-0.905092	0.407966	0.000220464	0.209345	0.00960698	0.475012	0.00135578	0.377374	0.12121
ENSMUSG00000033350	54371	Chst2	-0.898954	-0.347654	-0.384086	-0.195326	-0.769115	0.211039	0.160889	0.465698	0.00960496	0.268513	0.272365	0.643395	0.12121
ENSMUSG00000056050	338366	Mia3	7.37958	-0.621611	-0.764745	-0.665104	-0.272883	7.60694e-08	3.0734e-10	1.50302e-08	0.00965227	3.5004e-07	1.45075e-08	7.00186e-07	0.121561
ENSMUSG00000032306	110119	Mpi	3.14544	-0.671271	-0.0839632	-0.0505903	0.220454	3.30964e-10	0.317445	0.545152	0.00964462	2.42504e-09	0.453359	0.706694	0.121561
ENSMUSG00000028293	24060	Slc35a1	3.5557	-0.311402	-0.0428571	-0.071196	0.331675	0.019804	0.734483	0.574357	0.00967447	0.0323085	0.822397	0.728433	0.12173
ENSMUSG00000041264	231915	Uspl1	4.57001	-0.0787461	0.47141	0.284956	-0.279395	0.450457	2.05479e-05	0.00709963	0.00972678	0.516753	0.000187557	0.0306543	0.121838
ENSMUSG00000027953	19729	Slc50a1	2.7198	0.852963	0.16066	-0.411267	0.415712	4.42555e-07	0.309772	0.0160171	0.00972422	1.77035e-06	0.44478	0.0573971	0.121838
ENSMUSG00000015355	12506	Cd48	-0.589008	-0.79851	-0.315748	0.203657	-0.749579	0.0061513	0.233536	0.417264	0.00971394	0.0111681	0.359877	0.601601	0.121838
ENSMUSG00000022488	105855	Nckap1l	1.35264	0.117812	-0.148436	0.0771814	-0.621586	0.583565	0.495185	0.71736	0.00972107	0.642568	0.623864	0.832537	0.121838
ENSMUSG00000079056	56461	Kcnip3	-0.976085	-0.721069	0.260217	-0.0568721	-0.75157	0.0127044	0.301085	0.826058	0.00970551	0.0216279	0.435767	0.903153	0.121838
ENSMUSG00000058799	53605	Nap1l1	6.10288	0.329002	-0.00197138	-0.407065	0.235462	0.000433425	0.982225	1.94385e-05	0.0097451	0.000989539	0.989469	0.000270218	0.121849
ENSMUSG00000024277	212307	Mapre2	2.82978	-0.0621536	-0.510711	-0.197385	-0.405599	0.673682	0.0012658	0.183301	0.00974491	0.725676	0.00576565	0.34331	0.121849
ENSMUSG00000086593	100503816	Gm16548	2.72134	-1.19159	-0.718904	-0.6324	0.38381	1.72595e-09	2.25212e-05	0.000136514	0.00979726	1.08735e-08	0.000202909	0.00132864	0.122172
ENSMUSG00000001604	21401	Tcea3	4.65164	-1.28865	-1.66068	-0.625956	0.554738	1.45812e-07	2.76827e-10	0.00396169	0.00979213	6.37482e-07	1.32239e-08	0.019451	0.122172
ENSMUSG00000031782	67914	Coq9	6.30546	-0.248326	-0.116998	-0.00748625	-0.170485	0.000254587	0.0727877	0.907488	0.00978881	0.000608468	0.148944	0.948552	0.122172
ENSMUSG00000038535	235469	Zfp280d	3.81198	1.16876	0.472135	0.311082	0.30813	2.68391e-15	9.94357e-05	0.00851741	0.00985407	6.16901e-14	0.000714306	0.0352358	0.12255
ENSMUSG00000054203	226695	Ifi205	-1.78161	-1.18747	-0.965704	-0.913758	-1.17658	0.00921177	0.0257414	0.034057	0.00985338	0.0161438	0.0663125	0.10158	0.12255
ENSMUSG00000015837	18412	Sqstm1	8.49473	-0.743877	-0.26685	0.110635	-0.268666	4.51573e-10	0.0105665	0.281184	0.00987154	3.20426e-09	0.0322552	0.461973	0.12255
ENSMUSG00000037379	100689	Spon2	3.46244	-3.33614	-0.126805	0.184677	-0.523481	1.41594e-17	0.505929	0.328042	0.00986398	6.01298e-16	0.633218	0.512475	0.12255
ENSMUSG00000034936	80981	Arl4d	4.79471	2.3418	0.693117	-0.0299183	0.541058	6.89792e-17	0.00107041	0.885155	0.00985437	2.40203e-15	0.0050286	0.935741	0.12255
ENSMUSG00000086448	9330162012Rik	9330162012Rik	1.06379	-0.266871	-0.373238	-0.22165	0.406854	0.107538	0.0250968	0.171124	0.00990488	0.148122	0.0649885	0.328179	0.122854
ENSMUSG00000007039	51793	Ddah2	-0.133163	-0.777978	-0.0847224	-0.28862	-0.661096	0.00300017	0.711276	0.221282	0.00992567	0.00582268	0.804378	0.392392	0.123002
ENSMUSG00000036285	56412	Noa1	2.31566	-0.536737	-0.408047	-0.516223	-0.275997	4.55851e-06	0.000208463	6.6201e-06	0.00998673	1.52012e-05	0.00129628	0.000111771	0.123593
ENSMUSG00000030149	27007	Klrk1	-1.1715	-1.04619	-0.401683	0.0394154	-0.756819	0.000705199	0.139689	0.878651	0.00999104	0.00155202	0.245502	0.931835	0.123593
ENSMUSG00000024737	65221	Slc15a3	1.42902	0.269734	0.00643239	0.166265	-0.716675	0.268255	0.979058	0.492864	0.0100021	0.33052	0.986995	0.665223	0.12362
ENSMUSG00000019838	72472	Slc16a10	6.57834	0.701088	0.575023	0.339771	-0.38244	1.0867e-05	0.000217481	0.0228615	0.0100388	3.36518e-05	0.00134158	0.0747859	0.123963
ENSMUSG00000040146	71746	Rgl3	4.26656	-0.965887	-0.216804	-0.0447427	0.306414	1.00506e-10	0.0678616	0.701025	0.0100799	8.1367e-10	0.141441	0.821367	0.124361
ENSMUSG00000039307	238023	Hexd	3.29838	0.131914	-0.0552372	0.277418	0.25252	0.174024	0.567831	0.00444822	0.0101112	0.227071	0.688185	0.0211899	0.124526
ENSMUSG00000079481	100042480	Nhsl2	-0.378834	-0.177024	0.0547464	-0.158813	-0.70802	0.483601	0.820981	0.521944	0.0101073	0.549077	0.885782	0.688854	0.124526
ENSMUSG00000029447	12466	Cct6a	6.90251	0.171062	0.22804	0.13209	-0.181374	0.0156324	0.0016059	0.0598635	0.0101706	0.0260833	0.00699891	0.154506	0.125147
ENSMUSG00000034832	194388	Tet3	4.5859	0.435058	-0.018079	0.00921927	0.259726	3.68696e-05	0.854567	0.925517	0.0102152	0.000103202	0.909896	0.957868	0.125585
ENSMUSG00000021259	13116	Cyp46a1	1.4477	0.15885	-0.880326	0.323388	-0.651605	0.482555	0.000744374	0.144237	0.0102258	0.547978	0.00372294	0.291379	0.125604
ENSMUSG00000048916	Gm5540	Gm5540	-0.591468	-2.55014	-0.803665	-0.228012	-0.533656	3.46742e-14	0.000210924	0.237009	0.0103045	6.00717e-13	0.00131042	0.412354	0.12646
ENSMUSG00000030610	76375	Det1	2.67147	-0.956127	0.120256	0.956866	-0.321549	6.13824e-10	0.298861	1.84149e-12	0.010361	4.23894e-09	0.433358	3.46622e-10	0.126818
ENSMUSG00000120607	Gm35071	Gm35071	-1.73384	0.632927	0.103329	-1.4042	0.831813	0.051532	0.755146	0.000557518	0.0103572	0.0764989	0.837921	0.00412629	0.126818
ENSMUSG00000066613	69504	Zfp932	2.00742	-1.11862	-0.171256	0.165211	0.453718	7.94978e-07	0.342515	0.344423	0.0103611	3.06229e-06	0.478909	0.530395	0.126818
ENSMUSG00000041528	84585	Rnf123	5.70369	-0.00858131	-0.244312	-0.194485	0.161789	0.888722	0.00017404	0.00228994	0.0103778	0.91069	0.00111818	0.0127129	0.12685
ENSMUSG00000051306	76800	Usp42	3.10163	0.186139	0.0196223	-0.162075	0.205751	0.0197859	0.801863	0.0450065	0.0103818	0.0322828	0.871365	0.125756	0.12685
ENSMUSG00000031103	56501	Elf4	0.754479	0.434631	0.130692	-0.0184599	-0.613776	0.0396269	0.535213	0.931285	0.0104087	0.0603239	0.659558	0.961378	0.127066
ENSMUSG00000062421	11841	Arf2	2.83693	0.65491	-0.103692	0.0147557	0.380781	1.83666e-05	0.48614	0.920151	0.010444	5.4316e-05	0.616202	0.955657	0.127385
ENSMUSG00000052305	15129	Hbb-b1	6.4097	-0.174253	-0.685628	-0.717074	-0.590252	0.440955	0.00324017	0.00213819	0.0104749	0.507483	0.0124675	0.0120676	0.12754
ENSMUSG00000029553	21426	Tfec	-0.553031	-0.637137	0.106726	0.15343	-0.964187	0.0747912	0.738335	0.630668	0.010469	0.107145	0.825184	0.770712	0.12754
ENSMUSG00000032512	67561	Wdr48	4.26296	-0.201947	-0.232841	-0.195457	0.176588	0.00426453	0.00103545	0.00524301	0.0105304	0.00802061	0.00488222	0.0241102	0.12788
ENSMUSG00000004815	110524	Dgkq	5.00506	0.217218	0.237221	0.263017	0.259389	0.0309542	0.0186543	0.0094784	0.0105263	0.0482661	0.0512901	0.0382569	0.12788
ENSMUSG00000027931	18160	Npr1	2.69437	-0.476661	0.0289052	-0.27678	-0.397678	0.00263771	0.839722	0.063892	0.0105301	0.00517475	0.899038	0.162311	0.12788
ENSMUSG00000044811	140497	Cd300c2	0.26815	-0.344364	-0.23338	0.262461	-0.799668	0.233379	0.403824	0.324798	0.0105506	0.293045	0.540125	0.509128	0.127924
ENSMUSG00000110663	Gm39157	Gm39157	-1.10111	-1.80452	0.0464215	-0.233386	0.67877	1.16368e-06	0.863503	0.401555	0.0105524	4.33741e-06	0.91605	0.587194	0.127924
ENSMUSG00000120160	Gm56773	Gm56773	-1.54148	0.373683	0.588076	0.846229	0.888412	0.291027	0.0894359	0.0136495	0.0106023	0.35447	0.175285	0.0506052	0.128194
ENSMUSG00000121142	Gm57061	Gm57061	3.27351	0.0134665	-0.223385	0.297867	0.478171	0.942889	0.241688	0.106243	0.0105986	0.955164	0.368993	0.234011	0.128194
ENSMUSG00000052738	56451	Suclg1	7.47992	-0.950008	-0.348047	0.124021	-0.22209	1.11812e-16	0.000113479	0.149317	0.0105988	3.64738e-15	0.000792302	0.29857	0.128194
ENSMUSG00000004951	15507	Hspb1	2.08314	-1.5188	0.318073	0.71577	-0.9289	0.000177841	0.300693	0.018381	0.0106407	0.000438174	0.435245	0.063405	0.128547
ENSMUSG00000036257	67452	Pnpla8	7.00283	-0.211118	-0.189906	0.0988846	-0.253739	0.0324429	0.0541521	0.312844	0.0107027	0.050373	0.118785	0.496722	0.129184
ENSMUSG00000031889	234678	Phaf1	5.78099	1.18779	0.483743	0.165658	-0.344185	1.04497e-12	0.000491015	0.210207	0.0107151	1.30307e-11	0.00263457	0.378634	0.129221
ENSMUSG00000022408	213956	Fam83f	0.305229	0.899476	-1.13972	-0.0799235	1.0153	0.0237279	0.0196273	0.850063	0.0107724	0.0379368	0.0534485	0.91603	0.1298
ENSMUSG00000030830	16408	Itgal	1.93503	-0.302401	-0.124513	0.0328525	-0.586847	0.165285	0.552277	0.873659	0.0108047	0.21701	0.675068	0.929657	0.130077
ENSMUSG00000024352	71242	Spata24	1.24102	0.476382	0.185227	-0.278934	0.522397	0.0196132	0.361917	0.192847	0.0108539	0.032061	0.498383	0.355877	0.130556
ENSMUSG00000021607	94066	Mrpl36	3.4353	-0.687596	0.236421	0.101033	0.278754	1.40291e-07	0.0282592	0.345268	0.0108632	6.15082e-07	0.0713732	0.531348	0.130556
ENSMUSG00000056069	223433	Otulinl	0.234348	-0.341681	-0.0185103	0.325364	-0.592332	0.123157	0.929071	0.109797	0.0108996	0.167214	0.957744	0.239384	0.13088
ENSMUSG00000102091	258216	Or5m9	1.1255	-1.70344	0.0461436	-0.710982	0.882701	0.000377412	0.89731	0.070478	0.0109217	0.000871416	0.937772	0.173689	0.131032
ENSMUSG00000023944	15516	Hsp90ab1	9.70228	-0.360209	-0.0165939	-0.285431	-0.288149	0.00170884	0.881261	0.0119393	0.0109794	0.00348142	0.928524	0.0456876	0.131612
ENSMUSG00000050122	70853	Vwa3b	1.34086	0.0270066	0.116191	-0.418847	-0.470079	0.873847	0.485098	0.01976	0.0110231	0.897891	0.615385	0.0670655	0.131932
ENSMUSG00000040010	20539	Slc7a5	0.627572	0.917861	0.258802	0.0410157	-0.583061	9.82449e-06	0.198311	0.840966	0.0110251	3.07517e-05	0.318748	0.911327	0.131932
ENSMUSG00000039156	116873	Stim2	3.65634	0.25912	-0.251525	-0.360182	0.265061	0.012802	0.0180646	0.0010356	0.0110398	0.0217701	0.0499647	0.00672799	0.131995
ENSMUSG00000022762	17968	Ncam2	0.568963	-0.354368	-1.18204	-0.946008	0.497551	0.0913113	2.08541e-06	5.5477e-05	0.0110725	0.127839	2.61927e-05	0.000642343	0.132272
ENSMUSG00000046402	19659	Rbp1	3.34072	2.09378	1.46859	0.262312	-0.819325	2.24209e-11	3.96422e-07	0.347005	0.011106	2.06548e-10	6.41023e-06	0.533118	0.132558
ENSMUSG00000006920	14055	Ezh1	4.05697	0.0629308	-0.0803708	0.183675	-0.193108	0.389215	0.271913	0.0129057	0.0111365	0.456652	0.404386	0.0485321	0.132809
ENSMUSG00000027809	66841	Etfdh	8.73069	-1.32523	0.105326	0.0796368	-0.278934	1.39418e-18	0.331322	0.461575	0.0111606	7.61548e-17	0.466914	0.639792	0.132982
ENSMUSG00000028578	67770	Caap1	1.43114	0.239213	0.353551	0.258342	0.496605	0.221789	0.0667966	0.180966	0.0112134	0.280311	0.139785	0.340586	0.133497
ENSMUSG00000019762	70337	Iyd	5.76549	-0.32492	-0.505454	-0.231234	0.241216	0.000779182	7.94705e-07	0.0145694	0.0112373	0.00169821	1.15547e-05	0.0532924	0.133587
ENSMUSG00000025485	101489	Ric8a	4.63541	0.521082	0.138681	0.159621	0.275562	5.91469e-06	0.192676	0.134713	0.0112497	1.93348e-05	0.311887	0.27733	0.133587
ENSMUSG00000038393	56338	Txnip	7.73323	1.74058	0.880804	0.132364	-0.624416	2.54358e-09	0.000675623	0.587049	0.011247	1.55529e-08	0.00344125	0.738242	0.133587
ENSMUSG00000003882	16197	Il7r	-1.18344	0.3826	0.193819	0.304631	-0.921284	0.21988	0.533298	0.324184	0.0113048	0.2782	0.657664	0.508509	0.134126
ENSMUSG00000003038	15331	Hmgn2	4.26377	1.08655	0.596894	1.08259	0.503275	3.07888e-07	0.00266535	3.12929e-07	0.0113604	1.26358e-06	0.0106013	8.9872e-06	0.134135
ENSMUSG00000020830	327956	Vmo1	0.401	-1.67917	-0.517616	-0.900947	0.420723	2.92778e-11	0.00430091	7.01705e-06	0.0113653	2.65156e-10	0.0156253	0.000116914	0.134135
ENSMUSG00000041920	104681	Slc16a6	3.39082	2.20207	1.41812	1.29878	0.864555	1.55692e-09	3.41467e-05	0.000136594	0.0113922	9.91603e-09	0.000289488	0.00132864	0.134135
ENSMUSG00000026116	56030	Tmem131	5.44204	-0.124271	-0.273608	-0.462644	-0.332065	0.332423	0.0354224	0.000570223	0.0113324	0.398376	0.0853482	0.00419579	0.134135
ENSMUSG00000033526	327655	Ppip5k1	1.87816	-0.429253	0.0923811	0.36896	0.35629	0.00501863	0.504303	0.00790659	0.0113401	0.00927361	0.631807	0.033222	0.134135
ENSMUSG00000038615	18023	Nfe2l1	6.9407	-1.61747	-0.321886	-0.295149	-0.301036	6.18826e-21	0.00715951	0.0132522	0.0113859	6.43256e-19	0.0236035	0.0494592	0.134135
ENSMUSG00000034707	75612	Gns	7.2551	-0.307341	-0.373148	-0.148043	-0.167302	1.06119e-05	2.36872e-07	0.0246898	0.0113581	3.29867e-05	4.17798e-06	0.0794971	0.134135
ENSMUSG00000024413	18145	Npc1	7.58559	0.336569	0.0583227	0.24695	-0.291871	0.00415512	0.606678	0.0328235	0.0113173	0.00784099	0.720349	0.0987897	0.134135
ENSMUSG00000013646	79566	Sh3bp5l	3.55198	-0.621763	-0.153517	-0.203441	-0.294742	1.40153e-06	0.169029	0.071185	0.0113745	5.1333e-06	0.282948	0.175059	0.134135
ENSMUSG00000063077	16561	Kif1b	7.39141	-0.258092	-0.123171	-0.0870789	-0.279437	0.0191199	0.257323	0.422157	0.0114409	0.0313393	0.387476	0.605771	0.134595
ENSMUSG00000097316	100038712	Gm10516	0.376302	-0.6321	-0.298493	-0.323806	0.411133	0.000689624	0.0788252	0.0582783	0.0114928	0.00151966	0.15894	0.151448	0.135091
ENSMUSG00000038668	14745	Lpar1	0.584468	-0.0125571	-0.113301	0.58804	-0.624386	0.955159	0.611113	0.00623043	0.0115151	0.965628	0.723887	0.027691	0.13524
ENSMUSG00000117698	100502982	BC037704	-1.44006	0.503568	0.872157	0.891612	0.956549	0.191018	0.0199445	0.0173551	0.0115515	0.246337	0.0541349	0.0608812	0.135438
ENSMUSG00000022820	100041273	Ndufb4c	5.1622	-0.202132	0.0412471	0.0158445	0.239906	0.0326318	0.655782	0.863991	0.0115488	0.0506325	0.761453	0.924737	0.135438
ENSMUSG00000094806	13101	Cyp2d10	9.26031	-0.321095	-0.438846	-0.3822	0.186941	3.06057e-05	6.59559e-08	1.38508e-06	0.0115931	8.67359e-05	1.42877e-06	3.10173e-05	0.135812
ENSMUSG00000026576	11931	Atp1b1	6.18819	1.84477	1.00072	0.976248	0.437681	1.24933e-15	1.78847e-07	3.07584e-07	0.0116332	3.12422e-14	3.29956e-06	8.85193e-06	0.135939
ENSMUSG00000017417	72324	Plxdc1	-1.60557	-1.56174	-0.623665	-0.340019	-0.735067	4.99356e-06	0.026577	0.207519	0.0116158	1.65394e-05	0.0680373	0.374924	0.135939
ENSMUSG00000027889	109674	Ampd2	4.18903	0.172088	0.114894	0.111163	0.270648	0.104626	0.273199	0.289418	0.0116265	0.14449	0.405821	0.471662	0.135939
ENSMUSG00000078921	100039796	Tgtp2	0.903784	-1.84218	-0.991077	-0.675237	-0.70708	2.37979e-07	0.000668744	0.0138852	0.0116912	9.98135e-07	0.00341707	0.0512752	0.136287
ENSMUSG00000022702	15260	Hira	3.82375	1.19247	0.25518	0.159775	0.188101	5.48164e-25	0.000678137	0.0295365	0.0116804	2.06362e-22	0.0034524	0.0912631	0.136287
ENSMUSG00000066537	269902	Vmn2r57	-1.71631	-2.72929	-1.27699	-0.158713	0.613876	3.9584e-11	2.83209e-05	0.528288	0.0117018	3.50519e-10	0.000247946	0.69322	0.136287
ENSMUSG00000043346	Gm6741	Gm6741	0.695396	-0.560682	-0.571753	-0.128342	-1.02444	0.13376	0.119925	0.711007	0.0117021	0.179805	0.21916	0.828201	0.136287
ENSMUSG00000046314	217517	Stxbp6	2.54545	-0.925088	-0.388097	-0.430764	0.351914	1.06375e-07	0.00843658	0.00384838	0.0117196	4.76889e-07	0.0270394	0.0190626	0.136328
ENSMUSG00000025780	209378	Itih5	3.49766	0.411957	0.0314886	0.405289	-0.440874	0.0115456	0.845201	0.0122214	0.0117252	0.0198345	0.903237	0.046524	0.136328
ENSMUSG00000020961	108800	Ston2	2.64273	0.027795	0.101977	0.338285	0.347782	0.840285	0.452253	0.0129535	0.0117669	0.870081	0.586266	0.0486465	0.136698
ENSMUSG00000020453	56218	Patz1	2.59028	0.932704	0.28891	0.20751	0.283087	8.68613e-13	0.00919386	0.0599097	0.0117864	1.10999e-11	0.0289394	0.154591	0.13681
ENSMUSG00000018761	24070	Mpdu1	5.49396	-0.616639	-0.344742	-0.0492266	-0.158831	1.65161e-14	4.91443e-07	0.42491	0.0118057	3.15141e-13	7.6059e-06	0.608531	0.136921
ENSMUSG00000013419	270210	Zbtb47	0.159558	0.711628	0.44671	0.214329	0.542467	0.000997914	0.0354436	0.317578	0.0118319	0.0021332	0.0853795	0.501763	0.13711
ENSMUSG00000006273	11966	Atp6v1b2	5.12374	0.275635	0.135142	0.345623	-0.261434	0.00778547	0.181817	0.00102087	0.0118534	0.0138551	0.299047	0.00665402	0.13712
ENSMUSG00000040690	107581	Col16a1	0.628018	-1.08961	-0.402668	-0.342585	-0.475924	8.11217e-07	0.0276907	0.0585897	0.01188	3.12225e-06	0.0702557	0.152026	0.13712
ENSMUSG00000024359	15526	Hspa9	9.07985	0.281022	0.162949	0.156181	-0.215356	0.00137286	0.0564344	0.067064	0.0118589	0.00285667	0.122747	0.167288	0.13712
ENSMUSG00000025499	15461	Hras	4.75496	-0.224798	-0.0862977	-0.0903978	0.253479	0.0263748	0.381735	0.359988	0.011882	0.0418042	0.518093	0.545563	0.13712
ENSMUSG00000030062	103963	Rpn1	6.61116	0.271615	0.533445	-0.0991021	0.324305	0.0336561	7.80729e-05	0.429285	0.0118818	0.0520191	0.000578753	0.612278	0.13712
ENSMUSG00000032596	74153	Uba7	2.40028	-1.15723	-0.824055	-0.38072	-0.370014	4.40708e-10	5.60499e-07	0.00884014	0.0119129	3.13675e-09	8.56991e-06	0.0363014	0.137363
ENSMUSG00000022032	71145	Scara5	2.09194	5.04094	1.72442	0.341942	1.37979	1.61353e-15	0.00138295	0.552025	0.0119722	3.90161e-14	0.00618241	0.711695	0.137933
ENSMUSG00000060012	16554	Kif13b	5.3373	-0.420533	-0.318702	-0.609707	0.313477	0.000949293	0.0105711	4.5632e-06	0.0120337	0.00203834	0.0322623	8.20369e-05	0.138219
ENSMUSG00000026245	23874	Farsb	4.33229	-0.778747	0.143834	0.167252	-0.225133	3.73362e-12	0.0969118	0.0545525	0.0120367	4.17381e-11	0.186242	0.144543	0.138219
ENSMUSG00000039515	110854	Ptpa	5.59195	-0.589822	-0.0215696	-0.0812516	-0.171558	1.4756e-12	0.746443	0.225629	0.0120359	1.79822e-11	0.83151	0.397771	0.138219
ENSMUSG00000026581	20343	Sell	-1.10418	-0.636096	-0.613351	-0.0870528	-0.861099	0.0531203	0.0575409	0.773114	0.0120271	0.0786054	0.124397	0.869395	0.138219
ENSMUSG00000037594	217887	Clba1	-1.00213	1.41118	0.0440427	0.900184	0.842851	2.5844e-05	0.898348	0.00647721	0.012058	7.43147e-05	0.938434	0.0285365	0.138349
ENSMUSG00000025809	16412	Itgb1	7.16557	-0.0508727	-0.286776	-0.289914	-0.205391	0.525249	0.000631563	0.000555459	0.0121066	0.589113	0.00325214	0.00411697	0.138589
ENSMUSG00000018927	20305	Ccl6	1.80309	1.18397	0.651614	0.641832	-0.715908	3.00386e-06	0.00775334	0.00887173	0.0121052	1.03031e-05	0.0252033	0.0363882	0.138589
ENSMUSG00000028414	246179	Fktn	2.89665	-0.390815	0.0818764	0.221363	0.275913	0.00103369	0.446528	0.0404818	0.0121287	0.00220326	0.580845	0.116382	0.138589
ENSMUSG00000027858	70747	Tspan2	-0.817856	-0.52117	-0.106785	-0.245797	-0.789896	0.083746	0.702557	0.387928	0.0121153	0.118462	0.798047	0.574347	0.138589
ENSMUSG00000020415	30939	Pttg1	4.614	-0.402589	-0.185811	-0.0679422	0.230921	4.15189e-05	0.0426871	0.450891	0.0121249	0.000115134	0.0987317	0.630948	0.138589
ENSMUSG00000031906	58994	Smpd3	1.69557	-0.285707	-0.357713	2.16197	0.725663	0.35787	0.24936	5.75309e-12	0.0121653	0.424778	0.377988	9.10622e-10	0.138894
ENSMUSG00000057110	26920	Cntrl	5.51929	0.285708	0.629952	0.782423	-0.496378	0.13982	0.00169885	0.000137197	0.0121876	0.186905	0.00732611	0.00133336	0.139035
ENSMUSG00000054945	Gm9958	Gm9958	0.487492	-0.187462	0.931656	0.730929	0.534979	0.402782	1.41111e-05	0.000553007	0.0122074	0.469958	0.000137258	0.00411167	0.139147
ENSMUSG00000021901	104416	Bap1	4.97577	0.328607	-0.0750908	-0.0478156	-0.151944	5.41257e-07	0.205132	0.417978	0.0122926	2.13272e-06	0.326957	0.601941	0.140003
ENSMUSG00000018599	237781	Mief2	3.60425	-1.62974	-0.884492	-0.443089	0.225775	3.18357e-23	1.37952e-13	6.94413e-06	0.0123036	6.82215e-21	1.84763e-11	0.000115838	0.140013
ENSMUSG00000073435	79059	Nme3	2.10424	-0.599251	-0.107896	-0.565547	0.354465	0.000198726	0.447566	0.000320008	0.0123312	0.000485283	0.581639	0.00260666	0.140213
ENSMUSG00000044502	69556	Bod1	4.25094	0.296191	-0.0166386	-0.253157	0.207248	0.000471956	0.83695	0.00289416	0.0123473	0.00107032	0.897312	0.0153629	0.140282
ENSMUSG00000039795	66361	Zfand1	4.22602	-0.0390552	-0.111384	0.0858832	0.248941	0.690876	0.25692	0.377257	0.0123595	0.741274	0.387047	0.562861	0.140306
ENSMUSG00000024985	21416	Tcf7l2	3.64927	0.00320773	-0.109317	-0.281636	0.225141	0.971226	0.22052	0.00255887	0.0124097	0.978037	0.345243	0.0139066	0.140761
ENSMUSG00000053158	14159	Fes	3.03892	1.13167	-0.0449267	0.610431	-0.429701	1.64369e-10	0.777304	0.000146098	0.0125289	1.27691e-09	0.853234	0.00140055	0.141997
ENSMUSG00000002963	59047	Pnkp	4.03993	-0.0827938	0.00865798	-0.0217055	0.199	0.295712	0.9113	0.780651	0.0125585	0.359485	0.946499	0.874041	0.142217
ENSMUSG00000018672	56358	Copz2	3.50476	-1.16422	-0.438639	-0.278384	-0.307607	9.78484e-13	0.000502647	0.021606	0.0125831	1.23342e-11	0.00268973	0.0717401	0.142381
ENSMUSG00000022377	13196	Asap1	3.87082	0.151166	-0.241456	0.08393	-0.346401	0.250162	0.0724204	0.519918	0.0126432	0.311172	0.148388	0.687026	0.142944
ENSMUSG00000076432	22630	Ywhaq	5.37864	0.0354502	0.0905776	0.150272	0.234844	0.699505	0.325535	0.10542	0.0126622	0.749147	0.46128	0.232802	0.143043
ENSMUSG00000002379	69875	Ndufa11	5.24292	-0.117543	0.00304917	0.0717957	0.227518	0.190182	0.972643	0.420752	0.012687	0.245486	0.983516	0.604441	0.143207
ENSMUSG00000058997	219189	Vwa8	7.9195	-1.96538	-0.275438	-0.33822	-0.290691	1.1784e-25	0.0182558	0.00411459	0.0126975	5.47129e-23	0.0503833	0.0200322	0.14321
ENSMUSG00000003379	12518	Cd79a	-1.53867	-2.12652	-1.36437	-1.07336	-1.17284	0.000108054	0.00406531	0.0186045	0.012746	0.000277129	0.0149172	0.0639699	0.14364
ENSMUSG00000044442	67768	N6amt1	2.66873	-0.166495	0.0976123	0.399962	-0.273105	0.117974	0.338254	0.000148467	0.0127915	0.160773	0.474284	0.00141741	0.144036
ENSMUSG00000034220	14733	Gpc1	3.2263	-1.35515	-0.762447	0.880335	0.464499	3.6239e-08	0.000287314	5.33838e-06	0.012829	1.78113e-07	0.00168505	9.36503e-05	0.144342
ENSMUSG00000040616	214359	Tmem51	1.311	-0.762393	-0.787671	-0.149699	-0.476866	0.000192621	0.000100266	0.4003	0.0128411	0.000471117	0.000717681	0.58615	0.144361
ENSMUSG00000100876	2810454H06Rik	2810454H06Rik	-1.56762	0.842446	0.597513	0.590919	0.815487	0.00998214	0.0661804	0.0691114	0.0128884	0.0173867	0.138767	0.170948	0.144776
ENSMUSG00000060807	12401	Serpina6	5.52113	-1.33605	-0.800159	-0.976711	-0.696187	7.59239e-06	0.00461032	0.00065708	0.0129421	2.43282e-05	0.0164593	0.00469116	0.145263
ENSMUSG00000038963	108115	Slco4a1	-1.14242	1.73484	0.62436	0.509628	0.736539	1.60102e-08	0.0330756	0.082896	0.0129794	8.38053e-08	0.0807695	0.195904	0.145564
ENSMUSG00000036957	233067	Lrfn3	2.67946	-1.60047	0.397308	0.490111	0.422688	1.01104e-10	0.0178633	0.00371506	0.0130161	8.17812e-10	0.049516	0.0186047	0.145826
ENSMUSG00000002804	66174	Nudt14	2.70139	-0.107315	-0.201023	-0.2066	0.258898	0.308536	0.0577372	0.0516069	0.0130342	0.373088	0.124666	0.139012	0.145826
ENSMUSG00000026193	14268	Fn1	10.6399	0.43886	0.192186	0.00117392	0.397248	0.0064159	0.220205	0.993967	0.0130293	0.0116121	0.344866	0.99726	0.145826
ENSMUSG00000062937	66902	Mtap	3.7918	-0.526789	0.232851	0.342532	-0.227881	2.85791e-07	0.00853966	0.000166474	0.0130605	1.17879e-06	0.0273069	0.00154898	0.145886
ENSMUSG00000022802	239833	Lmln	1.24427	0.59657	-0.159404	0.291891	0.421599	0.000484667	0.356538	0.0805524	0.0130503	0.00109771	0.493265	0.19183	0.145886
ENSMUSG00000098176	223648	Ccdc166	0.354613	-0.697574	-0.141949	0.0251076	0.465929	0.00132558	0.459897	0.89415	0.0130979	0.00276697	0.592646	0.940752	0.146186
ENSMUSG00000027722	57815	Afg2a	1.85944	0.958487	0.610769	0.688918	0.338719	1.9644e-10	1.11239e-05	1.02859e-06	0.0131234	1.50673e-09	0.000111873	2.43247e-05	0.146354
ENSMUSG00000034641	217305	Cd300ld	1.022	-0.458735	-0.42558	-0.173646	-0.600185	0.051093	0.0639457	0.433398	0.0131878	0.0758877	0.135159	0.615569	0.146954
ENSMUSG00000025403	108037	Shmt2	7.20778	-0.814591	-0.380121	-0.260417	0.285424	4.82226e-10	0.00109715	0.0223218	0.0132155	3.41134e-09	0.00512998	0.0735732	0.147145
ENSMUSG00000012296	74094	Tjap1	2.28238	0.421594	0.442358	0.233867	0.2866	0.000328157	0.000146321	0.0397835	0.0132527	0.000766029	0.000972377	0.114872	0.147212
ENSMUSG00000018417	17912	Myo1b	7.311	0.779275	0.0786565	-0.143023	0.290126	5.56248e-09	0.491195	0.210894	0.0132404	3.18454e-08	0.620138	0.379577	0.147212
ENSMUSG00000073902	Gvin3	Gvin3	-1.79452	-0.981099	-1.1206	-0.417668	-0.918889	0.0086475	0.00288013	0.218175	0.0132532	0.0152547	0.0113038	0.388273	0.147212
ENSMUSG00000040747	12508	Cd53	0.727743	0.038789	-0.435518	0.176108	-0.876519	0.899907	0.176583	0.558341	0.0133036	0.920322	0.292708	0.716391	0.147654
ENSMUSG00000034771	21886	Tle2	3.04478	-0.815663	-0.802732	-0.952076	0.348237	1.17495e-06	1.14851e-06	3.6849e-08	0.013372	4.37826e-06	1.57456e-05	1.45815e-06	0.148295
ENSMUSG00000110234	14356_1	Timm10b_1	1.34031	-0.723105	-0.344821	-0.476076	0.348959	1.43654e-05	0.0199915	0.00191735	0.0134496	4.33483e-05	0.0541965	0.0111047	0.148918
ENSMUSG00000036138	113868	Acaa1a	7.89115	-1.63597	-0.242401	-0.0767123	-0.309246	3.21717e-20	0.0513172	0.532597	0.0134414	2.68738e-18	0.113966	0.696492	0.148918
ENSMUSG00000046959	231583	Slc26a1	6.44211	-1.79734	-0.615272	-0.613943	-0.391937	2.65113e-17	0.000176055	0.000180988	0.0134672	1.06419e-15	0.00112748	0.00165093	0.148995
ENSMUSG00000005803	59010	Sqor	6.12901	-0.214298	-0.909217	-0.692928	0.336317	0.107711	2.87129e-09	1.75316e-06	0.0135139	0.148295	9.66044e-08	3.75688e-05	0.149275
ENSMUSG00000029269	56362	Sult1b1	4.23648	0.273785	-0.521057	-0.961581	0.509026	0.178435	0.0143709	3.15239e-05	0.0135102	0.232153	0.0414606	0.000400635	0.149275
ENSMUSG00000061906	100559	Ugt2b38	-0.00913039	-5.40044	-4.11795	-4.11136	0.940752	6.37844e-08	1.91872e-07	1.5158e-07	0.0135669	2.97639e-07	3.50734e-06	4.82677e-06	0.149572
ENSMUSG00000024966	20867	Stip1	5.73355	-1.02076	-0.0672112	-0.373971	-0.314285	1.79561e-11	0.590094	0.00367346	0.0135738	1.69797e-10	0.706805	0.0184587	0.149572
ENSMUSG00000039747	269717	Orai2	-0.461328	0.182935	0.0710131	-0.096149	-0.691527	0.460875	0.7735	0.702457	0.0135838	0.526708	0.851034	0.82216	0.149572
ENSMUSG00000060671	54667	Atp8b2	0.891586	0.193091	0.242609	-0.0259151	-0.377693	0.170775	0.0806683	0.854178	0.0135586	0.223313	0.161813	0.918811	0.149572
ENSMUSG00000029314	231510	Gpat3	4.29056	-0.923399	0.773891	1.04283	-0.356361	3.84355e-08	2.70416e-07	1.01903e-10	0.0136293	1.88245e-07	4.67986e-06	1.01386e-08	0.149954
ENSMUSG00000025731	68347	Mettl26	5.44272	-1.33167	-0.536076	-0.623694	0.24453	3.57871e-20	5.71084e-07	1.68942e-08	0.0136748	2.89813e-18	8.67463e-06	7.69016e-07	0.150064
ENSMUSG00000026409	18640	Pfkfb2	4.47341	1.12377	0.709892	0.69981	0.449265	2.03506e-08	0.000140192	0.000171872	0.0136816	1.04355e-07	0.000936115	0.00158755	0.150064
ENSMUSG00000028886	14050	Eya3	4.27014	-0.136795	0.232699	0.314065	-0.214322	0.108569	0.0062528	0.000308308	0.0137146	0.149403	0.0211499	0.00253209	0.150064
ENSMUSG00000025006	20411	Sorbs1	3.71804	-2.07914	-0.8981	-0.459895	-0.378186	2.13956e-17	1.85528e-07	0.00293263	0.0137134	8.68861e-16	3.41828e-06	0.01552	0.150064
ENSMUSG00000028003	79235	Lrat	2.96455	-0.69387	-0.283146	0.128155	-0.407791	9.1518e-05	0.0747554	0.399736	0.0136518	0.000238495	0.152165	0.585666	0.150064
ENSMUSG00000029380	14825	Cxcl1	0.110617	-0.0341527	-0.200307	-0.363973	1.19775	0.948462	0.706115	0.502809	0.0137066	0.959901	0.800587	0.673426	0.150064
ENSMUSG00000032594	27399	Ip6k1	6.03679	0.830332	0.10507	0.000883286	-0.183878	1.53674e-16	0.153709	0.990337	0.013699	4.76982e-15	0.263294	0.995627	0.150064
ENSMUSG00000032802	76650	Srxn1	5.22061	-1.4749	0.17022	1.20706	-0.481091	4.20766e-10	0.370761	3.56456e-08	0.0137445	3.00711e-09	0.506804	1.42266e-06	0.150109
ENSMUSG00000026229	70247	Psmd1	6.59246	-0.617527	-0.081021	-0.0219998	-0.219373	1.2386e-09	0.354335	0.800938	0.0137304	8.05543e-09	0.490853	0.886515	0.150109
ENSMUSG00000029070	74761	Mxra8	2.2136	-0.160112	0.104085	0.0198831	-0.353088	0.244547	0.429289	0.880828	0.0137511	0.304911	0.564856	0.933106	0.150109
ENSMUSG00000074269	73673	Rec114	-1.31762	-1.41689	-0.332412	-0.851385	-1.2912	0.00752304	0.460543	0.0775804	0.0137878	0.0134396	0.592984	0.1867	0.150314
ENSMUSG00000039450	67880	Dcxr	5.85193	-0.117966	-0.293441	-0.163715	0.396152	0.450641	0.0636478	0.296544	0.0137914	0.516922	0.134693	0.479128	0.150314
ENSMUSG00000025656	236915	Arhgef9	1.75157	-1.65951	-0.483523	-0.501573	0.560228	2.08e-07	0.048519	0.0415324	0.013846	8.84653e-07	0.109039	0.118546	0.150701
ENSMUSG00000028212	12448	Ccne2	-0.00135542	1.43762	0.0790902	-0.279835	0.785214	7.48263e-06	0.808882	0.411039	0.0138486	2.40096e-05	0.877281	0.596206	0.150701
ENSMUSG00000120027	Gm57071	Gm57071	-1.11344	-0.447543	0.43483	0.186112	0.671815	0.13364	0.107932	0.498246	0.0139177	0.179697	0.202695	0.669014	0.151334
ENSMUSG00000000486	100043580	Gm4532	0.157397	-0.372299	0.0599866	-0.00010284	-0.391375	0.0184226	0.678835	0.999438	0.0139321	0.0302961	0.778059	0.999773	0.151374
ENSMUSG00000009739	19009	Pou6f1	3.76526	0.861469	0.205962	0.324641	0.312068	1.1122e-09	0.0984485	0.00992666	0.0139762	7.27661e-09	0.18839	0.0396298	0.151498
ENSMUSG00000091277	Gm1818	Gm1818	-1.35757	-0.0865904	-0.0277938	-0.214523	-0.767068	0.758552	0.919903	0.446751	0.0139711	0.801291	0.951239	0.627298	0.151498
ENSMUSG00000046179	108961	E2f8	2.33224	-2.17069	-0.23527	-0.0752191	-0.612749	6.28793e-10	0.308314	0.740185	0.0139646	4.32516e-09	0.443143	0.848214	0.151498
ENSMUSG00000000278	74617	Scpep1	4.85995	0.223583	0.567355	0.232415	-0.239011	0.01971	8.25752e-08	0.0153207	0.0140121	0.0321853	1.73221e-06	0.0553572	0.151621
ENSMUSG00000054931	544922	Zkscan4	-0.535576	-0.0420367	0.123431	0.302561	0.614914	0.871557	0.624194	0.22472	0.0140253	0.895778	0.73538	0.396771	0.151621
ENSMUSG00000031827	72042	Cotl1	1.98982	-0.226222	-0.0784652	-0.210142	-0.480464	0.224688	0.662873	0.252399	0.0140255	0.283347	0.766683	0.43063	0.151621
ENSMUSG00000064262	243374	Gimap8	1.31247	-0.658101	0.151888	-0.0851912	-0.487038	0.00141356	0.394383	0.640245	0.0140311	0.0029374	0.530554	0.777837	0.151621
ENSMUSG00000059772	75764	Slx1b	2.87529	-0.955195	-0.322194	-0.0752001	0.287168	4.14636e-10	0.00825597	0.517189	0.0140522	2.96634e-09	0.0265828	0.68537	0.151731
ENSMUSG00000043832	73149	Clec4a3	-1.41215	-1.50381	-0.659784	-0.457298	-0.883209	0.000159061	0.0528037	0.167845	0.0140841	0.000394931	0.11647	0.324171	0.151844
ENSMUSG00000084839	Gm14097	Gm14097	2.31515	-1.41239	-0.724259	-0.248352	-0.86826	0.000275427	0.0327862	0.435559	0.0140845	0.00065401	0.0802506	0.617606	0.151844
ENSMUSG00000071650	14376	Ganab	7.6431	0.26911	0.19748	-0.15778	0.132976	3.66282e-06	0.000416822	0.00387218	0.0141642	1.24074e-05	0.00229211	0.0191044	0.151952
ENSMUSG00000015714	76893	Cers2	7.80892	-0.170636	-0.401466	-0.189206	0.215939	0.0489628	1.38367e-05	0.0299331	0.0141437	0.0730275	0.000134871	0.0921614	0.151952
ENSMUSG00000027282	56428	Mtch2	7.03384	-0.314713	0.0728085	0.122766	-0.139721	3.8013e-07	0.195854	0.0313657	0.0141652	1.54054e-06	0.315906	0.0952873	0.151952
ENSMUSG00000036636	26373	Clcn7	5.03866	0.149828	-0.279971	-0.120433	0.203308	0.0676534	0.000972911	0.140237	0.0141618	0.0979333	0.00464892	0.285371	0.151952
ENSMUSG00000023367	66058	Tmem176a	6.58022	-0.399577	-0.260246	0.14151	0.375624	0.00862126	0.08303	0.344458	0.0141833	0.0152103	0.165478	0.530395	0.151952
ENSMUSG00000022388	239591	Ttll8	0.0824546	-1.17622	0.383617	-0.182862	-0.780083	0.000569378	0.155572	0.519574	0.0141554	0.0012722	0.26556	0.686783	0.151952
ENSMUSG00000024300	17916	Myo1f	0.0323563	-1.1747	-0.511946	0.15528	-0.681577	0.000126904	0.052867	0.522553	0.0141579	0.000321215	0.116541	0.689266	0.151952
ENSMUSG00000028086	50754	Fbxw7	3.06349	0.228898	-0.0984428	0.0120932	0.184257	0.00249832	0.186267	0.868936	0.0141735	0.00492765	0.304377	0.927368	0.151952
ENSMUSG00000058809	Hspd1-ps3	Hspd1-ps3	-0.0228196	-0.166042	0.368696	0.0248865	-0.492441	0.377816	0.0387322	0.890958	0.0141926	0.445153	0.091331	0.938669	0.151952
ENSMUSG00000013787	110147	Ehmt2	5.8202	0.0512978	-0.209341	-0.124372	0.183051	0.481426	0.0052905	0.0909064	0.0142178	0.54692	0.0184505	0.209468	0.152104
ENSMUSG00000023274	12504	Cd4	-0.997857	-2.25343	-1.73016	-1.58751	0.655585	5.70109e-08	2.56291e-06	1.04652e-05	0.0142715	2.69457e-07	3.12599e-05	0.000160716	0.152562
ENSMUSG00000030983	66165	Bccip	6.07128	0.177745	0.283993	0.125359	0.130941	0.00112617	9.93926e-07	0.0189922	0.0143145	0.00238432	1.39e-05	0.065046	0.152904
ENSMUSG00000006529	16424	Itih1	9.30738	-0.110554	0.238464	-0.611938	0.213783	0.194921	0.00681616	7.69588e-10	0.0143708	0.250836	0.0227679	5.55419e-08	0.152919
ENSMUSG00000017493	16010	Igfbp4	10.095	-0.000326615	-0.256916	-0.211534	0.209392	0.996865	0.00286627	0.0130478	0.0143611	0.997581	0.0112526	0.0488949	0.152919
ENSMUSG00000024527	69597	Afg3l2	6.18939	-0.090599	-0.0668437	0.153491	-0.176936	0.202177	0.346174	0.0336258	0.0143632	0.258644	0.482587	0.100661	0.152919
ENSMUSG00000009585	80287	Apobec3	1.16701	0.170443	0.0836996	0.0342584	-0.472534	0.332418	0.63115	0.845187	0.0143708	0.398376	0.741756	0.913526	0.152919
ENSMUSG00000009687	18301	Fxyd5	1.48407	0.245708	0.0768488	0.0114947	-0.582019	0.249306	0.717534	0.957241	0.0143694	0.310278	0.809733	0.977237	0.152919
ENSMUSG00000097318	1700007L15Rik	1700007L15Rik	0.405321	0.131155	0.286953	0.224526	0.414803	0.440518	0.0854327	0.179112	0.0144021	0.507147	0.169249	0.338744	0.153135
ENSMUSG00000001175	12313	Calm1	6.5718	-0.530974	-0.00732042	0.00481075	0.280939	1.05204e-05	0.947788	0.965676	0.0144565	3.27752e-05	0.969504	0.98232	0.153596
ENSMUSG00000026826	18227	Nr4a2	-0.443144	-0.401525	0.0808006	-0.600166	0.754236	0.23764	0.797693	0.0811451	0.0144842	0.297509	0.868294	0.192912	0.153723
ENSMUSG00000039065	68073	Atpsckmt	3.52472	-0.432768	-0.0143481	-0.0623293	-0.214987	5.73383e-06	0.863499	0.457994	0.0144905	1.87921e-05	0.91605	0.636956	0.153723
ENSMUSG00000058748	233987	Zfp958	2.04088	0.480236	0.370153	0.249308	0.250768	6.83838e-06	0.000326613	0.0136566	0.0145275	2.20899e-05	0.00187992	0.050618	0.153998
ENSMUSG00000029298	236573	Gbp9	1.71872	-0.0855895	-0.505201	0.0479358	-0.487451	0.645262	0.0102683	0.7913	0.0145404	0.699935	0.0315872	0.880353	0.154017
ENSMUSG00000063894	93681	Zkscan8	2.96137	0.37202	0.545388	0.533878	0.41825	0.0294515	0.00138304	0.0017345	0.0146478	0.0461555	0.00618241	0.0102285	0.155038
ENSMUSG00000034248	67712	Slc25a37	4.39108	-0.583224	-0.863413	-0.465916	0.319964	3.81408e-05	1.52131e-08	0.000646681	0.0146723	0.000106466	4.11462e-07	0.00463117	0.155179
ENSMUSG00000024525	114663	Impa2	2.22001	-1.18463	0.156923	1.22544	-0.488994	5.00208e-07	0.385438	5.46311e-10	0.0147103	1.98501e-06	0.522102	4.22753e-08	0.155228
ENSMUSG00000054932	11576	Afp	-0.388056	0.639892	1.11068	1.17763	0.882474	0.0797082	0.00182048	0.00095551	0.0147066	0.113477	0.00774272	0.00634078	0.155228
ENSMUSG00000040658	381101	Dnph1	1.25874	-0.0253049	0.29959	0.392658	0.478859	0.899801	0.122023	0.0426788	0.0147104	0.920282	0.221714	0.120926	0.155228
ENSMUSG00000020743	69674	Mif4gd	5.09933	0.0401298	0.149315	-0.237308	0.250037	0.688918	0.139017	0.0207292	0.0147701	0.739457	0.244687	0.069458	0.155622
ENSMUSG00000041483	226442	Zfp281	5.13149	1.08247	0.344906	0.20776	0.472816	3.32904e-07	0.0719032	0.274863	0.0147595	1.35903e-06	0.147567	0.454752	0.155622
ENSMUSG00000024081	12607	Cebpz	5.22159	0.560589	0.278865	0.03139	-0.187821	3.32431e-10	0.00041173	0.675232	0.0147822	2.43322e-09	0.00226948	0.803255	0.155632
ENSMUSG00000040913	30838	Fbxw4	3.09272	0.254942	-0.283257	-0.27183	0.250951	0.0132185	0.00797341	0.0106678	0.0148131	0.0224181	0.0258343	0.0420465	0.155722
ENSMUSG00000094772	Rpl29-ps2	Rpl29-ps2	-1.82344	-2.56456	-0.314571	0.105397	0.723009	2.83636e-08	0.318149	0.727024	0.0148023	1.41503e-07	0.453907	0.839485	0.155722
ENSMUSG00000074994	99003	Qser1	4.32447	0.630094	0.0895136	0.0889244	-0.228415	1.34156e-09	0.317906	0.321446	0.0148674	8.64321e-09	0.453794	0.505923	0.156175
ENSMUSG00000046245	231805	Pilra	-0.361154	-0.536089	-0.677081	-0.570887	-0.636945	0.0362556	0.00896121	0.0249968	0.0150819	0.0556508	0.0284071	0.0802813	0.15797
ENSMUSG00000024958	107173	Gpr137	3.92906	-0.867677	-0.169106	-0.212998	0.288091	2.79693e-09	0.152493	0.0739874	0.0150836	1.69532e-08	0.261747	0.180138	0.15797
ENSMUSG00000060470	54672	Adgrg3	1.64675	0.23134	0.0746171	-0.201879	-0.430996	0.155899	0.643821	0.227344	0.0150551	0.205909	0.751954	0.400086	0.15797
ENSMUSG00000014592	100072	Camta1	1.5377	0.520901	0.173145	0.051224	0.338277	0.000224841	0.204893	0.709477	0.0150682	0.000543434	0.326763	0.827452	0.15797
ENSMUSG00000061111	192173	Mcrip1	3.7828	0.0938834	0.38906	0.358708	0.200228	0.248339	6.01586e-06	2.52414e-05	0.0151119	0.309236	6.65039e-05	0.000335485	0.158113
ENSMUSG00000030980	66356	Knop1	4.81922	-0.210186	0.162614	0.104583	-0.19897	0.0105293	0.0434678	0.190007	0.01512	0.0182439	0.0999939	0.352741	0.158113
ENSMUSG00000035521	214505	Gnptg	4.36094	0.627653	0.363206	0.167919	0.184265	3.9925e-12	5.49081e-06	0.025531	0.0152083	4.42767e-11	6.12832e-05	0.0816956	0.158917
ENSMUSG00000040502	216438	Marchf9	-0.374332	0.528831	0.681947	1.25684	0.778438	0.0999817	0.0310725	7.17293e-05	0.0152707	0.138737	0.0769165	0.000791051	0.15913
ENSMUSG00000026003	11363	Acadl	8.29903	-0.828363	0.25422	0.291253	-0.221011	1.73025e-13	0.00613549	0.00187515	0.0152743	2.57486e-12	0.020829	0.0109011	0.15913
ENSMUSG00000026778	18761	Prkcq	-0.885463	-0.593199	-0.607145	-0.420199	-0.652442	0.0257021	0.0203043	0.0985134	0.0152571	0.0408168	0.054831	0.222314	0.15913
ENSMUSG00000027347	19419	Rasgrp1	-0.930188	-0.105342	-0.64351	-0.0129488	-0.664403	0.675155	0.0163499	0.957926	0.01526	0.726813	0.0460354	0.977649	0.15913
ENSMUSG00000112302	Gm48226	Gm48226	1.42997	0.994972	0.606566	0.537092	0.530562	8.28996e-06	0.00498463	0.0128473	0.0152988	2.63572e-05	0.0175286	0.0483674	0.159263
ENSMUSG00000037997	101187	Parp11	1.46807	-0.989535	-0.322393	0.136165	-0.37316	6.43062e-08	0.0309808	0.333279	0.01531	2.99673e-07	0.0767409	0.518918	0.159263
ENSMUSG00000039621	277360	Prex1	2.04158	0.523294	-0.131615	0.214388	-0.402874	0.000736576	0.396102	0.156248	0.0153236	0.00161419	0.532038	0.308138	0.159285
ENSMUSG00000050530	269233	Fam171a1	1.12807	-0.819737	-0.399905	-0.648668	-0.441318	4.10494e-05	0.0239451	0.000555737	0.0153433	0.000113945	0.0625645	0.00411697	0.159371
ENSMUSG00000056602	320365	Fry	1.12875	0.629459	0.852008	0.623378	0.395751	0.000141948	4.23234e-07	0.000138796	0.0154103	0.000355803	6.75283e-06	0.00134453	0.159948
ENSMUSG00000019806	66253	Aig1	3.55033	-0.0698382	0.515841	0.654503	-0.266848	0.508491	2.89929e-06	1.247e-08	0.0154472	0.572993	3.50254e-05	6.05206e-07	0.160093
ENSMUSG00000028011	56720	Tdo2	10.8835	-0.117402	-0.254179	0.0107842	-0.443528	0.514201	0.160709	0.952347	0.0154456	0.578492	0.272203	0.974216	0.160093
ENSMUSG00000030272	52163	Camk1	2.79796	-0.610116	-0.239549	0.321486	-0.252369	2.45674e-07	0.0191086	0.00126049	0.0154627	1.02732e-06	0.0522606	0.0079016	0.160133
ENSMUSG00000011257	230721	Pabpc4	5.51617	0.85438	0.390686	0.327611	-0.243355	2.88953e-12	0.000174807	0.00136825	0.0154825	3.30989e-11	0.00112207	0.00841802	0.160219
ENSMUSG00000045991	225631	Onecut2	6.22005	-0.306167	0.03787	-0.214616	0.355707	0.0347347	0.791331	0.136074	0.0155092	0.0535555	0.86349	0.279224	0.160376
ENSMUSG00000020142	55963	Slc1a4	1.36672	-0.441649	-0.952982	-0.758167	0.524746	0.0605129	0.00020689	0.00206081	0.0155517	0.0885382	0.00128979	0.0117211	0.160578
ENSMUSG00000030123	67784	Plxnd1	3.64534	-0.711129	-0.101632	-0.299554	-0.343112	5.34115e-06	0.450871	0.0312986	0.0155409	1.75879e-05	0.58491	0.0951458	0.160578
ENSMUSG00000034708	14824	Grn	8.16966	0.282235	0.380006	0.566244	-0.283663	0.017103	0.0016912	8.06564e-06	0.0155789	0.0282898	0.00729762	0.000130484	0.16074
ENSMUSG00000037936	20778	Scarb1	7.31623	0.86724	-0.224511	-0.123732	0.253074	8.8942e-12	0.0302009	0.22662	0.0155956	9.02311e-11	0.0751865	0.399114	0.160793
ENSMUSG00000093392	Gm6061	Gm6061	-1.04547	0.99885	-0.00293575	-0.634922	-0.775815	0.000315444	0.991744	0.0394175	0.0156353	0.000738829	0.994882	0.113995	0.160937
ENSMUSG00000022451	19230	Twf1	5.87258	0.370984	0.0818391	-0.0402408	0.152929	1.14882e-07	0.188662	0.515209	0.0156734	5.12389e-07	0.307281	0.683722	0.160937
ENSMUSG00000029084	12494	Cd38	2.46361	0.564426	0.126751	-0.0887664	-0.619778	0.0136567	0.579206	0.703612	0.0156724	0.0230855	0.697662	0.823097	0.160937
ENSMUSG00000057346	223672	Apol9a	4.34927	-1.86283	-1.07266	-0.0838288	-0.555884	2.1748e-10	1.4404e-05	0.705159	0.0156335	1.64904e-09	0.000139619	0.824364	0.160937
ENSMUSG00000044921	237504	Rassf9	-1.50584	0.000339739	0.45906	-0.0343	0.61023	0.998958	0.0656391	0.893883	0.0156789	0.999101	0.13786	0.940641	0.160937
ENSMUSG00000027845	140917	Dclre1b	2.86124	0.832699	0.341793	0.00110169	-0.290293	8.21074e-11	0.0025294	0.992161	0.0156538	6.78738e-10	0.0101416	0.996236	0.160937
ENSMUSG00000036046	223739	5031439G07Rik	5.69091	-0.79443	-0.0648146	0.133304	-0.275977	1.40701e-09	0.562763	0.237004	0.0157283	9.03146e-09	0.684665	0.412354	0.161325
ENSMUSG00000032609	78267	Klhdc8b	2.96604	-0.886152	-0.509756	-0.591566	0.344194	3.65887e-07	0.000955585	0.000178828	0.0157546	1.48584e-06	0.00457715	0.00163659	0.161357
ENSMUSG00000068040	99237	Tm9sf4	5.48206	-0.172352	0.0558436	-0.0344019	-0.197306	0.0339733	0.48523	0.666658	0.0157514	0.0524744	0.615395	0.796183	0.161357
ENSMUSG00000020430	64934	Pes1	4.98143	0.578974	0.318229	0.275818	-0.161443	9.93681e-13	6.4065e-06	6.69611e-05	0.0157964	1.24919e-11	7.03755e-05	0.000746758	0.161666
ENSMUSG00000025104	29877	Hdgfl3	-0.426106	0.345625	0.131416	0.196929	-0.589711	0.114343	0.546315	0.364922	0.0158306	0.15633	0.669095	0.550525	0.161897
ENSMUSG00000079427	100039707	Mthfsl	3.81814	-0.388042	-0.000453488	0.0641879	-0.234747	0.000144384	0.99609	0.487556	0.0158796	0.000361453	0.997594	0.661005	0.16228
ENSMUSG00000052085	76088	Dock8	3.60737	-2.72793	-1.8177	-1.53057	-0.315193	5.83564e-25	3.34615e-19	1.69892e-16	0.0158989	2.13907e-22	3.10723e-16	1.18321e-13	0.162357
ENSMUSG00000025968	227197	Ndufs1	6.63959	-0.399016	-0.136754	0.0876301	-0.164116	1.02612e-07	0.0436469	0.193174	0.0159414	4.61508e-07	0.100356	0.356223	0.162672
ENSMUSG00000021223	170721	Papln	0.765996	-0.430485	0.165183	0.247392	-0.50877	0.037644	0.380189	0.188124	0.0159555	0.0575821	0.516599	0.350085	0.162697
ENSMUSG00000026072	16177	Il1r1	5.89993	2.78829	0.743989	0.185709	0.728502	4.53968e-13	0.0141371	0.529367	0.0160025	6.15109e-12	0.0409134	0.693982	0.163057
ENSMUSG00000034930	20166	Rtkn	2.83793	-0.53552	-0.557799	0.129308	0.416807	0.00488331	0.00308727	0.449533	0.0160383	0.00905239	0.0119818	0.630124	0.163302
ENSMUSG00000003923	21780	Tfam	5.23533	-0.212281	-0.139021	0.0296238	-0.1706	0.00312247	0.047837	0.668502	0.0160832	0.00604069	0.107924	0.797701	0.16364
ENSMUSG00000095304	211623	Plac9	1.02915	-0.670341	-0.301372	-0.300775	-0.443426	0.000559518	0.0866786	0.0882503	0.0161136	0.00125238	0.171182	0.204941	0.16371
ENSMUSG00000063808	67471	Gpatch1	3.16121	0.227183	0.033745	0.110598	-0.310922	0.0619965	0.779316	0.357646	0.0161085	0.0904817	0.854597	0.543423	0.16371
ENSMUSG00000045659	233765	Plekha7	2.89388	0.732859	-0.0747199	0.300671	0.283567	1.03255e-08	0.523935	0.00993981	0.016175	5.61297e-08	0.648874	0.039671	0.164214
ENSMUSG00000078719	100039672	Msmp	-1.38204	-4.071	-1.45516	-1.55264	0.715206	2.72149e-11	0.000153376	7.22116e-05	0.0161868	2.47439e-10	0.0010085	0.000793545	0.164214
ENSMUSG00000106951	319982	5930430L01Rik	1.03937	-0.50428	-0.137578	0.661757	0.500237	0.0280493	0.518247	0.00132909	0.0162435	0.0441718	0.644121	0.00823896	0.164579
ENSMUSG00000010025	11671	Aldh3a2	8.66213	-3.16871	-0.851681	-0.400588	-0.477597	9.54701e-25	4.14022e-05	0.0431803	0.0162583	3.32451e-22	0.00033923	0.121975	0.164579
ENSMUSG00000032224	76886	Fam81a	-0.39095	0.466839	-0.634199	0.279138	0.768293	0.148916	0.0762225	0.387085	0.0162536	0.197641	0.154677	0.573565	0.164579
ENSMUSG00000047798	246746	Cd300lf	0.399754	1.60549	0.878225	0.477307	-0.803689	4.85186e-08	0.00180045	0.0923838	0.0162794	2.3249e-07	0.00769043	0.211961	0.164674
ENSMUSG00000033632	225289	AW554918	1.35148	0.796457	0.263487	0.420663	0.3356	7.62051e-08	0.0549258	0.00241418	0.0163364	3.50549e-07	0.120179	0.0132453	0.16513
ENSMUSG00000053641	102442	Dennd4a	5.14237	0.0404005	0.0518987	0.300111	-0.296293	0.736432	0.665195	0.0146588	0.0163939	0.78196	0.768752	0.0535091	0.165592
ENSMUSG00000066440	211978	Zfyve26	4.45171	-0.0885122	-0.528905	-0.239266	-0.211134	0.302818	7.02374e-08	0.00668659	0.0164248	0.367129	1.50745e-06	0.029217	0.165784
ENSMUSG00000020717	18613	Pecam1	3.02352	0.322855	0.387843	-0.090044	-0.507842	0.0954895	0.0426091	0.645469	0.0164495	0.133207	0.0986212	0.781735	0.165912
ENSMUSG00000027995	24088	Tlr2	-0.29685	0.31263	0.295885	0.612523	-0.738137	0.244855	0.26544	0.0196472	0.016495	0.305207	0.39692	0.0667967	0.166012
ENSMUSG00000034484	67804	Snx2	5.26909	0.186574	-0.133755	-0.0980333	-0.171597	0.00939044	0.0589552	0.163492	0.0164783	0.01643	0.126746	0.317967	0.166012
ENSMUSG00000108521	Gm44639	Gm44639	-0.766304	-0.33791	-0.0365246	0.391572	-0.796237	0.275493	0.901113	0.16801	0.0164952	0.338033	0.939884	0.324308	0.166012
ENSMUSG00000035245	101351	Eogt	2.14125	0.729715	0.496981	0.123525	0.26855	2.56879e-09	1.42067e-05	0.260395	0.016516	1.56795e-08	0.000137995	0.439754	0.166102
ENSMUSG00000039497	212898	Dse	1.61615	-0.158978	-0.113402	-0.0810621	-0.539376	0.45079	0.582494	0.693613	0.0165337	0.51705	0.700412	0.81668	0.16616
ENSMUSG00000094910	268595	D430019H16Rik	-0.12588	-0.088792	0.0301484	0.0234131	-0.466234	0.625515	0.864487	0.894426	0.0165705	0.681326	0.916629	0.940901	0.16641
ENSMUSG00000031709	71310	Tbc1d9	-0.392456	-0.382523	-0.400292	0.321266	-0.676716	0.154222	0.130764	0.191152	0.0166022	0.203907	0.233986	0.354252	0.166609
ENSMUSG00000020435	74309	Osbp2	-0.544399	0.247968	-0.0519006	0.959171	-0.825968	0.410453	0.865102	0.000974658	0.0166519	0.477348	0.917048	0.00644023	0.166632
ENSMUSG00000025722	71968	Wdr73	4.02243	-0.688813	-0.235406	0.345943	-0.272472	1.0302e-07	0.0351865	0.00196102	0.0166588	4.6304e-07	0.084971	0.0113012	0.166632
ENSMUSG00000019906	108030	Lin7a	1.85284	-0.702267	-0.279157	-0.232132	0.330965	1.52234e-05	0.0510313	0.101529	0.0166422	4.57079e-05	0.113528	0.226707	0.166632
ENSMUSG00000019590	13056	Cyb561	2.11895	0.694304	0.231777	-0.247885	0.661708	0.0115839	0.401753	0.392392	0.0166248	0.0198904	0.537975	0.578255	0.166632
ENSMUSG00000033880	19039	Lgals3bp	5.91328	-1.53029	-0.449513	-0.035263	-0.354775	2.15371e-15	0.00279452	0.808505	0.0166644	5.06741e-14	0.0110144	0.891378	0.166632
ENSMUSG00000044390	332359	Tigd3	-1.26884	0.246287	0.0351484	0.277182	-0.933387	0.466298	0.91747	0.404332	0.0167188	0.532383	0.950003	0.589472	0.167056
ENSMUSG00000038276	171209	Asic3	-1.23577	3.71899	1.37932	0.176528	0.915363	2.51876e-17	0.000254799	0.652161	0.0168134	1.01398e-15	0.00152584	0.786489	0.167881
ENSMUSG00000031387	19703	Renbp	1.33564	0.537019	0.342946	0.954639	-0.503043	0.00476001	0.0672352	9.67652e-07	0.0168289	0.00885209	0.14045	2.30795e-05	0.167916
ENSMUSG00000051316	24074	Taf7	2.12967	-0.282688	-0.0639196	-0.141747	-0.349088	0.0491112	0.639326	0.304277	0.0168582	0.0732174	0.748459	0.487775	0.168087
ENSMUSG00000055912	232086	Tmem150a	5.91133	-0.249754	-0.486505	-0.475499	0.385095	0.11385	0.00271246	0.00333437	0.0168985	0.155762	0.0107579	0.0170837	0.168324
ENSMUSG00000089929	12045	Bcl2a1b	-1.22376	0.102919	0.465672	0.458935	-1.1394	0.800981	0.235512	0.243602	0.0169061	0.8371	0.3624	0.419994	0.168324
ENSMUSG00000064120	56738	Mocs1	6.38829	0.190943	-0.410345	-0.440219	0.298981	0.12169	0.00122782	0.000565499	0.0169982	0.165416	0.00563502	0.00416764	0.168999
ENSMUSG00000060703	66205	Cd302	7.65146	0.351875	-0.00431957	-0.379241	0.283333	0.00345688	0.970206	0.00155947	0.0169977	0.00663785	0.982122	0.00934735	0.168999
ENSMUSG00000040385	19045	Ppp1ca	6.67184	-0.200505	-0.158771	-0.0789694	0.126025	0.000227921	0.00296342	0.129021	0.0170207	0.000550306	0.0115635	0.269234	0.169102
ENSMUSG00000038917	665306	3930402G23Rik	1.99187	0.0427613	2.53541	1.74662	-1.20166	0.91923	1.02368e-09	1.05332e-05	0.0170705	0.936303	3.93892e-08	0.000161227	0.169476
ENSMUSG00000040521	66399	Tsfm	2.39525	-0.381699	-0.0719326	-0.122463	0.251166	0.000861067	0.491172	0.245674	0.0171195	0.00186268	0.620138	0.422629	0.169804
ENSMUSG00000033972	319615	Zfp944	2.82734	0.225805	0.0166166	0.036096	0.285608	0.0578846	0.887999	0.759392	0.017128	0.0849962	0.93185	0.860875	0.169804
ENSMUSG00000040724	16490	Kcna2	-0.476628	-0.558436	-1.12913	-0.591274	-0.565112	0.0177669	1.7236e-05	0.0116526	0.0171627	0.0293043	0.000162326	0.0447627	0.169907
ENSMUSG00000050812	230249	Ecpas	6.15206	-0.346352	-0.141343	-0.141102	-0.156196	1.01468e-06	0.0306702	0.0309268	0.0171564	3.82191e-06	0.0761098	0.0942831	0.169907
ENSMUSG00000018217	18858	Pmp22	1.10969	-0.181562	-0.231084	0.0112129	-0.422041	0.2828	0.167642	0.944947	0.0171975	0.346023	0.281234	0.970071	0.170131
ENSMUSG00000117780	Gm3734	Gm3734	4.28622	-3.44113	-2.31847	-5.21598	0.495784	4.01128e-22	1.57338e-16	1.88918e-26	0.0172595	6.20813e-20	6.08769e-14	2.63144e-22	0.170623
ENSMUSG00000022041	110902	Chrna2	4.20493	-2.37227	-0.0556457	-0.365215	-0.4916	2.12025e-14	0.77898	0.0711463	0.017286	3.93772e-13	0.854449	0.175026	0.170674
ENSMUSG00000034330	234779	Plcg2	-0.618008	-0.79561	-0.538509	-0.301668	-0.618242	0.00300152	0.03212	0.21313	0.017299	0.00582368	0.0788799	0.382563	0.170674
ENSMUSG00000067430	73451	Zfp763	0.631081	-0.179945	-0.460727	-0.0146535	0.595157	0.495634	0.0897724	0.954143	0.0173014	0.560114	0.175794	0.975089	0.170674
ENSMUSG00000020154	19263	Ptprb	4.63389	0.383499	0.19615	-0.126567	-0.46762	0.0435925	0.295791	0.501795	0.0173244	0.065757	0.43007	0.672601	0.17078
ENSMUSG00000015745	67220	Plekho1	1.59059	-0.0326772	0.0506584	-0.102603	-0.373415	0.824908	0.725469	0.485245	0.0173787	0.856962	0.815779	0.65877	0.171194
ENSMUSG00000030551	11819	Nr2f2	4.76381	-0.661596	-0.289778	-0.241432	0.259185	8.53995e-08	0.00856682	0.0270983	0.0175344	3.88608e-07	0.0273561	0.0856485	0.172605
ENSMUSG00000026874	15139	Hc	9.17181	0.0020291	-0.224616	-0.471834	0.293177	0.986506	0.0646421	0.000193712	0.017572	0.99027	0.136385	0.00174416	0.172853
ENSMUSG00000020553	18559	Pctp	7.06597	-3.04657	0.0698563	0.284761	-0.546575	3.40532e-20	0.759275	0.215982	0.0176041	2.80667e-18	0.840895	0.38614	0.173047
ENSMUSG00000056608	109151	Chd9	6.59293	1.18864	1.05753	0.524057	0.430677	9.75111e-09	1.69058e-07	0.00441664	0.0176656	5.3264e-08	3.15658e-06	0.0210899	0.173242
ENSMUSG00000037103	212123	Dcaf15	2.03466	0.98002	0.00898478	0.285434	0.379422	1.01778e-08	0.954934	0.0695287	0.0176547	5.53983e-08	0.972885	0.171744	0.173242
ENSMUSG00000036594	14960	H2-Aa	3.51857	-1.41635	-0.632209	-0.144438	-0.513488	6.8416e-08	0.00375663	0.479531	0.0176737	3.17655e-07	0.0140059	0.654329	0.173242
ENSMUSG00000044026	240660	Slc35g1	5.41475	0.53428	0.344025	0.108311	-0.406928	0.00213555	0.0429715	0.516912	0.0176378	0.00427559	0.0991935	0.68519	0.173242
ENSMUSG00000067071	55927	Hes6	3.89644	-1.00366	-1.29184	-1.37203	0.292039	8.8629e-11	2.23011e-14	3.01447e-15	0.0177082	7.26294e-10	3.78819e-12	1.44788e-12	0.173285
ENSMUSG00000020917	104112	Acly	5.95435	-0.138984	-0.325434	-0.433363	0.392027	0.388126	0.0461143	0.00865442	0.0177433	0.455567	0.105007	0.0356966	0.173285
ENSMUSG00000120279	Gm32202	Gm32202	1.32919	0.939491	-0.428185	-0.729994	0.591987	0.000186394	0.110116	0.00972269	0.0177209	0.000457174	0.205908	0.0389719	0.173285
ENSMUSG00000050064	242109	Zfp697	0.321715	-1.10675	0.716043	0.454925	0.507465	3.93418e-05	0.000738236	0.0313519	0.0177102	0.000109577	0.00369888	0.0952663	0.173285
ENSMUSG00000021327	72739	Zkscan3	6.064	-0.170922	0.312226	0.22013	0.387141	0.283518	0.0541849	0.170788	0.0177527	0.346658	0.11882	0.327844	0.173285
ENSMUSG00000037972	20621	Snn	-0.107044	-0.722494	-0.183327	0.0653701	-0.482425	0.00076829	0.332363	0.722074	0.0177525	0.00167709	0.468097	0.835918	0.173285
ENSMUSG00000022587	17069	Ly6e	6.23691	-0.588657	-0.5984	-0.0358994	-0.469287	0.00330597	0.00289229	0.853808	0.0177814	0.00636561	0.0113452	0.918639	0.173443
ENSMUSG00000032727	218613	Mier3	4.09718	1.01548	0.29856	0.188968	0.30524	1.35854e-11	0.0193268	0.135789	0.0178217	1.32144e-10	0.0527745	0.278767	0.173715
ENSMUSG00000021482	66129	Prxl2c	6.2649	-0.0829868	0.0499193	-0.0274737	-0.213086	0.347448	0.572378	0.755534	0.0178467	0.413783	0.69195	0.858528	0.173837
ENSMUSG00000112964	E430024I08Rik	E430024I08Rik	2.84044	-0.56065	-0.0986037	0.192684	0.31305	0.000167533	0.456175	0.138215	0.017975	0.000414413	0.589704	0.282245	0.174964
ENSMUSG00000031161	15185	Hdac6	4.33922	-0.232276	-0.252663	-0.0603855	0.186621	0.00421621	0.00184943	0.436107	0.0180771	0.00794261	0.00785149	0.618101	0.175717
ENSMUSG00000031529	21951	Tnks	4.56543	0.80415	-0.0725114	-0.0717364	0.274562	1.24482e-09	0.525669	0.530364	0.0180776	8.09103e-09	0.650501	0.694891	0.175717
ENSMUSG00000022912	19128	Pros1	6.06994	0.443664	0.403858	0.219708	-0.378594	0.00641504	0.0127435	0.166565	0.0181069	0.0116121	0.0376466	0.322503	0.175757
ENSMUSG00000022175	65107	Lrp10	5.43032	0.256224	-0.0949282	0.073347	0.149511	0.000102634	0.128054	0.238122	0.0181052	0.000264446	0.230328	0.413618	0.175757
ENSMUSG00000038240	71365	Pdss2	2.06009	-1.12582	-0.694485	-0.638069	-0.226712	6.80824e-16	1.10544e-09	9.21816e-09	0.0181547	1.80289e-14	4.19553e-08	4.63537e-07	0.17579
ENSMUSG00000069919	15122	Hba-a1	5.03739	0.0895407	-0.239491	-0.543393	-0.604665	0.718133	0.335924	0.0322271	0.0181456	0.765272	0.472015	0.0973312	0.17579
ENSMUSG00000121042	105244034	Gm33887	4.71581	-0.607612	-0.24643	-0.36279	0.542076	0.010151	0.276993	0.112879	0.0181608	0.0176565	0.409623	0.244107	0.17579
ENSMUSG00000016308	22209	Ube2a	3.92155	-0.248088	0.0822702	0.0785839	0.187829	0.00276933	0.289977	0.312427	0.0181514	0.00540782	0.423785	0.496441	0.17579
ENSMUSG00000038563	101592	Efl1	3.52966	-0.395219	0.0241604	-0.13031	-0.215507	4.62858e-05	0.780036	0.139895	0.0182062	0.000127243	0.855209	0.28484	0.175995
ENSMUSG00000032462	74769	Pik3cb	3.87792	0.734697	-0.142698	-0.0171959	-0.201169	2.74272e-13	0.0850674	0.832367	0.0182073	3.90228e-12	0.16867	0.906777	0.175995
ENSMUSG00000054766	56086	Set	6.27295	0.207936	0.198266	0.103235	0.139637	0.000627114	0.0010786	0.0782844	0.0182616	0.00139293	0.00505683	0.188134	0.176397
ENSMUSG00000024008	240058	Cpne5	-2.65444	-3.58089	-0.202669	1.17737	-1.71509	9.39696e-06	0.732501	0.0283244	0.0182961	2.94931e-05	0.821031	0.0884994	0.176609
ENSMUSG00000078687	100041687	Mup8	-3.23574	-5.42498	-5.57695	-3.7562	-1.11876	2.07356e-11	8.42015e-12	1.45115e-07	0.0183156	1.93066e-10	6.70089e-10	4.68766e-06	0.176638
ENSMUSG00000046671	76824	Mtfr1l	5.96951	-0.111628	-0.180211	-0.083109	0.163365	0.101825	0.00947839	0.221654	0.0183245	0.141	0.0296351	0.392727	0.176638
ENSMUSG00000022965	15980	Ifngr2	3.80699	-0.482415	-0.339707	0.162066	-0.30857	0.000405935	0.00911718	0.191396	0.0184161	0.000932703	0.0287771	0.354477	0.177398
ENSMUSG00000118631	Gm53019	Gm53019	0.590571	-3.89028	-3.30818	-4.16436	0.625458	1.56771e-11	4.90896e-11	2.5752e-12	0.0184515	1.50494e-10	3.0122e-09	4.65844e-10	0.177502
ENSMUSG00000023045	223920	Soat2	5.1034	0.872203	-0.0328076	0.305453	0.302679	2.72119e-09	0.794169	0.0173744	0.0184524	1.65301e-08	0.865569	0.0608827	0.177502
ENSMUSG00000038522	215929	Mfsd4b1	4.87149	-0.820045	-0.624071	-0.807753	-0.276068	1.61479e-09	9.52231e-07	2.15105e-09	0.0184798	1.02518e-08	1.34383e-05	1.33759e-07	0.177581
ENSMUSG00000083327	Vcp-rs	Vcp-rs	1.60395	-0.958387	-0.205447	-0.27105	-0.277665	1.26235e-10	0.0708613	0.0191176	0.0184926	1.00189e-09	0.146053	0.065351	0.177581
ENSMUSG00000030707	12721	Coro1a	1.16195	-0.0627285	-0.159754	0.0326393	-0.553597	0.772178	0.459714	0.877606	0.0184988	0.812545	0.592519	0.931615	0.177581
ENSMUSG00000071633	240549	Gm4952	6.90435	-3.52303	-0.264956	-0.170445	-0.587633	3.08472e-21	0.283353	0.489462	0.0185145	3.43737e-19	0.416243	0.662741	0.177609
ENSMUSG00000117879	2310015A16Rik	2310015A16Rik	1.70593	1.0324	0.86954	0.538497	0.64095	0.00015956	0.00123061	0.0453127	0.0186112	0.000396028	0.00564598	0.126182	0.178414
ENSMUSG00000020057	71712	Dram1	-1.14226	0.359104	-0.339171	-0.039805	-0.812964	0.231392	0.283747	0.896722	0.0186886	0.290785	0.41668	0.942106	0.179032
ENSMUSG00000030930	77590	Chst15	3.55507	0.658743	0.465896	0.285536	-0.356759	1.01481e-05	0.00118808	0.0436128	0.0187175	3.16934e-05	0.00547249	0.122922	0.179063
ENSMUSG00000023078	55985	Cxcl13	-0.411065	1.84473	0.733145	0.476529	-1.98662	0.00166171	0.227959	0.445128	0.0187086	0.00339235	0.354086	0.626155	0.179063
ENSMUSG00000030207	74525	Fam234b	5.6234	1.27956	0.7007	0.699255	-0.237977	5.48904e-19	1.60061e-09	1.69236e-09	0.018768	3.33873e-17	5.702e-08	1.08132e-07	0.179177
ENSMUSG00000120300	Gm56828	Gm56828	-0.737638	1.25656	0.673442	0.911782	0.627968	3.52368e-06	0.0105098	0.000553283	0.0187652	1.19857e-05	0.0321439	0.00411167	0.179177
ENSMUSG00000031101	74131	Sash3	-0.939436	-0.748806	-0.215647	0.0903582	-0.733872	0.0165928	0.447434	0.742813	0.0187588	0.0275308	0.581534	0.850176	0.179177
ENSMUSG00000078964	382044	Ces1b	5.93877	0.94034	0.421803	0.987841	-0.402348	5.7882e-07	0.0143802	2.09169e-07	0.0187867	2.2743e-06	0.0414709	6.40332e-06	0.179233
ENSMUSG00000033256	435684	Shf	2.38127	0.383248	-0.63596	-0.0987377	0.306977	0.00348695	1.97612e-05	0.450265	0.0188327	0.0066882	0.000181566	0.630643	0.179549
ENSMUSG00000049321	22678	Zfp2	2.14162	0.447282	-0.264662	-0.215419	0.26564	0.000108126	0.0236584	0.0623805	0.0188886	0.000277262	0.0619547	0.159285	0.179867
ENSMUSG00000036613	380752	Eipr1	2.14072	-0.454949	-0.156299	-0.134453	0.236005	5.31131e-05	0.122969	0.182864	0.018892	0.000144325	0.22288	0.342815	0.179867
ENSMUSG00000050445	13124	Cyp8b1	9.30386	-2.55786	-0.685816	0.0288682	-0.860708	6.00476e-10	0.0609017	0.936945	0.0189708	4.15914e-09	0.130027	0.965431	0.180495
ENSMUSG00000018845	217012	Unc45b	0.436475	0.247187	0.274014	0.192256	-0.548305	0.239959	0.183965	0.354593	0.0190922	0.300012	0.301449	0.54009	0.181526
ENSMUSG00000019864	170728	Rtn4ip1	3.97276	-1.64326	-0.567456	-0.291123	0.224755	1.86719e-22	1.71126e-07	0.00314722	0.0191246	3.13351e-20	3.19092e-06	0.0163512	0.181586
ENSMUSG00000066000	112422	Zfp979	-0.250352	-1.39902	-1.09742	-0.944361	0.65095	0.000118945	0.00115158	0.00393524	0.0191202	0.000302387	0.00534085	0.0193569	0.181586
ENSMUSG00000021508	57266	Cxcl14	-0.464932	0.466791	0.301116	0.0808691	0.506696	0.0308521	0.158771	0.709776	0.0191645	0.0481339	0.269628	0.827639	0.18184
ENSMUSG00000001366	71538	Fbxo9	5.22056	-0.962721	-0.448022	-0.428055	-0.239874	1.10609e-13	3.23158e-05	6.5082e-05	0.0191775	1.72334e-12	0.000277001	0.00072872	0.181841
ENSMUSG00000039232	74732	Stx11	-1.54438	-0.37039	-0.274768	-0.567003	-0.713319	0.198899	0.327688	0.0530999	0.0192404	0.255177	0.463401	0.141827	0.182064
ENSMUSG00000079491	H2-T10	H2-T10	0.643252	0.107466	-0.541743	0.344723	-0.493739	0.575884	0.00959981	0.066312	0.0192176	0.635818	0.0299543	0.166386	0.182064
ENSMUSG00000025757	18415	Hspa4l	3.65939	0.0284234	0.125817	0.0202608	-0.363706	0.846717	0.38615	0.889403	0.0192384	0.875349	0.522862	0.938143	0.182064
ENSMUSG00000041491	208518	Cep78	0.557182	-0.0698958	0.329397	0.787368	0.357006	0.653496	0.0283489	5.96338e-07	0.0194219	0.70718	0.0715607	1.50832e-05	0.182926
ENSMUSG00000038235	16456	F11r	6.2313	0.289754	0.167366	0.164342	0.114285	9.30066e-08	0.000865828	0.00105196	0.0194701	4.2116e-07	0.00421388	0.0067994	0.182926
ENSMUSG00000003200	20405	Sh3gl1	3.69143	0.193044	0.195405	0.282799	0.204087	0.0266846	0.0235523	0.00129235	0.0194253	0.0422614	0.0617235	0.00805781	0.182926
ENSMUSG00000032320	26611	Rcn2	2.46824	0.92976	0.350459	0.31392	-0.248332	2.14783e-14	0.000562833	0.00188685	0.0194733	3.97305e-13	0.0029595	0.0109554	0.182926
ENSMUSG00000032806	214601	Slc10a3	2.25815	-0.337991	0.0507269	0.274803	0.322314	0.0212832	0.70961	0.0430223	0.019489	0.0344633	0.803181	0.121652	0.182926
ENSMUSG00000048647	241624	Exd1	1.51948	-0.0541019	-0.046817	-0.372729	0.512816	0.81154	0.833388	0.109051	0.0194842	0.846293	0.894594	0.238121	0.182926
ENSMUSG00000033083	210789	Tbc1d4	1.34551	0.293957	0.0488478	-0.158451	0.316496	0.0297794	0.714568	0.247942	0.0194271	0.0466372	0.807563	0.425214	0.182926
ENSMUSG00000035713	244144	Usp35	0.764696	-0.773365	-0.262556	0.1906	-0.48538	0.000441844	0.178498	0.305201	0.0193951	0.00100694	0.29518	0.48875	0.182926
ENSMUSG00000022105	19645	Rb1	2.73435	0.601998	-0.280404	-0.145697	0.356132	0.000106303	0.0749022	0.343998	0.0194239	0.000273141	0.15242	0.529869	0.182926
ENSMUSG00000029096	78558	Htra3	1.62268	-0.101312	0.357481	0.199707	-0.563099	0.650423	0.0933322	0.352264	0.0193648	0.704655	0.181045	0.538073	0.182926
ENSMUSG00000026482	19731	Rgl1	2.56693	0.337293	-0.00409464	-0.117481	-0.351266	0.0166013	0.976606	0.407574	0.0194451	0.0275416	0.986078	0.592723	0.182926
ENSMUSG00000022579	68453	Gpihbp1	3.20386	0.804628	0.544646	0.0269596	-0.439325	8.40437e-06	0.00172372	0.876403	0.0193808	2.66722e-05	0.00741726	0.931043	0.182926
ENSMUSG00000019505	22187	Ubb	9.09097	-0.0549239	0.178424	-0.0802336	0.15508	0.39831	0.00797236	0.219719	0.0198086	0.465676	0.0258343	0.390415	0.185551
ENSMUSG00000022941	170765	Ripply3	-0.570073	0.053293	0.0813005	0.285404	-0.644011	0.831938	0.741199	0.239671	0.0197991	0.863229	0.827654	0.415376	0.185551
ENSMUSG00000020458	68585	Rtn4	5.77856	-1.18669	-0.303279	-0.0126603	-0.336822	9.3678e-12	0.0354637	0.928955	0.0197932	9.44852e-11	0.0854036	0.959968	0.185551
ENSMUSG00000026675	15490	Hsd17b7	5.90927	0.0581975	0.687027	0.496743	-0.402913	0.731308	0.000155967	0.00483585	0.0198289	0.777409	0.00102137	0.0226152	0.185616
ENSMUSG00000031722	15439	Hp	11.98	0.330638	0.450879	0.242044	0.59447	0.186543	0.074692	0.332382	0.0198815	0.24146	0.152081	0.517695	0.185983
ENSMUSG00000061410	142682	Zcchc14	4.91647	0.584524	0.0425959	-0.0842951	0.129914	1.08714e-15	0.435378	0.126403	0.0199116	2.76327e-14	0.570389	0.265333	0.186026
ENSMUSG00000025402	17937	Nab2	3.72133	-0.126644	-0.324658	0.179661	0.478176	0.543569	0.124207	0.376368	0.0199128	0.605806	0.224716	0.562259	0.186026
ENSMUSG00000035212	230514	Leprot	3.70487	0.887632	-0.085048	0.406926	-0.301564	2.37486e-10	0.488748	0.00108357	0.0199687	1.78491e-09	0.618158	0.00698428	0.186424
ENSMUSG00000121473	639769	Adh6-ps1	3.18683	-3.40927	-0.907886	-1.17378	0.394211	4.01889e-20	3.0621e-06	1.89215e-08	0.020038	3.18063e-18	3.66741e-05	8.50187e-07	0.186525
ENSMUSG00000039809	242425	Gabbr2	3.95783	0.359139	0.0340333	0.510769	0.458986	0.0673765	0.861922	0.00939893	0.0200138	0.0975964	0.915149	0.0380194	0.186525
ENSMUSG00000005262	22230	Ufd1	5.16705	0.244466	0.135785	-0.151204	-0.143628	0.00013738	0.0271914	0.0144732	0.0200465	0.000345471	0.0692412	0.0529891	0.186525
ENSMUSG00000046079	231549	Lrrc8d	4.82019	-0.243913	-0.26799	0.0770063	0.320692	0.0771084	0.0518139	0.568643	0.0200284	0.110113	0.114782	0.724403	0.186525
ENSMUSG00000043943	72560	Naalad2	-0.433062	-0.366742	0.0980431	0.0773891	-0.485076	0.071572	0.602072	0.681659	0.0200192	0.102999	0.716591	0.807804	0.186525
ENSMUSG00000070713	Hmgn2-ps	Hmgn2-ps	-0.0693981	1.08512	0.556587	1.28685	0.717661	0.000424805	0.0687121	2.76238e-05	0.0201094	0.00097145	0.142785	0.000362309	0.186985
ENSMUSG00000042524	223697	Sun2	6.91577	0.242525	-0.0203591	0.172297	-0.258557	0.0302028	0.852499	0.120442	0.0201672	0.0472267	0.908319	0.255872	0.187273
ENSMUSG00000050357	234695	Carmil2	-1.4144	-0.306353	0.265445	0.330369	-0.83614	0.358083	0.392914	0.286483	0.0201644	0.424995	0.529226	0.46825	0.187273
ENSMUSG00000028194	69219	Ddah1	6.07174	-1.42016	-1.41916	-0.0208454	-0.483525	2.07448e-09	2.09045e-09	0.919122	0.0202349	1.28253e-08	7.22526e-08	0.955335	0.187776
ENSMUSG00000021339	380836	Mrs2	4.91248	0.610843	0.610547	0.365308	0.173559	8.64067e-12	8.46691e-12	4.45978e-06	0.0202858	8.80439e-11	6.70089e-10	8.05711e-05	0.188123
ENSMUSG00000019961	21917	Tmpo	4.84403	0.584975	0.433457	0.609891	0.231525	9.87208e-08	3.28411e-05	3.50728e-08	0.0203464	4.45154e-07	0.000280883	1.40787e-06	0.188559
ENSMUSG00000042087	4933440N22Rik	4933440N22Rik	0.665718	0.767359	0.989697	0.808624	0.557299	0.00138193	3.66818e-05	0.000670793	0.0203804	0.00287468	0.000307425	0.00477682	0.188749
ENSMUSG00000032349	68801	Elovl5	9.24928	-1.69509	-0.0250459	0.466375	-0.418032	3.64544e-14	0.888097	0.0114343	0.0204196	6.29992e-13	0.93185	0.0440943	0.188861
ENSMUSG00000049807	58996	Arhgap23	3.57423	-0.471741	-0.346177	0.052312	-0.335275	0.00153652	0.0155164	0.700667	0.0204112	0.0031632	0.0441076	0.821119	0.188861
ENSMUSG00000024304	12558	Cdh2	6.48694	-0.25871	-0.470766	-0.522887	0.249213	0.015619	2.8428e-05	4.61297e-06	0.0204941	0.0260641	0.000248415	8.25016e-05	0.189077
ENSMUSG00000073758	66938	Sh3d21	0.610212	-0.486913	-0.0984452	-0.124476	-0.536015	0.0335052	0.641788	0.557994	0.0204618	0.0518319	0.750522	0.71601	0.189077
ENSMUSG00000021922	16427	Itih4	10.9432	1.66111	0.966304	0.113783	0.521682	4.56733e-10	5.12032e-05	0.60404	0.0204972	3.23758e-09	0.000403628	0.751893	0.189077
ENSMUSG00000030725	67164	Lipt2	0.949209	0.153345	0.195353	0.0377084	0.391679	0.366037	0.241535	0.822955	0.0204741	0.43296	0.368857	0.901316	0.189077
ENSMUSG00000020873	110172	Slc35b1	4.55862	0.790553	0.534542	-0.407163	0.386178	7.51685e-06	0.00156254	0.0176023	0.020529	2.41083e-05	0.0068507	0.0614906	0.189132
ENSMUSG00000005611	17540	Irag1	0.503904	-0.445745	0.118359	-0.0469966	-0.405164	0.0113848	0.456194	0.771016	0.0205303	0.0195707	0.589704	0.868609	0.189132
ENSMUSG00000020272	20868	Stk10	1.13558	-0.173562	-0.405532	0.49318	-0.399127	0.292678	0.0168861	0.00181854	0.0205937	0.356123	0.0472586	0.0106252	0.18959
ENSMUSG00000020078	30930	Vps26a	5.26121	-0.161544	-0.226517	-0.134038	-0.131096	0.0048199	0.000122677	0.0180786	0.0206523	0.00895509	0.000843834	0.0626877	0.190004
ENSMUSG00000018920	66102	Cxcl16	1.72657	-0.523785	-0.241894	-0.0349778	-0.417514	0.00449564	0.158267	0.834073	0.0207115	0.00841438	0.269021	0.907428	0.190423
ENSMUSG00000037206	26968	Islr	1.18863	-1.4365	-0.564413	-0.358709	-0.376589	6.37795e-11	0.000750792	0.0247959	0.0207934	5.41698e-10	0.00374965	0.0797835	0.190975
ENSMUSG00000021488	18193	Nsd1	5.96493	0.0669843	0.14242	0.0971453	0.129029	0.222386	0.0112582	0.0793087	0.0207989	0.280912	0.0340091	0.189875	0.190975
ENSMUSG00000032840	76792	Spring1	3.29011	1.97243	0.648047	0.581409	-0.667373	1.00232e-11	0.0106947	0.0219654	0.020844	1.00369e-10	0.0325681	0.0727254	0.191021
ENSMUSG00000022898	13185	Vps26c	3.87025	-0.393908	-0.287051	-0.0962586	-0.176794	2.40162e-06	0.00027171	0.19483	0.0208452	8.3882e-06	0.00160775	0.358351	0.191021
ENSMUSG00000028159	26377	Dapp1	-0.825411	-0.2495	-0.0523784	0.11324	-0.590052	0.301885	0.821545	0.620377	0.0208285	0.366158	0.886116	0.763764	0.191021
ENSMUSG00000022236	252967	Ropn1l	1.70962	0.034378	-0.556977	-1.48795	-0.378377	0.822899	0.000928392	1.48594e-11	0.0209295	0.855449	0.00447459	2.11201e-09	0.191405
ENSMUSG00000024247	106522	Pkdcc	3.7217	0.565366	0.107868	-0.306175	0.235445	2.61203e-07	0.280325	0.00393558	0.0209528	1.08574e-06	0.413103	0.0193569	0.191405
ENSMUSG00000034947	217203	Tmem106a	2.24951	-0.255666	-0.372011	-0.284789	-0.28982	0.0397733	0.00319783	0.0211777	0.0209558	0.0605268	0.0123216	0.0706549	0.191405
ENSMUSG00000028358	72701	Zfp618	1.23891	1.39066	0.538528	0.484692	0.516689	4.1909e-09	0.0146526	0.0279596	0.0209105	2.45583e-08	0.0420816	0.0877139	0.191405
ENSMUSG00000033610	75735	Pank1	7.8506	-1.09384	-0.0715648	0.152138	-0.400008	1.41241e-08	0.675476	0.376411	0.0209466	7.45488e-08	0.775989	0.562259	0.191405
ENSMUSG00000030876	59052	Mettl9	4.56767	0.201221	-0.115098	0.0126272	0.342129	0.169756	0.431701	0.930859	0.0209711	0.222147	0.567119	0.961223	0.19142
ENSMUSG00000079139	Gm4204	Gm4204	2.02809	0.38427	0.128637	-0.387513	0.338022	0.00866064	0.372075	0.0126009	0.0210284	0.0152759	0.508001	0.0476821	0.191566
ENSMUSG00002076083	231003	Klhl17	2.84332	-0.419833	-0.15416	0.104495	0.246379	0.000345123	0.151757	0.318418	0.0210272	0.000802652	0.260836	0.502701	0.191566
ENSMUSG00000043822	66548	Adamtsl5	-0.94703	-0.307189	0.335173	0.17784	0.568231	0.243544	0.169332	0.470457	0.0210188	0.303863	0.283285	0.646634	0.191566
ENSMUSG00000086103	102639547	Gm11832	0.79536	-1.51883	0.310347	0.927031	0.662892	8.51737e-05	0.280383	0.00108468	0.0210537	0.000223088	0.413113	0.00698501	0.191671
ENSMUSG00000018736	83431	Ndel1	4.54981	-0.0621618	-0.129867	-0.293205	-0.256783	0.566018	0.231305	0.00862622	0.0210903	0.627127	0.357625	0.0356225	0.191879
ENSMUSG00000038894	384783	Irs2	5.62151	2.2704	1.58334	0.439344	0.500258	2.41389e-15	4.46477e-10	0.0417484	0.0211048	5.61126e-14	1.99967e-08	0.119089	0.191886
ENSMUSG00000031790	17388	Mmp15	3.67668	-1.40754	-1.60101	-1.18032	0.376149	7.55523e-11	1.21756e-12	4.13251e-09	0.0211648	6.32053e-10	1.2848e-10	2.31222e-07	0.19218
ENSMUSG00000020437	246177	Myo1g	-0.0570639	-0.598456	-0.373836	0.0162066	-0.619637	0.0253505	0.139023	0.946333	0.0211514	0.0403228	0.244687	0.970796	0.19218
ENSMUSG00000049037	269799	Clec4a1	-0.843066	0.265014	0.530631	0.389347	-0.922327	0.442572	0.113096	0.250155	0.0211849	0.509091	0.20997	0.427902	0.192237
ENSMUSG00000058927	Gm10053	Gm10053	2.78171	-0.420468	0.727193	0.761145	0.506283	0.0763575	0.000887008	0.000513335	0.0212761	0.109164	0.00430342	0.00385043	0.19294
ENSMUSG00000049775	19241	Tmsb4x	4.69413	-0.422104	-0.284846	-0.0893127	-0.550258	0.0733868	0.219728	0.69803	0.0213011	0.105284	0.344254	0.819319	0.19304
ENSMUSG00000020381	68067	Mrnip	1.76377	-1.88095	-1.46562	-1.04363	0.346498	2.84785e-14	1.15169e-11	4.17546e-08	0.0214732	5.0856e-13	8.57856e-10	1.61108e-06	0.193798
ENSMUSG00000019577	27273	Pdk4	5.50624	0.53259	2.96271	1.79371	-0.928237	0.155396	1.21212e-10	1.09631e-05	0.0214958	0.205334	6.54404e-09	0.000166345	0.193798
ENSMUSG00000046480	399548	Scn4b	-2.51432	-1.45698	1.01635	1.52607	-1.52854	0.0271292	0.0501166	0.00279491	0.021494	0.0429164	0.112059	0.0149345	0.193798
ENSMUSG00000045071	230259	E130308A19Rik	1.58013	0.752759	-0.496459	-0.328817	0.275935	6.6922e-09	0.000177425	0.00912906	0.0214001	3.77239e-08	0.00113521	0.0371918	0.193798
ENSMUSG00000068039	21454	Tcp1	7.0092	0.42102	0.444265	0.161014	-0.204005	1.01583e-05	4.08385e-06	0.0696182	0.0215099	3.17181e-05	4.72066e-05	0.171874	0.193798
ENSMUSG00000005625	19185	Psmd4	6.96407	-0.524521	0.282956	0.164739	-0.256206	9.08203e-06	0.0124472	0.137897	0.021455	2.85819e-05	0.0369201	0.281637	0.193798
ENSMUSG00000020901	320207	Pik3r5	-0.69893	-0.366315	0.148337	0.32423	-0.9472	0.333449	0.673534	0.351969	0.0214843	0.399468	0.774664	0.537917	0.193798
ENSMUSG00000029925	21391	Tbxas1	-0.448572	-0.344855	-0.514502	-0.143955	-0.582753	0.155755	0.0364451	0.536886	0.0214329	0.205739	0.0871942	0.700017	0.193798
ENSMUSG00000047810	78317	Ccdc88b	-0.206936	-0.132835	-0.207696	0.111726	-0.543261	0.546332	0.343254	0.597768	0.0214992	0.608399	0.479557	0.746754	0.193798
ENSMUSG00000006931	66180	P3h4	0.025567	-0.915764	0.681923	0.470631	-0.538133	0.00027897	0.00101026	0.0226555	0.0215346	0.000661184	0.00478149	0.0743389	0.193853
ENSMUSG00000036667	77574	Tcaf1	1.21668	-0.300846	0.236716	0.272239	-0.413364	0.08651	0.146062	0.0944467	0.0215438	0.121889	0.253425	0.215452	0.193853
ENSMUSG00000053317	66212	Sec61b	3.63165	0.171181	0.315018	-0.164811	0.453207	0.385015	0.105641	0.409531	0.0216368	0.452525	0.199171	0.594576	0.194438
ENSMUSG00000038538	320538	Ubn2	4.46582	0.498384	0.256689	0.020873	0.291867	0.000149728	0.0415723	0.867185	0.0216284	0.000373624	0.096849	0.926377	0.194438
ENSMUSG00000024835	23789	Coro1b	5.37154	-0.59408	-0.627026	-0.347133	-0.219112	2.78017e-08	6.76064e-09	0.000420933	0.0216569	1.39048e-07	2.03389e-07	0.00326822	0.194493
ENSMUSG00000009647	215999	Mcu	3.31949	-0.557043	-0.0958921	-0.167854	0.191718	2.32949e-08	0.247053	0.0464466	0.0217025	1.1812e-07	0.375063	0.12839	0.194651
ENSMUSG00000060798	380614	Intu	1.15083	0.30875	-0.26603	0.292931	0.401847	0.0766827	0.142706	0.0888991	0.0217016	0.10955	0.249073	0.205987	0.194651
ENSMUSG00000045917	230279	Tmem268	3.02428	0.951638	0.208958	-0.0963526	0.39538	1.70725e-07	0.218293	0.578984	0.0217394	7.37146e-07	0.342487	0.731888	0.194857
ENSMUSG00000022148	23880	Fyb1	0.603489	-0.243251	-0.409096	0.17628	-0.614484	0.331649	0.105795	0.456732	0.0217992	0.397653	0.199381	0.635768	0.195268
ENSMUSG00000054874	104401	Pcnx3	4.89911	0.208086	-0.129747	-0.111731	0.163032	0.00387609	0.0663506	0.112636	0.0218734	0.00736362	0.139082	0.243853	0.195806
ENSMUSG00000027261	15112	Hao1	6.84373	-1.49603	-0.804026	-1.41491	0.447723	3.44891e-11	6.3163e-05	2.07017e-10	0.0219574	3.08938e-10	0.00048447	1.82502e-08	0.196296
ENSMUSG00000030945	233799	Acsm2	-1.25448	-1.70942	-1.16336	-1.87128	0.53471	1.83803e-07	5.34623e-05	2.27084e-08	0.0219765	7.90185e-07	0.000418593	9.9467e-07	0.196296
ENSMUSG00000035776	171486	Cd99l2	4.44279	-0.640892	-0.368611	-0.245885	-0.159151	3.56632e-13	1.0441e-06	0.000571198	0.022037	4.94282e-12	1.44853e-05	0.00419632	0.196296
ENSMUSG00000101655	2310040G24Rik	2310040G24Rik	-0.867136	-0.948822	-0.229004	-0.847824	0.558866	0.00119723	0.368738	0.002672	0.0220211	0.00252059	0.504782	0.0143866	0.196296
ENSMUSG00000060550	110558	H2-Q9	5.7074	0.521166	-0.331994	0.346656	-0.371569	0.00174844	0.0399312	0.0331558	0.022055	0.00355482	0.0936839	0.0994887	0.196296
ENSMUSG00000029165	231093	Agbl5	2.9956	0.0650826	-0.131827	-0.149051	0.25355	0.553972	0.234701	0.180951	0.0220156	0.615923	0.361312	0.340586	0.196296
ENSMUSG00000039753	242960	Fbxl5	4.00021	0.143069	-0.170486	0.112721	-0.254612	0.180635	0.114633	0.28742	0.0220083	0.234664	0.211936	0.469175	0.196296
ENSMUSG00000070031	434484	Sp140	0.926013	0.191997	-0.319306	0.12826	-0.469733	0.304201	0.102393	0.488862	0.0220511	0.368582	0.194469	0.662131	0.196296
ENSMUSG00000036568	210982	Bicral	3.84178	-0.193092	-0.175657	-0.0560762	0.196026	0.0272604	0.0415884	0.505913	0.0219575	0.0430852	0.0968703	0.675763	0.196296
ENSMUSG00000071203	17951	Naip5	0.888967	-0.306174	-0.090601	-0.0260958	-0.513702	0.15551	0.659622	0.898474	0.0220892	0.205434	0.764573	0.943079	0.196476
ENSMUSG00000029003	71890	Mad2l2	4.01186	0.550006	0.269807	0.0927015	0.293171	3.62012e-05	0.0332887	0.461653	0.0221467	0.000101397	0.0811336	0.639838	0.196861
ENSMUSG00000008855	15184	Hdac5	4.98752	0.259747	-0.136008	-0.494834	0.219361	0.0072731	0.151332	2.11582e-06	0.0222221	0.0130248	0.260358	4.401e-05	0.197229
ENSMUSG00000036975	66343	Tmem177	2.45041	-0.800778	-0.261832	-0.214773	0.229039	5.11396e-10	0.0116054	0.0359968	0.0222305	3.60123e-09	0.0348537	0.105959	0.197229
ENSMUSG00000028073	73182	Pear1	3.15813	1.13338	0.470984	0.0362458	-0.472878	2.77802e-08	0.012401	0.848719	0.0222137	1.38991e-07	0.0368223	0.915372	0.197229
ENSMUSG00000084934	Gm16035	Gm16035	-1.1642	-3.21885	-1.4045	-1.08885	-0.483775	3.59942e-16	5.08923e-08	5.05297e-06	0.0222609	1.01081e-14	1.1621e-06	8.93182e-05	0.197373
ENSMUSG00000055850	66510	Rnf181	5.44343	-0.553349	-0.431852	-0.408969	0.318354	0.000132376	0.00223548	0.0036657	0.0222782	0.000334035	0.00914746	0.0184331	0.1974
ENSMUSG00000113769	5033406O09Rik	5033406O09Rik	0.72185	-2.95464	-1.01809	0.00483135	-0.429343	1.2458e-16	1.84739e-06	0.977694	0.0223239	4.00756e-15	2.36293e-05	0.98868	0.19768
ENSMUSG00000023328	11423	Ache	-1.59788	-1.2245	-0.313238	-0.26987	0.581585	0.000118461	0.242937	0.313081	0.0224153	0.000301322	0.37047	0.4968	0.198363
ENSMUSG00000031216	236920	Stard8	2.99364	0.247855	0.0811858	0.104922	-0.292331	0.0410931	0.496738	0.380199	0.0224825	0.0623447	0.625424	0.565751	0.198831
ENSMUSG00000073676	15528	Hspe1	6.73328	-0.155371	0.290311	0.153233	-0.350448	0.304629	0.0601076	0.31464	0.0225078	0.369068	0.128826	0.498591	0.198928
ENSMUSG00000038599	170725	Capn8	-0.0920559	-1.26463	-0.874571	-1.32227	0.553102	4.9015e-05	0.0020216	2.10742e-05	0.0225598	0.000134105	0.00843836	0.00028807	0.199009
ENSMUSG00000097217	Gm26549	Gm26549	-0.453695	-0.58323	0.466922	0.224571	0.541558	0.0279628	0.046203	0.342872	0.0225473	0.0440454	0.105143	0.528772	0.199009
ENSMUSG00000056665	223626	Them6	0.407428	-0.0646281	-0.296241	0.124197	0.378735	0.703812	0.0876298	0.450343	0.0225465	0.753006	0.172669	0.630688	0.199009
ENSMUSG00000120465	Gm57262	Gm57262	-1.20932	-0.774588	0.0286206	0.427254	0.569583	0.00707573	0.910081	0.084273	0.0226305	0.0126939	0.945531	0.198049	0.19938
ENSMUSG00000003873	12028	Bax	3.76634	0.280342	0.0985245	0.17346	0.294645	0.0298228	0.43767	0.172543	0.0226184	0.04669	0.572477	0.330411	0.19938
ENSMUSG00000073879	118568644	Gm54215	0.145067	0.511184	0.507308	-0.133007	-0.678337	0.0502238	0.0483352	0.623041	0.0227567	0.0747082	0.108742	0.765561	0.200277
ENSMUSG00000037685	11980	Atp8a1	1.35857	0.430544	0.145803	-0.0696356	-0.370578	0.00453491	0.327643	0.646312	0.022761	0.00848104	0.463401	0.782416	0.200277
ENSMUSG00000023032	59033	Slc4a8	-0.545058	1.21014	0.93817	0.71239	0.530135	4.55847e-07	5.43841e-05	0.00199493	0.0228119	1.81882e-06	0.000424855	0.0114587	0.200471
ENSMUSG00000028926	18647	Cdk14	-0.275131	-0.455406	-0.108978	-0.0401598	-0.528631	0.0466846	0.609362	0.849531	0.0228062	0.0700042	0.722717	0.915806	0.200471
ENSMUSG00000021619	66795	Atg10	1.33383	-0.574055	-0.0663516	0.297041	-0.30868	8.27753e-05	0.602763	0.0182729	0.0228868	0.000217338	0.717352	0.0631413	0.20075
ENSMUSG00000028456	22249	Unc13b	2.80573	0.0504721	0.0768615	-0.199124	-0.361873	0.734789	0.60108	0.188856	0.0228781	0.780573	0.716145	0.351212	0.20075
ENSMUSG00000017309	52685	Cd300lg	3.00201	0.212436	0.0633006	-0.231999	-0.456929	0.252907	0.731359	0.223482	0.0228585	0.314199	0.82017	0.395136	0.20075
ENSMUSG00000025812	93742	Pard3	5.75245	-0.61667	-0.533001	-0.456994	-0.269999	1.49976e-06	2.14314e-05	0.000207048	0.0229395	5.4444e-06	0.000194811	0.00183575	0.200778
ENSMUSG00000120226	102638811	Gm35287	-1.82865	1.99725	-0.338785	-0.794351	0.934121	1.24628e-06	0.446059	0.0887865	0.0229078	4.6218e-06	0.580343	0.205843	0.200778
ENSMUSG00000112148	14728	Lilrb4a	2.11605	0.128836	0.0537801	0.340641	-0.555592	0.561818	0.807249	0.117335	0.0229477	0.623451	0.875919	0.251014	0.200778
ENSMUSG00000036565	78339	Ttyh3	2.43785	1.15047	-0.414437	-0.0655606	-0.361378	7.89228e-12	0.0087137	0.659012	0.0229335	8.11303e-11	0.0277411	0.791103	0.200778
ENSMUSG00000057193	68682	Slc44a2	2.53649	-0.0736789	0.032392	0.0467759	-0.277503	0.529176	0.776348	0.681991	0.02299	0.592658	0.852954	0.807983	0.201022
ENSMUSG00000002944	12491	Cd36	5.9782	-0.980405	-0.452302	0.629611	-0.471352	8.92204e-06	0.0291604	0.00324572	0.0230174	2.81229e-05	0.073211	0.0167134	0.201135
ENSMUSG00000022892	11820	App	6.30177	1.81108	1.48139	1.01824	-0.30862	1.17782e-19	5.60644e-16	2.32082e-10	0.0230689	8.32787e-18	1.72135e-13	1.99548e-08	0.201459
ENSMUSG00000030278	14311	Cidec	4.67639	-2.9786	1.16112	2.80384	-0.966103	3.33496e-07	0.00426827	2.51576e-09	0.0230898	1.36105e-06	0.0155229	1.52357e-07	0.201515
ENSMUSG00000120031	Gm32542	Gm32542	0.156046	-5.30112	0.0464884	-1.34137	0.471212	1.2052e-17	0.823137	8.16384e-07	0.0231379	5.246e-16	0.88749	1.99149e-05	0.201682
ENSMUSG00000030231	109135	Plekha5	4.69421	0.330421	-0.0266278	-0.111128	0.143032	1.19426e-06	0.665867	0.0759063	0.0231323	4.44308e-06	0.769188	0.183463	0.201682
ENSMUSG00000121283	ENSMUSG00000121283	ENSMUSG00000121283	6.7522	-1.26293	-0.374412	-0.672353	0.726652	0.000100473	0.227145	0.0315906	0.0231674	0.000259548	0.353312	0.0958261	0.201687
ENSMUSG00000034327	105440	Kctd9	3.10604	-0.478547	-0.209536	0.129285	-0.256034	6.94588e-05	0.0563569	0.222648	0.0231548	0.000184847	0.122598	0.394091	0.201687
ENSMUSG00000025868	67044	Higd2a	5.3542	-0.51372	-0.370746	-0.37031	0.175466	5.30077e-09	6.96116e-06	7.14112e-06	0.0233243	3.04472e-08	7.54568e-05	0.000118556	0.202361
ENSMUSG00000028088	14263	Fmo5	9.05311	-0.446085	-0.845317	-0.564888	0.384946	0.00815071	2.46234e-06	0.0009871	0.0232659	0.0144405	3.02451e-05	0.00648503	0.202361
ENSMUSG00000045503	66460	Sys1	4.05675	0.334811	0.110339	0.151509	0.258274	0.00360787	0.323419	0.17625	0.023332	0.00690367	0.459075	0.335003	0.202361
ENSMUSG00000030921	20128	Trim30a	1.61388	-0.75761	-0.191415	0.243406	-0.459948	0.000448532	0.314082	0.183803	0.0233243	0.00102168	0.449764	0.343972	0.202361
ENSMUSG00000022443	17886	Myh9	6.87963	-0.284977	0.0736143	0.0590638	0.336577	0.0511166	0.611865	0.683682	0.0232816	0.0759146	0.724409	0.809435	0.202361
ENSMUSG00000031196	14069	F8	2.1274	0.0752319	-0.0580838	-0.0316868	-0.423071	0.664592	0.736675	0.854232	0.0233216	0.717272	0.824156	0.918811	0.202361
ENSMUSG00000027378	53885	Nphp1	1.60238	0.877346	0.569543	0.646327	0.361479	1.65182e-07	0.00034623	5.83376e-05	0.023368	7.14761e-07	0.00196923	0.000669345	0.202547
ENSMUSG00000055541	52855	Lair1	-0.0718453	-0.265711	-0.701488	-0.225089	-0.577434	0.269078	0.00604633	0.33984	0.0234094	0.33124	0.020616	0.525667	0.202594
ENSMUSG00000037326	50817	Capn15	4.46001	0.425993	0.403269	0.0573784	0.215602	2.03859e-05	4.58535e-05	0.538373	0.0234061	5.97424e-05	0.000369868	0.701234	0.202594
ENSMUSG00000029163	100952	Emilin1	3.1066	-0.518037	0.233459	0.0350622	-0.311409	0.000345229	0.0689272	0.785362	0.023417	0.000802652	0.143137	0.876828	0.202594
ENSMUSG00000003531	13353	Dgcr6	4.27798	-0.309279	-0.316758	-0.457791	0.225132	0.00273544	0.00202803	2.03276e-05	0.0234913	0.00534897	0.00846267	0.000279386	0.202956
ENSMUSG00000109926	Gm45808	Gm45808	-0.659305	2.29711	0.756999	0.642068	1.29428	4.24542e-05	0.192459	0.270808	0.0235026	0.000117493	0.31168	0.450398	0.202956
ENSMUSG00000024507	15488	Hsd17b4	9.04228	-1.44315	-0.175878	-0.0566056	-0.261798	3.38492e-19	0.125201	0.619218	0.0234735	2.16278e-17	0.226102	0.763123	0.202956
ENSMUSG00000029007	11610	Agtrap	1.66284	0.0320909	0.151335	0.105533	-0.348723	0.82434	0.284424	0.457394	0.0235818	0.856604	0.417465	0.636405	0.203323
ENSMUSG00000028284	26409	Map3k7	5.30223	0.188661	0.013232	-0.0366946	0.165382	0.0103083	0.853174	0.608241	0.0235889	0.0178944	0.90883	0.754962	0.203323
ENSMUSG00000048120	12495	Entpd1	0.9421	-0.190564	0.176723	-0.101096	-0.570236	0.420121	0.429907	0.660553	0.0235671	0.487006	0.565262	0.79222	0.203323
ENSMUSG00000025133	101861	Ints4	4.00568	-0.425539	-0.15531	0.117029	-0.143285	6.07166e-09	0.0136691	0.0574268	0.0236223	3.45616e-08	0.0398424	0.149882	0.203485
ENSMUSG00000031167	100043257	Rbm3-ps	7.03069	1.40037	1.00808	0.456847	0.205532	1.25604e-22	2.50536e-16	3.33948e-06	0.0236971	2.18692e-20	9.18345e-14	6.372e-05	0.204003
ENSMUSG00000026571	74106	Dcaf6	5.97418	0.747723	0.35986	0.249502	-0.325402	1.90616e-06	0.0134339	0.0820301	0.0237616	6.78702e-06	0.039281	0.194352	0.204432
ENSMUSG00000060923	75572	Acyp2	-0.0837658	-1.05249	0.0769187	0.182227	-0.437123	2.49247e-06	0.661172	0.296127	0.0237831	8.68811e-06	0.765605	0.478899	0.204491
ENSMUSG00000105135	Gm43667	Gm43667	1.00502	-0.716014	-0.33508	-0.759527	0.379451	0.000256557	0.0571525	9.56329e-05	0.023828	0.000612755	0.123787	0.000998554	0.204577
ENSMUSG00000052763	232784	Zfp212	2.91971	0.882149	0.202635	0.152328	0.192432	2.18621e-16	0.015959	0.0685684	0.0238488	6.49292e-15	0.0451448	0.170035	0.204577
ENSMUSG00000058979	214932	Hdhd5	3.98623	-0.288949	0.111622	-0.105821	0.177342	0.000512795	0.147566	0.174398	0.0238116	0.00115758	0.255493	0.332884	0.204577
ENSMUSG00000025510	12476	Cd151	4.72386	-0.372119	-0.393686	-0.0102614	0.149172	3.74225e-07	9.36272e-08	0.873861	0.0238519	1.51749e-06	1.91781e-06	0.929657	0.204577
ENSMUSG00000031021	56786	Tmem9b	4.031	0.230271	0.151766	0.23393	0.151507	0.000776559	0.0224193	0.000599626	0.0238732	0.00169275	0.059267	0.0043501	0.204633
ENSMUSG00000005823	78308	Gpr108	4.04081	0.540726	-0.0108227	-0.206268	0.176077	1.01023e-09	0.887297	0.0095202	0.0239249	6.67212e-09	0.931571	0.038359	0.204951
ENSMUSG00000112249	Gm30262	Gm30262	3.58251	-0.0388723	-0.179238	-0.583707	0.351066	0.803299	0.252286	0.000573082	0.0239441	0.838892	0.381303	0.00420572	0.204989
ENSMUSG00000026575	171567	Nme7	2.00157	-0.121845	0.441376	0.403215	0.307474	0.381586	0.00114292	0.00288725	0.0240105	0.449063	0.00530657	0.0153388	0.205392
ENSMUSG00000038342	208104	Mlxip	3.55276	0.897905	0.21173	0.151119	-0.326467	3.22773e-09	0.117067	0.263364	0.0240207	1.93539e-08	0.215536	0.442317	0.205392
ENSMUSG00000002265	18616	Peg3	4.60054	0.970502	1.59445	1.41811	-0.523607	1.95701e-05	1.98472e-10	5.42278e-09	0.0240453	5.75331e-05	9.83814e-09	2.92767e-07	0.205449
ENSMUSG00000060586	14969	H2-Eb1	2.86505	-1.4825	-0.608101	-0.185995	-0.509619	1.05768e-07	0.00720964	0.381079	0.0240568	4.74627e-07	0.0237295	0.566796	0.205449
ENSMUSG00000034959	271221	Rubcnl	-1.54444	0.674009	0.0163014	0.289758	-0.711186	0.0147611	0.953861	0.295642	0.0240913	0.0247719	0.972375	0.478447	0.205536
ENSMUSG00000069184	238722	Zfp72	0.887495	-0.557248	-0.0889757	0.0291255	0.404368	0.00545625	0.623742	0.870788	0.0240966	0.01	0.735159	0.927948	0.205536
ENSMUSG00000018166	13867	Erbb3	7.39526	0.623404	-0.198835	-0.095399	-0.299244	1.34756e-05	0.131268	0.466446	0.024138	4.09294e-05	0.234595	0.643917	0.205764
ENSMUSG00000052915	74026	Msl1	5.61825	0.200477	0.10371	0.000874776	0.123321	0.000391863	0.0567033	0.986969	0.0241674	0.000902192	0.12314	0.993984	0.205888
ENSMUSG00000101741	Gm28055	Gm28055	-1.43704	0.596813	0.282759	0.14319	0.6418	0.0366882	0.320828	0.618426	0.0241837	0.0562684	0.456514	0.762862	0.205901
ENSMUSG00000046782	70846	Ttc6	0.584936	0.283393	0.123432	-0.138629	0.345877	0.0636875	0.415435	0.374247	0.0242734	0.0927641	0.551051	0.560285	0.206539
ENSMUSG00000113517	Gm47905	Gm47905	-1.14411	0.213428	0.243313	-1.02653	0.668597	0.483747	0.415475	0.00335985	0.0243347	0.549194	0.551052	0.0171993	0.206934
ENSMUSG00000037649	14998	H2-DMa	0.637441	-0.788058	-0.226696	-0.156989	-0.480194	0.000532717	0.256805	0.428479	0.0243505	0.00119816	0.386916	0.611505	0.206942
ENSMUSG00000030256	79362	Bhlhe41	0.556588	-0.917672	-3.30534	-1.26206	-0.741544	0.00667228	8.63154e-10	0.000414556	0.024393	0.012048	3.45795e-08	0.0032259	0.207082
ENSMUSG00000018651	217031	Tada2a	2.35459	0.399471	0.0858389	0.271967	0.23639	0.000196518	0.404308	0.00891366	0.024397	0.000480059	0.540514	0.0365462	0.207082
ENSMUSG00000052783	14772	Grk4	-0.291464	0.481857	0.3335	0.107185	0.386629	0.00513825	0.0485817	0.529074	0.0244116	0.00948208	0.109162	0.693777	0.207082
ENSMUSG00000025019	212391	Lcor	1.77689	0.243928	0.0819632	0.189483	-0.364578	0.104774	0.582495	0.201688	0.0244766	0.144681	0.700412	0.367423	0.207129
ENSMUSG00000035273	15442	Hpse	1.5027	-0.10216	-0.085944	-0.0209076	-0.345513	0.485705	0.550154	0.883676	0.0244758	0.551016	0.672851	0.934603	0.207129
ENSMUSG00000059708	338351	Akap17b	1.75643	1.13187	-0.0507672	0.0197838	0.414331	8.01314e-09	0.784272	0.914508	0.0244551	4.46818e-08	0.858478	0.952445	0.207129
ENSMUSG00000021708	19418	Rasgrf2	-1.58367	0.985746	0.370997	-0.00974309	-0.9033	0.00379869	0.279358	0.977991	0.0244469	0.00723334	0.411988	0.988782	0.207129
ENSMUSG00000073418	12268	C4b	10.1301	-0.0668281	-0.456941	-0.864182	0.41626	0.710231	0.0129116	8.1498e-06	0.0245324	0.758601	0.0380384	0.000131387	0.207475
ENSMUSG00000031523	50768	Dlc1	4.99956	-0.276331	-0.359755	-0.386912	0.272402	0.0232708	0.00353494	0.00182095	0.0245521	0.0373061	0.013353	0.0106304	0.207508
ENSMUSG00000021108	18755	Prkch	0.853256	0.958294	0.39879	0.107607	-0.578964	3.71051e-05	0.0777648	0.639968	0.0245661	0.000103741	0.157187	0.777711	0.207508
ENSMUSG00000097162	78329	2310010J17Rik	1.59631	-0.643235	-0.257254	-0.328286	0.391266	0.00117078	0.153305	0.0719241	0.0246059	0.00246976	0.262784	0.176503	0.207719
ENSMUSG00000074807	Gm10762	Gm10762	2.4418	0.45273	0.434524	0.402331	0.361376	0.00493577	0.00629087	0.0112944	0.0246255	0.00913868	0.0212683	0.0437852	0.207752
ENSMUSG00000000732	50723	Icosl	-0.524392	0.269051	-0.0217889	0.155216	-0.695036	0.324981	0.937207	0.568896	0.0246397	0.390196	0.962611	0.724527	0.207752
ENSMUSG00000043068	69627	Fam89a	1.34938	-4.49585	-1.05792	-0.20761	-0.487161	3.57441e-17	1.16564e-05	0.307982	0.0246859	1.3678e-15	0.00011664	0.491789	0.208016
ENSMUSG00000033763	244654	Mtss2	1.34056	-0.495644	0.195214	-0.201006	-0.41975	0.0091555	0.250159	0.25603	0.0247595	0.0160573	0.378953	0.43459	0.20851
ENSMUSG00000001014	78369	Icam4	-1.67414	0.636236	0.670764	0.945361	-0.874684	0.0582741	0.0431339	0.00420196	0.0247915	0.0855052	0.0994393	0.0203508	0.208653
ENSMUSG00000052337	76614	Immt	6.68289	-0.623885	-0.169979	0.0504846	-0.168695	5.50807e-12	0.024164	0.496244	0.0248466	5.87908e-11	0.0630536	0.667718	0.208794
ENSMUSG00000069094	18583	Pde7a	2.45937	0.858284	0.158456	0.0469302	0.279453	4.50783e-10	0.194853	0.702296	0.0248474	3.20029e-09	0.314533	0.82211	0.208794
ENSMUSG00000026737	18718	Pip4k2a	1.58175	-0.113736	-0.119934	0.0468607	-0.297826	0.37252	0.340112	0.704298	0.0248532	0.439816	0.476361	0.823727	0.208794
ENSMUSG00000071715	17972	Ncf4	-0.930005	-0.914812	-0.25299	0.0375486	-0.668348	0.0032246	0.357218	0.888066	0.0248755	0.00622442	0.49387	0.937609	0.208855
ENSMUSG00000027009	16401	Itga4	0.0967974	0.281011	0.047774	0.412687	-0.710653	0.311042	0.864273	0.130336	0.0249306	0.375824	0.916563	0.271126	0.209097
ENSMUSG00000037316	67384	Bag4	5.2723	-0.351069	-0.309174	-0.0802967	-0.293667	0.00791903	0.0184219	0.531707	0.0249343	0.0140694	0.0507915	0.695743	0.209097
ENSMUSG00000041372	330406	B4galnt3	-1.57231	-0.603306	-1.94569	-1.21731	0.701556	0.0876442	7.05366e-06	0.00148042	0.0249912	0.123263	7.61042e-05	0.00895777	0.209376
ENSMUSG00000025491	68713	Ifitm1	2.1517	0.693064	0.479107	0.270298	-0.387176	2.4755e-05	0.00259806	0.0873114	0.0249976	7.14637e-05	0.0103781	0.203278	0.209376
ENSMUSG00000051007	213350	Gatd1	3.73776	-0.493349	0.0434485	0.175223	0.272553	0.00022066	0.716416	0.143574	0.025114	0.00053472	0.808929	0.290422	0.210224
ENSMUSG00000033436	67416	Armcx2	0.47297	-1.02692	-0.185964	-0.225641	-0.343828	3.67883e-08	0.202101	0.125324	0.0251366	1.80622e-07	0.323343	0.263692	0.210287
ENSMUSG00000020102	20503	Slc16a7	6.56475	0.160684	0.377634	0.744492	-0.309674	0.240903	0.00748362	1.09899e-06	0.0251654	0.300999	0.0244407	2.57275e-05	0.210373
ENSMUSG00000030762	11833	Aqp8	3.83179	-2.40669	-1.25401	-0.756238	0.51094	3.84074e-12	2.22868e-06	0.0017583	0.0252412	4.28324e-11	2.77172e-05	0.0103514	0.210373
ENSMUSG00000048911	51902	Rnf24	3.35871	0.173541	0.594547	0.330712	-0.488311	0.388635	0.00303478	0.0960209	0.0252339	0.456087	0.0118077	0.218292	0.210373
ENSMUSG00000062590	78795	Armc9	1.68456	-0.33842	-0.0149468	-0.191096	0.273943	0.00970071	0.901875	0.125227	0.0252335	0.0169261	0.940286	0.263568	0.210373
ENSMUSG00000052557	209239	Gan	3.20411	1.21797	-0.140927	-0.253664	0.36861	5.11573e-11	0.396921	0.134241	0.0252125	4.42865e-10	0.532837	0.276808	0.210373
ENSMUSG00000043059	101023	Zfp513	3.33297	0.0114794	0.401897	0.179217	0.281185	0.927109	0.00141005	0.147313	0.0252527	0.94295	0.00628701	0.296008	0.210373
ENSMUSG00000074797	16434	Itpa	4.17854	0.0416908	0.192499	-0.0069262	0.174047	0.586656	0.013022	0.927602	0.0251975	0.645664	0.0383152	0.959068	0.210373
ENSMUSG00000036655	71693	Colec11	4.21001	-0.955836	-0.133461	-0.23933	-0.281106	4.11606e-10	0.274253	0.0535285	0.0252878	2.94769e-09	0.406866	0.142616	0.210447
ENSMUSG00000039316	76438	Rftn1	-0.478428	-0.997722	-0.541875	-0.286708	-0.519528	0.000102612	0.0179028	0.191225	0.0253069	0.000264437	0.0496058	0.354339	0.210447
ENSMUSG00000026426	68724	Arl8a	3.30598	-0.324334	-0.526043	-0.0551154	-0.279317	0.010029	6.5588e-05	0.642323	0.0252961	0.0174639	0.000499768	0.779312	0.210447
ENSMUSG00000024571	117903916	Naa12	5.31372	0.230021	0.100169	-0.0469255	-0.154176	0.00112072	0.141144	0.487472	0.025337	0.00237432	0.247077	0.661005	0.210573
ENSMUSG00000033075	223870	Senp1	3.23926	0.615823	0.444378	0.20294	0.170479	5.11068e-12	6.08228e-08	0.00741114	0.0254313	5.50554e-11	1.34904e-06	0.0316268	0.211104
ENSMUSG00000070047	14107	Fat1	4.98351	0.379999	0.116052	0.211073	0.267945	0.00187986	0.324721	0.075819	0.0254284	0.00380534	0.46036	0.183348	0.211104
ENSMUSG00000034872	209047	Gipc3	-1.43842	-0.756726	-0.11276	-0.651612	-0.651017	0.0108982	0.671546	0.0237543	0.0255705	0.0188198	0.773119	0.0771807	0.212133
ENSMUSG00000021243	73736	Fcf1	4.11906	-0.213461	-0.0912391	-0.0135951	-0.241837	0.0472956	0.383068	0.896006	0.0256021	0.0708137	0.519648	0.94178	0.212269
ENSMUSG00000078889	13999	Gm14288	0.0420407	-1.63973	-0.53948	-0.485737	-3.07591	0.135166	0.564325	0.600811	0.025648	0.181432	0.685907	0.749682	0.212523
ENSMUSG00000038521	50908	C1s1	8.75452	-0.660076	-0.60788	-0.223908	0.203034	2.94252e-10	3.37091e-09	0.0138849	0.0257002	2.17665e-09	1.11528e-07	0.0512752	0.212829
ENSMUSG00000029513	19079	Prkab1	4.32951	0.15411	-0.105919	0.0608705	0.246321	0.159057	0.332888	0.574644	0.0257576	0.209643	0.468637	0.728583	0.213177
ENSMUSG00000104324	Gm37320	Gm37320	-0.838019	1.5776	1.34445	1.48803	0.884934	6.36439e-05	0.000563358	0.000139013	0.0257764	0.000170611	0.0029606	0.00134521	0.213206
ENSMUSG00000074635	67304	3110070M22Rik	-1.39306	-0.446564	0.309403	-0.307247	0.577908	0.112359	0.229677	0.261043	0.025793	0.15401	0.355898	0.440521	0.213217
ENSMUSG00000087222	E030042O20Rik	E030042O20Rik	-1.19254	-0.981197	-0.0324861	0.79437	0.59786	0.00209306	0.905737	0.00266526	0.02585	0.00419667	0.94283	0.0143559	0.213309
ENSMUSG00000082292	Gm12250	Gm12250	-1.39494	-2.33901	-1.5741	-1.0269	-0.776133	3.95033e-07	6.49815e-05	0.0039705	0.0258498	1.59398e-06	0.00049596	0.0194736	0.213309
ENSMUSG00000020679	21410	Hnf1b	4.25016	-0.0199178	0.281251	0.133777	0.317696	0.888273	0.0465293	0.340433	0.0258339	0.910364	0.105619	0.526292	0.213309
ENSMUSG00000079592	235312	C1qtnf5	-0.203468	-1.07197	-0.287128	-0.160107	-0.543162	7.79238e-05	0.210226	0.477005	0.0258903	0.000205491	0.333094	0.652608	0.213515
ENSMUSG00000041362	71653	Shtn1	5.69709	-0.823706	-0.0444465	0.301691	-0.36217	2.69247e-06	0.781025	0.0638575	0.0259457	9.32687e-06	0.85573	0.162253	0.213732
ENSMUSG00000002885	26364	Adgre5	2.97502	-0.232503	-0.166278	-0.166196	-0.288815	0.0691231	0.181656	0.182905	0.0259473	0.0997944	0.298876	0.342845	0.213732
ENSMUSG00000000811	232223	Txnrd3	2.74375	0.902339	-0.389329	-0.0192792	0.288222	3.56218e-10	0.00467336	0.880678	0.0260672	2.58301e-09	0.0166144	0.933063	0.214593
ENSMUSG00000026377	67949	Nifk	4.62447	0.24313	0.428018	0.297775	-0.279856	0.0478968	0.000693621	0.0158131	0.0261814	0.0716215	0.00351453	0.0569003	0.215405
ENSMUSG00000022637	208650	Cblb	3.9548	0.544196	0.462616	0.230367	-0.316829	0.000112052	0.000811324	0.0874652	0.0262482	0.000286485	0.00399326	0.203559	0.215709
ENSMUSG00000038546	56705	Ranbp9	4.97184	0.2191	-0.1905	0.0651474	-0.260129	0.0581186	0.0988324	0.567783	0.0262493	0.0853039	0.18902	0.723877	0.215709
ENSMUSG00000029110	19822	Rnf4	6.41958	0.388297	0.0203632	0.247565	-0.253367	0.00100152	0.856177	0.0312253	0.0263768	0.00214026	0.911049	0.0949645	0.216501
ENSMUSG00000054863	106014	Tafa5	0.240047	-1.11369	-0.269495	0.243562	0.482832	4.48724e-05	0.236277	0.25812	0.0263674	0.00012367	0.363216	0.437125	0.216501
ENSMUSG00000039976	207592	Tbc1d16	4.74975	-0.00464275	-0.239826	0.11881	0.235136	0.964487	0.0245863	0.254678	0.0264699	0.972798	0.0639949	0.433193	0.217046
ENSMUSG00000031925	270118	Maml2	0.282475	0.204331	0.230034	-0.0409136	-0.493159	0.312239	0.246666	0.840549	0.0264743	0.377022	0.374679	0.911271	0.217046
ENSMUSG00000026664	16922	Phyh	10.7472	-1.26211	-0.649389	-0.519665	0.22179	1.76796e-19	7.0638e-09	1.2971e-06	0.026534	1.19543e-17	2.10239e-07	2.95218e-05	0.217152
ENSMUSG00000066684	170741	Pilrb1	-1.16856	-0.766813	-1.22401	-0.405568	-0.66571	0.0117295	0.000168388	0.152153	0.0265265	0.0201009	0.00108757	0.302374	0.217152
ENSMUSG00000034917	27375	Tjp3	3.43696	-2.08194	-0.561428	-0.252298	0.436389	5.41912e-12	0.00726137	0.20642	0.0265202	5.79745e-11	0.0238884	0.373502	0.217152
ENSMUSG00000028437	67123	Ubap1	5.23406	-0.17574	-0.396937	-0.203322	-0.193918	0.0437654	1.85076e-05	0.0202934	0.0265832	0.0659821	0.000172783	0.0683431	0.217426
ENSMUSG00000033685	22228	Ucp2	4.22995	-0.213391	0.569806	0.97119	-0.535019	0.356504	0.0122044	4.14429e-05	0.0266043	0.423446	0.0363181	0.000507741	0.217472
ENSMUSG00000040212	13732	Emp3	-0.393923	-0.383207	-0.388238	0.0152697	-0.57607	0.126305	0.116047	0.948103	0.0266335	0.170855	0.214039	0.971682	0.217582
ENSMUSG00000119959	Lppos	Lppos	2.69428	-1.35225	-0.614466	-0.655127	0.323189	4.79323e-11	0.000159995	7.02056e-05	0.0268074	4.18589e-10	0.00104195	0.00077734	0.218875
ENSMUSG00000026730	19212	Pter	4.74013	-0.971263	-0.422325	-0.314422	0.337001	3.80925e-08	0.00641748	0.039345	0.0268643	1.86696e-07	0.0216185	0.113842	0.218905
ENSMUSG00000022338	223527	Eny2	5.54154	0.391879	0.180425	0.143879	0.197614	3.2507e-05	0.0427131	0.103885	0.0268337	9.17507e-05	0.0987469	0.230674	0.218905
ENSMUSG00000021178	19179	Psmc1	6.86228	-0.0690173	0.173736	0.117124	-0.181351	0.392243	0.0351778	0.150996	0.026874	0.459508	0.0849648	0.301019	0.218905
ENSMUSG00000019923	52696	Zwint	5.94206	-0.1515	0.204731	0.141847	-0.27418	0.215332	0.097509	0.247711	0.0268625	0.273277	0.187055	0.424927	0.218905
ENSMUSG00000060613	226105	Cyp2c70	6.26311	2.81878	1.13681	-1.03861	0.646712	1.28163e-13	0.000206956	0.000587167	0.0269153	1.95958e-12	0.00128979	0.00427793	0.219113
ENSMUSG00000111147	Gm33699	Gm33699	-2.63394	-0.878411	2.31881	2.75934	-1.12444	0.0806176	1.45166e-07	9.21025e-10	0.0270641	0.114561	2.77343e-06	6.54538e-08	0.219821
ENSMUSG00000067787	53619	Blcap	4.7308	0.0186551	0.319538	0.414921	0.185001	0.820838	0.000218233	3.49017e-06	0.0270616	0.85388	0.00134443	6.62325e-05	0.219821
ENSMUSG00000022629	16564	Kif21a	6.03532	0.889577	0.296621	0.573138	-0.261211	2.13288e-10	0.013082	6.93498e-06	0.0270811	1.62167e-09	0.0384671	0.000115824	0.219821
ENSMUSG00000025583	74370	Rptor	4.87424	-0.33743	-0.382598	-0.237026	-0.168383	2.91855e-05	3.10643e-06	0.00224469	0.0270771	8.30658e-05	3.7138e-05	0.0125316	0.219821
ENSMUSG00000025195	71972	Dnmbp	6.02756	0.545389	0.218667	0.107927	-0.334333	0.00052859	0.146208	0.469671	0.0270531	0.00119022	0.253552	0.646001	0.219821
ENSMUSG00000051615	76108	Rap2a	3.44968	-1.1976	-0.9484	-1.06949	0.269943	1.11723e-12	5.3351e-10	1.89961e-11	0.0271234	1.38328e-11	2.27953e-08	2.4962e-09	0.220036
ENSMUSG00000020173	12808	Cobl	3.93308	0.239247	-0.101202	-0.243338	-0.332169	0.0961024	0.481241	0.0965839	0.0271544	0.133968	0.611718	0.219214	0.220159
ENSMUSG00000021496	72562	Pcbd2	2.24574	-0.897694	-0.198717	-0.485017	0.262165	4.0104e-09	0.100234	0.000205302	0.027188	2.35999e-08	0.190915	0.00182376	0.22019
ENSMUSG00000039145	227541	Camk1d	5.56964	0.056662	0.239082	0.408216	-0.344764	0.711065	0.122344	0.00971545	0.0271898	0.759275	0.222171	0.0389559	0.22019
ENSMUSG00000104362	Gm37928	Gm37928	-1.41635	-0.302492	-0.633058	1.03437	-0.872757	0.406914	0.0911849	0.00178943	0.0274331	0.474024	0.177962	0.0104859	0.22024
ENSMUSG00000029775	76788	Klhdc10	5.99384	0.101231	0.0553568	0.250291	0.183285	0.216231	0.497413	0.00311993	0.0273663	0.274256	0.62599	0.0162793	0.22024
ENSMUSG00000106978	N4bp2os	N4bp2os	0.625591	-0.502574	0.702075	0.608622	0.460541	0.029062	0.000689211	0.00315875	0.0272288	0.0456118	0.00349855	0.0163867	0.22024
ENSMUSG00000089943	394433	Ugt1a5	6.17775	0.577346	0.0162314	-0.661541	-0.494969	0.0116846	0.941591	0.00369802	0.027426	0.0200314	0.96515	0.0185672	0.22024
ENSMUSG00000028345	269536	Tex10	2.58586	0.912818	0.0161826	0.229265	-0.217105	3.24202e-15	0.861477	0.0140417	0.0274246	7.29533e-14	0.914946	0.0517017	0.22024
ENSMUSG00000026358	50778	Rgs1	0.815568	1.16095	1.37675	0.719096	-0.781564	0.000121834	5.23421e-06	0.015875	0.0273134	0.000309113	5.89388e-05	0.0570878	0.22024
ENSMUSG00000022220	104110	Adcy4	1.32642	-0.386186	-0.150851	-0.380587	-0.354024	0.0168684	0.320127	0.0167123	0.0273913	0.0279581	0.455893	0.0592026	0.22024
ENSMUSG00000074305	244895	Peak1	3.4787	0.117178	0.183504	0.213677	-0.227825	0.235555	0.0615462	0.0301181	0.0273826	0.295286	0.131182	0.0925204	0.22024
ENSMUSG00000106590	Gm42879	Gm42879	-0.535254	0.945329	0.087043	0.701348	0.729109	0.00387271	0.796555	0.0313151	0.0272202	0.00735895	0.867423	0.0951752	0.22024
ENSMUSG00000019338	78266	Zfp687	3.71203	0.0905023	-0.315253	-0.175471	0.182504	0.268745	0.00031845	0.0358892	0.0273754	0.330889	0.00184207	0.105709	0.22024
ENSMUSG00000034993	26949	Vat1	4.52648	0.523283	-0.350202	0.215983	0.247991	1.0943e-05	0.00261159	0.0528095	0.0273392	3.38345e-05	0.0104202	0.141214	0.22024
ENSMUSG00000021200	65256	Asb2	-1.316	-1.21627	-0.992814	-0.620822	-0.755991	0.00102405	0.00442267	0.0596643	0.0272693	0.00218538	0.0159429	0.154101	0.22024
ENSMUSG00000044317	319197	Gpr4	-0.826127	-0.302801	0.399065	-0.255769	-0.601014	0.243735	0.0958715	0.31501	0.0273294	0.304074	0.184983	0.498989	0.22024
ENSMUSG00000027358	12156	Bmp2	2.84704	0.313838	0.352143	0.152188	-0.508218	0.136177	0.0897803	0.466867	0.0273561	0.18263	0.175794	0.644308	0.22024
ENSMUSG00000018381	66610	Abi3	0.50262	-0.0952622	-0.13142	-0.0109319	-0.377888	0.557815	0.412523	0.945016	0.027312	0.619553	0.548285	0.970071	0.22024
ENSMUSG00000030770	57342	Parva	6.01732	-0.60149	-0.329824	-0.239714	0.162672	9.59954e-12	2.23763e-05	0.00144459	0.0274493	9.64733e-11	0.000201957	0.00877912	0.220243
ENSMUSG00000039959	215114	Hip1	2.00798	0.325382	0.148043	-0.0382495	-0.358884	0.0320643	0.322455	0.801198	0.027473	0.0498798	0.457986	0.886515	0.220306
ENSMUSG00000020140	14160	Lgr5	2.05823	-0.780721	-0.0825303	0.197285	0.404118	0.000275615	0.655525	0.2766	0.0275702	0.000654227	0.761218	0.456564	0.220958
ENSMUSG00000020265	20610	Sumo3	6.05069	0.411628	0.138388	0.0339587	0.16695	6.8915e-07	0.0666379	0.647901	0.0276462	2.67685e-06	0.139516	0.783726	0.22144
ENSMUSG00000040327	78309	Cul9	3.40467	0.5621	0.176447	0.51588	0.239949	1.12892e-06	0.0996278	5.32197e-06	0.0277031	4.21914e-06	0.190124	9.34801e-05	0.221664
ENSMUSG00000024201	193796	Kdm4b	3.77268	0.696604	0.00221508	-0.244471	0.18643	3.66352e-12	0.978714	0.00517322	0.027706	4.10863e-11	0.986906	0.0238602	0.221664
ENSMUSG00000021939	13030	Ctsb	8.54623	-0.312192	-0.287022	0.118365	-0.180739	0.000242093	0.000691016	0.147893	0.0277265	0.000580999	0.00350388	0.296958	0.221701
ENSMUSG00000053461	78772	Hhipl2	0.271293	-0.623905	0.524365	0.791995	-0.532505	0.0108658	0.0140778	0.000240024	0.0278056	0.0187709	0.0407756	0.00207015	0.221739
ENSMUSG00000042029	76044	Ncapg2	-0.674214	0.549854	-0.433023	0.632871	-0.679153	0.0420154	0.137498	0.0176913	0.0277694	0.0635985	0.242831	0.0616363	0.221739
ENSMUSG00000022494	72555	Shisa9	-1.92133	1.57455	1.23288	0.326227	-0.999879	3.92899e-05	0.00108887	0.402593	0.0278268	0.000109454	0.00509641	0.587996	0.221739
ENSMUSG00000105373	Gm42429	Gm42429	2.7364	-1.01553	-0.0736657	-0.325764	0.921819	0.0420087	0.866013	0.469007	0.0278212	0.0635973	0.917804	0.645627	0.221739
ENSMUSG00000038855	320404	Itpkb	2.24417	-0.161971	0.0662385	-0.0879536	-0.384916	0.335602	0.681483	0.59209	0.0278038	0.401771	0.780265	0.742592	0.221739
ENSMUSG00000053929	54151	Zftraf1	4.81862	0.921504	0.0767917	-0.0322826	0.218058	1.07002e-13	0.430023	0.740309	0.0278214	1.67089e-12	0.565341	0.848217	0.221739
ENSMUSG00000021156	66505	Zmynd11	5.69812	0.244337	0.0377017	-0.088386	0.119025	2.07739e-05	0.478301	0.0992821	0.0278483	6.07259e-05	0.609149	0.223301	0.221783
ENSMUSG00000044813	230126	Shb	4.73748	0.767402	-0.0399891	-0.232827	0.283007	7.31367e-08	0.752076	0.0713693	0.0279102	3.37436e-07	0.835514	0.175389	0.221896
ENSMUSG00000027961	109245	Lrrc39	-1.3831	-2.88797	-0.128508	0.356019	-0.819401	5.62685e-08	0.70042	0.266032	0.0279051	2.66134e-07	0.796226	0.445006	0.221896
ENSMUSG00000035297	26891	Cops4	4.3803	-0.31308	-0.000475001	0.0213187	-0.143876	8.63685e-06	0.99402	0.736736	0.0279047	2.72946e-05	0.996381	0.845862	0.221896
ENSMUSG00000027505	76426	Fam209	-1.53708	-0.553027	-0.55095	0.0756606	-0.708993	0.0772877	0.0747757	0.791808	0.0279481	0.110302	0.152185	0.880637	0.22207
ENSMUSG00000034687	231470	Fras1	0.496644	-0.361353	-0.347343	-0.716341	0.415466	0.0748129	0.0815614	0.000889415	0.0279674	0.107165	0.163205	0.00598775	0.222097
ENSMUSG00000020601	217410	Trib2	0.683369	0.589919	0.52604	0.364871	-0.500639	0.00409397	0.00937344	0.0715523	0.0280055	0.00773638	0.0293663	0.175776	0.222272
ENSMUSG00000022300	223499	Dcaf13	4.57772	0.415318	0.343871	0.426351	-0.181131	1.95265e-06	4.95341e-05	1.08979e-06	0.028116	6.94014e-06	0.000391833	2.55981e-05	0.222864
ENSMUSG00000071551	432720	Akr1c19	4.4863	-1.56826	-1.60035	-0.927888	-0.39115	5.17015e-12	1.85319e-12	1.79383e-06	0.028128	5.56531e-11	1.81783e-10	3.82637e-05	0.222864
ENSMUSG00000008153	232370	Clstn3	3.78906	-5.05294	-1.30894	-0.386764	-0.438293	4.24351e-22	1.57745e-08	0.0508692	0.0281204	6.49536e-20	4.24175e-07	0.137782	0.222864
ENSMUSG00000029381	27428	Shroom3	2.50777	-0.654869	-0.463653	-0.237496	0.30037	3.42478e-05	0.00170278	0.0904775	0.0281482	9.63128e-05	0.00733848	0.208652	0.222875
ENSMUSG00000040713	433375	Creg1	8.30819	-0.241129	0.0178864	0.0698922	-0.367229	0.145832	0.913933	0.673209	0.0281614	0.193937	0.947939	0.80167	0.222875
ENSMUSG00000024042	17691	Sik1	5.1918	1.81513	0.500857	0.201217	0.744954	1.04845e-06	0.135936	0.547533	0.028222	3.93953e-06	0.240836	0.708461	0.223228
ENSMUSG00000014773	13388	Dll1	1.79669	0.413869	0.0725339	0.23581	0.318295	0.00445957	0.612954	0.0986404	0.0282449	0.00835472	0.72539	0.22246	0.223282
ENSMUSG00000074064	56690	Mlycd	6.4446	-0.534941	0.00263706	-0.321871	-0.221866	1.05117e-06	0.9789	0.00185393	0.028332	3.94764e-06	0.986906	0.0107867	0.223717
ENSMUSG00000040701	11766	Ap1g2	2.59264	-0.0686713	0.0516767	0.312241	-0.26928	0.560229	0.652945	0.00704122	0.0283309	0.621936	0.759098	0.0304493	0.223717
ENSMUSG00000073155	67705	Stmp1	4.75596	-1.4114	-0.87925	-0.616541	0.310033	5.76662e-14	3.99644e-08	3.92846e-05	0.028472	9.65423e-13	9.46708e-07	0.000484672	0.224441
ENSMUSG00000027875	15360	Hmgcs2	12.1071	-1.63519	0.0460415	0.111574	-0.255068	1.50397e-21	0.688969	0.334049	0.0284721	1.92191e-19	0.786353	0.519583	0.224441
ENSMUSG00000006538	16147	Ihh	-0.767738	-1.28638	-1.09675	0.0508541	0.775038	0.00375209	0.00994758	0.889477	0.028467	0.00715146	0.0307979	0.938143	0.224441
ENSMUSG00000022940	56176	Pigp	3.19859	-0.632997	-0.174355	0.731261	-0.46264	0.00367277	0.381287	0.000228697	0.0285564	0.00701563	0.517737	0.00199845	0.224978
ENSMUSG00000090330	77124	9130221H12Rik	1.68557	-0.124542	-0.430347	-0.448596	-0.244325	0.25097	0.000215437	0.000129606	0.0286877	0.312038	0.00133192	0.00127223	0.225409
ENSMUSG00000040093	171543	Bmf	2.80319	1.41793	-0.957835	-0.857943	0.507624	1.15794e-08	0.000428998	0.00128136	0.0286388	6.21063e-08	0.00234794	0.00801801	0.225409
ENSMUSG00000014852	279028	Adamts13	1.60464	-1.03707	-0.182867	-0.261411	-0.292817	8.47008e-10	0.154818	0.0457351	0.0287082	5.66121e-09	0.264662	0.126928	0.225409
ENSMUSG00000121382	ENSMUSG00000121382	ENSMUSG00000121382	-0.0908104	-0.665865	-0.138129	-0.29344	-0.468854	0.00284053	0.487182	0.150131	0.028682	0.00553677	0.617017	0.299767	0.225409
ENSMUSG00000001588	216859	Acap1	1.13158	-0.4543	0.0304408	0.0826271	-0.303348	0.00160529	0.813356	0.520762	0.0286741	0.00329213	0.880082	0.687815	0.225409
ENSMUSG00000041915	225339	Ammecr1l	5.3839	0.338751	-0.0931622	-0.0238408	-0.180969	9.24753e-05	0.252824	0.768726	0.0287069	0.000240764	0.381993	0.867081	0.225409
ENSMUSG00000073867	AA474408	AA474408	-1.39686	0.340281	1.2797	1.20242	0.791925	0.357864	0.000327462	0.000744197	0.0288043	0.424778	0.00188393	0.00519075	0.226037
ENSMUSG00000034450	268756	Gulo	7.6245	-0.49334	-0.543417	-0.381804	0.271459	0.000117324	2.84219e-05	0.00235702	0.0288543	0.000298814	0.000248415	0.0129924	0.226175
ENSMUSG00000099413	100045066	Gm17767	-1.11348	-2.22763	-0.102351	0.467914	-0.87043	7.25972e-06	0.771415	0.164025	0.0288483	2.33481e-05	0.849948	0.318692	0.226175
ENSMUSG00000020311	66753	Erlec1	4.67841	0.223866	-0.140246	-0.226284	-0.15952	0.00241057	0.0524563	0.00230815	0.0288906	0.00477012	0.115758	0.0127783	0.226332
ENSMUSG00000121505	241041	Gm4956	0.116422	-3.70432	-3.79069	-1.85363	-0.642018	1.98286e-11	6.0716e-12	4.85828e-07	0.0290731	1.85488e-10	5.00422e-10	1.27441e-05	0.226995
ENSMUSG00000022098	12153	Bmp1	7.5195	0.0283571	-0.0342984	-0.356085	0.215034	0.76834	0.722103	0.000425636	0.0289999	0.809486	0.813502	0.00329921	0.226995
ENSMUSG00000038845	18673	Phb1	6.57077	-0.450354	0.0178554	0.239762	-0.179477	5.10095e-07	0.825607	0.00438676	0.0290709	2.02079e-06	0.889189	0.0209905	0.226995
ENSMUSG00000018459	114644	Slc13a3	2.89672	-0.243613	-0.942648	-0.500585	0.457678	0.264725	0.000119057	0.0258343	0.0290614	0.326882	0.000823815	0.0823258	0.226995
ENSMUSG00000066640	231863	Fbxl18	3.21818	0.42809	-0.0831247	0.186594	0.189326	2.92039e-06	0.334127	0.0293599	0.0290261	1.0044e-05	0.470154	0.0908786	0.226995
ENSMUSG00000010097	53319	Nxf1	6.11139	0.603974	0.193248	-0.159267	0.164687	2.68898e-11	0.011182	0.0342776	0.0290718	2.44802e-10	0.0338374	0.102064	0.226995
ENSMUSG00000055485	320706	Mtcl2	-0.646175	0.1445	-0.0250158	-0.0586669	-0.617904	0.572759	0.922098	0.819537	0.0290998	0.63297	0.952599	0.899695	0.227077
ENSMUSG00000027522	228960	Stx16	4.90143	0.185843	-0.0168359	-0.0184124	0.17707	0.0223154	0.832438	0.817116	0.029118	0.0359509	0.893988	0.897973	0.227091
ENSMUSG00000020037	71137	Rfx4	2.56815	-1.29168	0.497862	0.388683	-0.498687	1.88868e-06	0.0158506	0.0594151	0.0291355	6.72998e-06	0.0448746	0.153628	0.2271
ENSMUSG00000060166	27801	Zdhhc8	2.68458	0.363663	0.138005	0.0851373	0.250327	0.00170774	0.22047	0.450515	0.0291954	0.00347968	0.345204	0.630734	0.22744
ENSMUSG00000107749	Gm44321	Gm44321	-1.57358	1.42977	1.36023	1.48141	0.958686	0.000997032	0.0016054	0.000580178	0.0292363	0.00213197	0.00699891	0.00424438	0.227631
ENSMUSG00000006395	Hyi	Hyi	4.65144	-0.731205	-0.64254	-0.7673	0.277741	3.29551e-07	3.66559e-06	9.87967e-08	0.0293208	1.34574e-06	4.29782e-05	3.34827e-06	0.227901
ENSMUSG00000085315	115489452	A430018G15Rik	1.24061	-0.51933	-0.424185	-1.05889	0.340735	0.00279097	0.011273	1.00801e-07	0.0293709	0.00544549	0.0340389	3.4069e-06	0.227901
ENSMUSG00000038141	77106	Tmem181a	2.55508	0.771031	0.369564	0.649364	0.312274	3.22663e-07	0.00912178	9.29621e-06	0.0292953	1.31993e-06	0.0287786	0.000146313	0.227901
ENSMUSG00000031839	68196	Hsbp1	5.49905	-0.576667	-0.350856	-0.342403	0.163135	7.26203e-11	1.04572e-05	1.59053e-05	0.0293326	6.08987e-10	0.00010632	0.000228162	0.227901
ENSMUSG00000026480	17970	Ncf2	0.631044	-0.0517788	0.0690803	0.0756001	-0.542245	0.821928	0.757239	0.735796	0.0293762	0.854822	0.839307	0.84527	0.227901
ENSMUSG00000042694	108689	Stn1	0.504397	-1.15378	0.0926246	0.0380851	0.375341	3.14358e-07	0.588082	0.82484	0.0293855	1.28861e-06	0.705365	0.90248	0.227901
ENSMUSG00000043251	277978	Exoc3l	1.22765	-0.0448121	0.162927	-0.0215953	-0.364635	0.77737	0.288239	0.88991	0.0293689	0.816898	0.42182	0.938143	0.227901
ENSMUSG00000047511	258334	Or2v2	-1.05086	-2.06173	0.100287	-0.100949	-0.674409	2.81678e-07	0.714863	0.719033	0.0294357	1.16321e-06	0.807765	0.833575	0.228164
ENSMUSG00000050234	14612	Gja4	1.26757	0.992189	0.0490463	0.0803982	-0.570993	2.87323e-05	0.835431	0.732991	0.0295008	8.18596e-05	0.896235	0.843103	0.228541
ENSMUSG00000093798	Gm8355	Gm8355	3.28262	-0.559677	0.206063	-0.181005	-0.476357	0.0116345	0.305952	0.381812	0.0295212	0.0199577	0.440476	0.567644	0.228572
ENSMUSG00000045954	20324	Cavin2	2.46934	-0.0959705	0.132741	0.177248	-0.431547	0.609787	0.464247	0.327857	0.0295853	0.666279	0.596265	0.512366	0.228941
ENSMUSG00000047881	100532	Rell1	3.41667	0.66974	0.27922	0.312971	0.339623	3.18091e-05	0.0696117	0.0423844	0.0296145	8.99633e-05	0.144192	0.120386	0.228961
ENSMUSG00000085396	103012	Firre	5.64029	0.115822	-0.0543337	-0.0178217	0.22366	0.252911	0.589975	0.859598	0.0296208	0.314199	0.706805	0.922161	0.228961
ENSMUSG00000030494	52428	Rhpn2	4.27963	-0.806606	0.24674	0.768803	-0.416055	9.07017e-05	0.175285	6.33786e-05	0.0296556	0.000236633	0.291181	0.000715977	0.229103
ENSMUSG00000117084	Gm22146	Gm22146	1.97393	-2.08665	-0.00936008	-1.03535	-0.586216	1.813e-08	0.969578	0.000324688	0.0296914	9.4088e-08	0.981915	0.00263311	0.229126
ENSMUSG00000054641	70945	Mmrn1	-0.935345	-0.0679926	0.165967	-0.377441	-1.15682	0.883178	0.708681	0.423828	0.0296861	0.906008	0.80264	0.607481	0.229126
ENSMUSG00000073700	242785	Klhl21	5.00666	-0.500406	-0.664321	-0.407329	-0.240129	2.06583e-05	7.1925e-08	0.000368539	0.0297379	6.04517e-05	1.5413e-06	0.00291715	0.229357
ENSMUSG00000018362	16647	Kpna2	5.49994	0.199169	0.167821	0.428931	0.208793	0.0379968	0.0788884	2.58051e-05	0.0298389	0.0580645	0.159021	0.000341998	0.229501
ENSMUSG00000028860	269589	Sytl1	1.70581	-2.07059	-1.2041	-0.443679	0.283873	6.03892e-18	2.24372e-11	0.00165897	0.0297941	2.82269e-16	1.48833e-09	0.00987092	0.229501
ENSMUSG00000097164	Cep83os	Cep83os	1.54093	0.918793	0.541095	0.601532	0.481752	4.18767e-05	0.0133628	0.00598607	0.0298374	0.000116057	0.0391525	0.0267759	0.229501
ENSMUSG00000071533	76302	Pcnp	5.77337	0.121397	-0.000418646	-0.078925	0.129452	0.0412173	0.994284	0.179804	0.0298314	0.0625263	0.996502	0.339455	0.229501
ENSMUSG00000025511	64540	Tspan4	5.05358	1.37939	0.34263	-0.0947595	0.394912	1.27788e-10	0.0578929	0.597513	0.0297736	1.01249e-09	0.124906	0.746503	0.229501
ENSMUSG00000120210	Gm57411	Gm57411	0.122756	-0.0474776	0.955225	1.67705	0.747809	0.896131	0.00467018	1.06007e-06	0.0298944	0.91718	0.0166073	2.49421e-05	0.229801
ENSMUSG00000056763	211660	Cspp1	3.98055	0.318404	-0.151872	-0.264442	0.257622	0.00773112	0.200684	0.0291833	0.0299263	0.0137707	0.321561	0.0904374	0.229919
ENSMUSG00000069917	110257	Hba-a2	5.20204	-0.0892183	-0.464606	-0.669352	-0.545284	0.71678	0.0624445	0.00830978	0.0299618	0.764181	0.132691	0.0345513	0.229983
ENSMUSG00000085867	Gm5834	Gm5834	0.305031	-0.0370098	0.116427	-0.312738	0.370953	0.832056	0.491778	0.0813641	0.0300007	0.863229	0.620581	0.193366	0.229983
ENSMUSG00000026270	23830	Capn10	4.00107	0.431658	0.339341	0.0989366	-0.252265	0.000197788	0.00271912	0.371109	0.0299941	0.000483077	0.0107782	0.557058	0.229983
ENSMUSG00000029309	13602	Sparcl1	2.9139	0.00443028	0.381227	0.128682	-0.544372	0.984818	0.0908414	0.572029	0.0299874	0.988722	0.177515	0.727187	0.229983
ENSMUSG00000005371	225055	Fbxo11	4.87567	0.661326	0.0948987	-0.0417161	0.143404	7.05833e-15	0.145745	0.520723	0.0300254	1.45652e-13	0.253096	0.687815	0.230046
ENSMUSG00000054051	319955	Ercc6	3.95162	0.593047	0.321904	0.359246	0.1851	8.38172e-10	0.000221187	4.6373e-05	0.0301059	5.61293e-09	0.00135963	0.000552549	0.230157
ENSMUSG00000035356	80859	Nfkbiz	3.53417	0.678117	0.485211	0.418448	0.286965	1.22333e-06	0.000288453	0.00161004	0.0300922	4.54273e-06	0.00169054	0.00960848	0.230157
ENSMUSG00000032089	16154	Il10ra	1.28898	-0.36107	-0.21456	0.191541	-0.447453	0.0747214	0.270189	0.306118	0.0300996	0.107056	0.402424	0.489562	0.230157
ENSMUSG00000004665	12798	Cnn2	1.33132	-0.905562	0.435169	-0.0248593	-0.539352	0.000717253	0.0483546	0.912761	0.0300779	0.00157655	0.108757	0.951422	0.230157
ENSMUSG00000031666	19651	Rbl2	5.4799	0.76192	-0.0936895	0.0187362	-0.272415	6.12638e-08	0.447598	0.879072	0.0301878	2.86838e-07	0.581639	0.932069	0.230656
ENSMUSG00000027804	67738	Ppid	4.87386	-0.0321638	0.183424	-0.111226	-0.235736	0.762077	0.0866177	0.296521	0.0302449	0.804347	0.171086	0.479128	0.230966
ENSMUSG00000032359	13036	Ctsh	7.7614	0.196141	0.0553943	0.0464014	-0.12931	0.001417	0.348487	0.431588	0.0302696	0.00294325	0.484826	0.614117	0.231028
ENSMUSG00000029468	18439	P2rx7	0.755894	0.275845	0.0302986	0.0866513	-0.433414	0.131736	0.868351	0.63471	0.0303236	0.177341	0.919651	0.773887	0.231313
ENSMUSG00000030609	68048	Aen	4.0421	0.468088	0.629293	0.56447	0.234115	3.25062e-05	7.60257e-08	9.01232e-07	0.0304064	9.17507e-05	1.61181e-06	2.17561e-05	0.231564
ENSMUSG00000068854	319190	H2bc21	1.09851	-0.0613294	0.868124	0.565062	0.51025	0.801741	0.000213514	0.0152275	0.0303937	0.837758	0.00132297	0.0550859	0.231564
ENSMUSG00000078771	14017	Evi2a	-0.889628	-0.712464	-0.609246	-0.280359	-0.63133	0.0155556	0.032769	0.303205	0.0304005	0.0259676	0.0802319	0.486392	0.231564
ENSMUSG00000108435	Gm45051	Gm45051	-0.670227	-0.0380323	-0.627587	-1.63477	0.654847	0.904778	0.0629702	4.74603e-05	0.0304745	0.924152	0.133584	0.000564056	0.231956
ENSMUSG00000116733	6330408M09Rik	6330408M09Rik	-1.06546	0.195989	1.20554	1.31377	0.776184	0.595139	0.000634994	0.000202269	0.0305049	0.65295	0.00326739	0.00180372	0.23206
ENSMUSG00000036995	230837	Asap3	3.01517	-1.28162	-1.03779	-1.29427	0.382048	2.36671e-08	1.10231e-06	1.33799e-08	0.0305654	1.19746e-07	1.5187e-05	6.37103e-07	0.23211
ENSMUSG00000084786	66177	Ubl5	5.2718	-0.362842	-0.13016	-0.29668	0.184354	5.36446e-05	0.122968	0.000724078	0.0305721	0.000145628	0.22288	0.00508095	0.23211
ENSMUSG00000032198	319899	Dock6	3.62212	0.441752	0.182697	-0.162357	0.2479	0.000178809	0.10555	0.159935	0.0305781	0.000440118	0.199038	0.312884	0.23211
ENSMUSG00000046573	380840	Lyrm4	2.55478	0.523045	0.102223	0.0484147	-0.237797	2.21937e-06	0.321315	0.639405	0.0305523	7.80449e-06	0.457079	0.777313	0.23211
ENSMUSG00000036882	233071	Arhgap33	-1.27279	-1.16001	-0.468494	-0.676676	-0.594079	0.000142509	0.0764214	0.0136973	0.0306276	0.000357058	0.155013	0.0507286	0.232359
ENSMUSG00000031762	17750	Mt2	5.9639	4.88539	2.78287	1.87942	0.96735	1.36241e-15	3.64071e-08	6.1807e-05	0.0307012	3.3767e-14	8.74016e-07	0.000700496	0.232438
ENSMUSG00000048924	76041	Ccdc125	2.22078	0.125269	0.216964	0.391601	0.329698	0.411406	0.148561	0.00950221	0.0307645	0.478257	0.256834	0.0382975	0.232438
ENSMUSG00000028156	13684	Eif4e	5.30985	0.109815	0.24695	0.159583	0.135296	0.0776262	0.000155358	0.0114224	0.0307065	0.110716	0.00101883	0.0440729	0.232438
ENSMUSG00000120335	320642	A630066F11Rik	-0.144534	-0.0182649	0.326583	0.336535	0.428783	0.928226	0.0951263	0.0855725	0.0308049	0.943708	0.1838	0.200292	0.232438
ENSMUSG00000058013	52398	Septin11	3.15445	0.0220696	0.516135	0.200166	0.292504	0.870776	0.000165185	0.13325	0.0307605	0.895198	0.00107316	0.275444	0.232438
ENSMUSG00000039741	268515	Bahcc1	2.85077	-0.730847	-0.173882	-0.119761	0.289582	4.05618e-06	0.200203	0.374222	0.0307541	1.3647e-05	0.321122	0.560285	0.232438
ENSMUSG00000056917	20469	Sipa1	2.17101	-0.185657	-0.00805295	-0.123162	-0.325368	0.204143	0.954362	0.389065	0.0307731	0.260777	0.972595	0.575601	0.232438
ENSMUSG00000061046	68977	Haghl	1.37163	-1.13553	-0.295116	-0.0972574	0.302785	1.94517e-09	0.0430753	0.489766	0.0306745	1.21011e-08	0.099337	0.662839	0.232438
ENSMUSG00000042426	218629	Dhx29	3.02621	-0.303422	-0.256873	-0.0411283	0.203373	0.00246395	0.00838916	0.65845	0.0307934	0.00486675	0.0269308	0.790787	0.232438
ENSMUSG00000053846	16891	Lipg	3.8179	-2.67289	-0.589462	0.0671107	-0.493715	1.30307e-13	0.0102033	0.757901	0.030682	1.98588e-12	0.0314265	0.860165	0.232438
ENSMUSG00000049382	16691	Krt8	6.69331	-0.638793	-0.396452	0.0665203	0.358519	0.000179754	0.0164873	0.682494	0.0309074	0.000442106	0.0463382	0.808441	0.232707
ENSMUSG00000024066	22436	Xdh	6.66435	0.356829	-0.393272	-0.0353494	0.22378	0.000841708	0.000237943	0.727766	0.0308843	0.00182278	0.00144477	0.839882	0.232707
ENSMUSG00000054920	71778	Klhl5	4.19255	-0.944897	-0.35179	0.0332608	0.253452	1.6512e-10	0.00375225	0.7732	0.0308907	1.28131e-09	0.0139971	0.869395	0.232707
ENSMUSG00000027199	67092	Gatm	1.03394	-0.734873	-0.362509	-0.0362786	-0.440431	0.000718659	0.0661107	0.847222	0.0308679	0.00157915	0.138683	0.91459	0.232707
ENSMUSG00000056071	20202	S100a9	-0.927149	2.30226	0.684929	0.657482	-1.4175	4.89608e-06	0.184739	0.204667	0.0309668	1.62491e-05	0.302413	0.371356	0.233029
ENSMUSG00000024781	16889	Lipa	7.55583	-1.31128	-0.539147	-0.135225	-0.28458	5.7997e-15	9.267e-05	0.300542	0.0309977	1.21846e-13	0.000671593	0.483568	0.233136
ENSMUSG00000061167	Rpl15-ps3	Rpl15-ps3	0.481313	0.981035	0.668024	-0.242969	-1.5918	0.0756189	0.228626	0.686727	0.0311275	0.10823	0.354707	0.811936	0.233986
ENSMUSG00000022178	16475	Ajuba	2.38046	-0.53613	0.298736	1.43249	0.456345	0.0218743	0.154095	3.47538e-10	0.0313203	0.0353097	0.263878	2.83091e-08	0.235063
ENSMUSG00000031502	12826	Col4a1	4.52792	-0.25427	0.423683	0.500114	-0.345967	0.108423	0.00719019	0.00169991	0.0313215	0.149217	0.0236822	0.0100747	0.235063
ENSMUSG00000034617	210009	Mtrr	2.62923	0.446022	0.128115	0.0863433	-0.292618	0.000638118	0.311332	0.496148	0.0313181	0.00141579	0.446698	0.667715	0.235063
ENSMUSG00000025509	66853	Pnpla2	7.34271	1.22123	0.672186	0.916303	-0.430533	9.07945e-08	0.00132218	2.45081e-05	0.0314227	4.11947e-07	0.00596393	0.0003273	0.235696
ENSMUSG00000035891	223753	Cerk	2.52703	1.71549	1.52703	0.848339	-0.485675	2.2949e-13	1.3514e-11	4.1529e-05	0.031468	3.31251e-12	9.75318e-10	0.000508311	0.235909
ENSMUSG00000020831	104457	0610010K14Rik	2.90676	0.0837461	0.21572	0.250291	0.272554	0.507739	0.0838127	0.0453495	0.0316164	0.572331	0.166823	0.126259	0.236766
ENSMUSG00000024053	246707	Emilin2	-0.16981	0.690302	0.0826033	-0.161836	-0.666978	0.0106387	0.764027	0.567743	0.0316145	0.0183992	0.844681	0.723877	0.236766
ENSMUSG00000041594	70551	Tmtc4	0.460633	-1.71013	-1.45546	-1.04803	0.419997	3.27245e-09	4.51219e-08	1.27409e-05	0.0316829	1.96136e-08	1.05277e-06	0.000188796	0.237048
ENSMUSG00000058396	11536	Gpr182	2.87442	-0.330544	0.085056	-0.443828	-0.368669	0.0523508	0.59321	0.00982934	0.0316881	0.0775573	0.709621	0.0392976	0.237048
ENSMUSG00000023968	114570	Crip3	-1.51436	-1.46082	-1.16877	-0.558881	0.593	4.84747e-05	0.000483676	0.0651487	0.0317404	0.000132841	0.00260221	0.164517	0.237312
ENSMUSG00000032826	109676	Ank2	0.72887	-0.302318	0.134588	-0.235338	0.352837	0.0840059	0.40742	0.165451	0.0318312	0.118776	0.543541	0.320943	0.237863
ENSMUSG00000055675	74901	Kbtbd11	-0.578911	-0.197358	0.188714	0.646479	0.595509	0.502433	0.499088	0.0181023	0.0319027	0.566946	0.627191	0.0627489	0.23827
ENSMUSG00000019726	17101	Lyst	4.43045	-0.714004	-0.190608	0.0268318	0.276762	1.10583e-06	0.13873	0.832492	0.0319502	4.14062e-06	0.244333	0.906792	0.238497
ENSMUSG00000030533	101869	Unc45a	4.06926	0.741013	0.805318	0.780696	0.306224	1.06401e-06	1.47685e-07	3.0637e-07	0.0322103	3.99478e-06	2.81093e-06	8.83527e-06	0.24031
ENSMUSG00000041445	105450	Mmrn2	1.92081	0.18822	0.12108	-0.129678	-0.42861	0.309435	0.507574	0.489503	0.0322533	0.37411	0.63482	0.662741	0.240501
ENSMUSG00000025236	72141	Adpgk	4.56589	0.937192	0.365976	0.2241	0.180547	6.61563e-17	3.27355e-05	0.0081059	0.0322782	2.327e-15	0.000280254	0.0339243	0.240558
ENSMUSG00000035399	66680	Oser1	4.8044	0.326077	0.372616	-0.033677	-0.193222	0.000412367	6.74889e-05	0.701471	0.0323116	0.000945646	0.000511743	0.821482	0.240678
ENSMUSG00000021039	66354	Snw1	5.05973	0.375929	0.148606	0.060431	-0.177297	1.7332e-05	0.0696281	0.455782	0.0323334	5.14638e-05	0.144194	0.635042	0.240712
ENSMUSG00000035198	103733	Tubg1	4.60066	-0.230621	0.0617126	-0.174131	0.307942	0.11147	0.662658	0.223935	0.0323828	0.152927	0.766623	0.395686	0.24095
ENSMUSG00000020661	13435	Dnmt3a	4.50034	0.0721494	-0.0187311	0.377072	0.18313	0.393734	0.823791	2.72797e-05	0.0325078	0.460984	0.88792	0.000359828	0.24098
ENSMUSG00000087679	109299	Tmem250	5.8261	-0.364324	-0.290603	-0.238012	0.155437	3.01301e-06	0.000124056	0.00135788	0.0324705	1.03319e-05	0.000848961	0.0083838	0.24098
ENSMUSG00000022489	18574	Pde1b	0.605865	0.964199	0.180016	0.21376	-0.606029	0.000123023	0.471609	0.393131	0.0324385	0.000311958	0.603052	0.579095	0.24098
ENSMUSG00000001909	212528	Trmt1	4.94408	0.887497	0.265735	-0.0557412	-0.23476	1.13428e-11	0.0148154	0.602127	0.0325049	1.12052e-10	0.0424356	0.750719	0.24098
ENSMUSG00000027455	386649	Nsfl1c	5.80926	-0.670563	-0.107704	-0.0584345	-0.264555	6.70199e-07	0.377823	0.631682	0.0324664	2.60905e-06	0.513935	0.771524	0.24098
ENSMUSG00000064220	15267	H2ac18	-0.642568	-0.205211	0.657109	-0.259226	1.519	0.800921	0.375227	0.748168	0.0324496	0.837099	0.511153	0.853325	0.24098
ENSMUSG00000053916	67311	Nanp	3.04105	-0.581857	-0.384759	0.0307669	-0.246266	4.94623e-06	0.00110209	0.777421	0.0324813	1.6396e-05	0.00514789	0.872016	0.24098
ENSMUSG00000099137	Gm10603	Gm10603	-1.78442	-2.76971	1.5036	1.17484	-0.797889	2.58724e-08	3.18783e-06	0.0002316	0.0326242	1.30006e-07	3.79515e-05	0.00201623	0.241457
ENSMUSG00000120501	Gm34911	Gm34911	-1.89711	2.12844	1.51378	-2.16933	1.30952	0.000391383	0.0118232	0.00673726	0.0326211	0.000901236	0.0353857	0.0293699	0.241457
ENSMUSG00000021550	70153	Qng1	4.20508	-0.374012	0.190171	0.0593882	0.207846	0.000322644	0.0486242	0.534231	0.0325903	0.000753791	0.109187	0.697483	0.241457
ENSMUSG00000025135	66156	Anapc11	2.65784	-0.152359	0.0412764	-0.114286	0.222835	0.1534	0.687198	0.274247	0.0326484	0.202974	0.784717	0.454301	0.241508
ENSMUSG00000031155	18715	Pim2	1.29747	0.32825	0.0592195	-0.0010667	0.332459	0.0344504	0.701131	0.994516	0.0327121	0.0531523	0.796841	0.99738	0.241851
ENSMUSG00000040943	214133	Tet2	3.53446	0.459533	0.314043	0.247764	0.281298	0.000610433	0.0162451	0.0569169	0.0327645	0.00135696	0.0458222	0.149107	0.24211
ENSMUSG00000031253	68792	Srpx2	0.00934725	-1.74612	-0.52387	-0.21419	-0.383711	1.16082e-11	0.00402409	0.210717	0.0328209	1.14512e-10	0.0147893	0.379407	0.242398
ENSMUSG00000038976	217124	Ppp1r9b	2.36742	-0.242018	0.0579242	-0.161637	-0.370418	0.152878	0.718548	0.32728	0.0328411	0.202361	0.810501	0.511752	0.242419
ENSMUSG00000001445	107732	Mrpl10	4.97115	-0.405867	-0.14649	-0.227452	0.126483	3.06555e-09	0.0141501	0.000230649	0.0329162	1.84449e-08	0.0409365	0.00201046	0.242587
ENSMUSG00000021704	382793	Mtx3	4.61385	-0.559935	-0.11046	0.269445	-0.330367	0.000529048	0.462944	0.0752733	0.0329118	0.00119087	0.595085	0.182631	0.242587
ENSMUSG00000054814	69727	Usp46	3.321	0.121348	-0.130008	-0.00129818	0.261486	0.319287	0.290065	0.991445	0.0329125	0.384187	0.423823	0.995887	0.242587
ENSMUSG00000106352	5033403H07Rik	5033403H07Rik	4.04442	-1.38915	-0.121607	-0.317071	0.27226	3.11777e-14	0.337112	0.0152298	0.0329713	5.48614e-13	0.473127	0.0550859	0.242794
ENSMUSG00000032872	123956256	Gm57850	4.38841	-0.131987	-0.143292	0.086522	-0.119258	0.0187991	0.0105895	0.114079	0.0329791	0.0308571	0.0323041	0.245679	0.242794
ENSMUSG00000056692	224647	Ilrun	8.38086	0.0645418	-0.0246548	0.0213674	-0.178847	0.436201	0.765894	0.796464	0.0330569	0.502801	0.845678	0.884191	0.243238
ENSMUSG00000091474	2610021A01Rik	2610021A01Rik	2.68004	-0.828957	0.0146927	-0.177112	0.400815	0.000179532	0.93771	0.356523	0.0331297	0.000441663	0.962626	0.54217	0.243645
ENSMUSG00000101013	320770	A630072M18Rik	1.8116	-0.254639	0.198217	0.0136247	0.234765	0.027668	0.0672033	0.900243	0.0331507	0.04366	0.140425	0.943883	0.243671
ENSMUSG00000030339	17000	Ltbr	6.52646	0.130185	-0.229211	-0.080333	0.217536	0.196539	0.0245754	0.423014	0.0331712	0.252548	0.0639833	0.606813	0.243693
ENSMUSG00000018623	17393	Mmp7	-1.22705	1.07121	1.05326	0.460911	-1.72447	0.0783383	0.0818655	0.461457	0.0331906	0.111663	0.163743	0.639755	0.243707
ENSMUSG00000054364	11852	Rhob	4.05803	0.162754	0.511816	0.23752	-0.297903	0.224296	0.000212883	0.0751289	0.0332298	0.282939	0.00131964	0.182344	0.243866
ENSMUSG00000041025	212632	Iffo2	3.89803	-0.228272	-0.248261	0.126109	0.238412	0.0470075	0.0297305	0.252643	0.0332597	0.0704354	0.0742677	0.430857	0.243957
ENSMUSG00000044250	239647	Pced1b	2.06249	-0.429506	0.194453	0.322718	-0.33162	0.00688711	0.176548	0.0253805	0.0333155	0.0124021	0.292708	0.0812515	0.244179
ENSMUSG00000030199	14011	Etv6	3.88031	0.0941496	0.0311963	-0.0055916	0.235473	0.390715	0.774337	0.959136	0.033325	0.458193	0.851685	0.978311	0.244179
ENSMUSG00000057425	112417	Ugt2b37	-0.174145	-0.900396	-0.752655	-1.54615	0.826395	0.0521186	0.0915344	0.00221553	0.0333992	0.0772741	0.178369	0.0124086	0.244247
ENSMUSG00000016427	54405	Ndufa1	5.62519	-0.120681	-0.320953	-0.114947	0.202057	0.197585	0.000979491	0.219751	0.0334045	0.253726	0.00466758	0.390422	0.244247
ENSMUSG00000113063	Gm34667	Gm34667	2.0699	-0.442757	-0.416528	-0.0870482	-0.621355	0.116925	0.133577	0.743983	0.0334011	0.159452	0.237746	0.850956	0.244247
ENSMUSG00000002307	13163	Daxx	3.55259	0.519251	-0.0370584	-0.00851767	-0.212256	5.32355e-07	0.697321	0.928657	0.0333654	2.09943e-06	0.793804	0.959802	0.244247
ENSMUSG00000039988	433667	Ankrd13c	4.6862	0.403939	0.24549	0.107439	0.249742	0.000804596	0.0358764	0.352854	0.0334786	0.00174894	0.0861591	0.538453	0.244532
ENSMUSG00000038936	109232	Sccpdh	1.12217	0.655715	0.133891	0.00980053	0.339432	5.617e-05	0.395624	0.950889	0.0334688	0.000151773	0.531696	0.973534	0.244532
ENSMUSG00000007041	114584	Clic1	2.9979	-0.404494	-0.238032	0.15989	-0.232671	0.000433499	0.0274584	0.122406	0.0335053	0.000989545	0.0697679	0.258961	0.244599
ENSMUSG00000039117	228980	Taf4	3.80018	0.358078	0.255828	0.0372749	0.207174	0.000343585	0.0084896	0.697146	0.0335295	0.000799497	0.0271718	0.818764	0.244647
ENSMUSG00000096862	Gm5859	Gm5859	-1.04227	0.290656	-0.00527092	0.209487	-0.868876	0.414952	0.988389	0.555684	0.0336155	0.4819	0.993023	0.714297	0.245147
ENSMUSG00000032103	67049	Pus3	2.09999	0.545191	0.50438	0.560119	-0.30895	9.70845e-05	0.000246968	5.4528e-05	0.0336531	0.000251682	0.00149048	0.00063399	0.245293
ENSMUSG00000063904	75221	Dpp3	5.38125	-0.273764	-0.213845	0.0874364	-0.167459	0.000754869	0.00733233	0.261595	0.0336918	0.00165012	0.0240822	0.441045	0.245446
ENSMUSG00000075590	223649	Nrbp2	7.04308	1.67691	0.938158	0.537934	0.273843	4.55338e-19	6.64795e-10	7.88522e-05	0.0337851	2.84413e-17	2.77243e-08	0.000854069	0.245997
ENSMUSG00000073940	101488143	Hbb-bt	3.60989	-0.455025	-0.876505	-0.822782	-0.482798	0.0447669	0.0002678	0.000558196	0.0338172	0.0673462	0.00158934	0.00412692	0.246103
ENSMUSG00000028464	22004	Tpm2	2.13255	-1.00448	-0.643238	-0.487426	-0.853586	0.0153259	0.093039	0.193746	0.0338651	0.0256334	0.180619	0.35697	0.246322
ENSMUSG00000029095	231148	Ablim2	1.12632	0.667994	0.0546576	0.11166	0.341324	4.75486e-05	0.732033	0.483147	0.0338869	0.000130529	0.820709	0.657298	0.246352
ENSMUSG00000097320	Tmem147os	Tmem147os	1.30264	-0.0554493	0.512539	0.427989	0.338756	0.733007	0.00124887	0.00676229	0.0339148	0.778977	0.00570532	0.0294364	0.246426
ENSMUSG00000021666	320806	Gfm2	4.85712	-1.26731	-0.373153	-0.279529	-0.149901	1.93412e-25	1.20528e-06	0.000150983	0.0339687	8.16374e-23	1.64109e-05	0.00143455	0.246473
ENSMUSG00000022452	69029	Smdt1	4.76791	-0.286651	-0.0505928	-0.14393	0.222165	0.00749941	0.62346	0.166409	0.0339743	0.0134008	0.735075	0.322315	0.246473
ENSMUSG00000019768	13982	Esr1	3.6729	0.96128	0.314842	0.012183	0.408483	1.9956e-06	0.0979022	0.949437	0.033941	7.08739e-06	0.187654	0.972477	0.246473
ENSMUSG00000025911	76187	Adhfe1	5.86849	-1.5866	-0.783889	-0.444208	-0.281504	5.74037e-18	9.64423e-08	0.00111852	0.0339943	2.69218e-16	1.95823e-06	0.00715326	0.24649
ENSMUSG00000094483	19291	Purb	4.9675	0.585417	0.245106	0.133939	0.259551	7.53365e-06	0.0445482	0.267358	0.0340444	2.41566e-05	0.101957	0.446312	0.246724
ENSMUSG00000041798	103988	Gck	4.98234	-0.493457	0.120118	-0.582518	0.685963	0.128472	0.705144	0.0731911	0.0340838	0.17335	0.799859	0.17873	0.246754
ENSMUSG00000031095	72584	Cul4b	4.57432	0.498866	-0.149432	-0.118999	-0.176292	4.86787e-08	0.0689764	0.145439	0.0340829	2.33085e-07	0.143206	0.293046	0.246754
ENSMUSG00000019977	56422	Hbs1l	5.61502	0.261756	-0.104826	-0.0972356	-0.190276	0.00423565	0.237483	0.272858	0.0341208	0.00797275	0.364708	0.452888	0.246893
ENSMUSG00000027963	58193	Extl2	2.57933	0.0180738	-0.246932	-0.110363	0.255118	0.880732	0.0462185	0.360608	0.0341441	0.903878	0.105158	0.546212	0.246933
ENSMUSG00000041577	116847	Prelp	4.60034	-1.73083	-0.419998	-0.345962	-0.323759	1.55927e-15	0.00660101	0.0237823	0.034256	3.78381e-14	0.0221609	0.0772538	0.247614
ENSMUSG00000009563	30933	Tor2a	4.76203	0.131384	-0.0493028	-0.151629	0.156891	0.074949	0.499012	0.041234	0.0343187	0.107349	0.627153	0.118057	0.247938
ENSMUSG00000116138	223665	C030006K11Rik	3.78412	-0.520536	-0.210034	-0.224852	0.234094	2.4337e-05	0.0606634	0.0454827	0.0343706	7.03591e-05	0.129678	0.126453	0.248056
ENSMUSG00000026842	11350	Abl1	4.46131	0.247204	-0.0995499	0.0358595	0.151728	0.000786838	0.161776	0.610389	0.0343669	0.00171382	0.273501	0.756079	0.248056
ENSMUSG00000050471	109229	Fam118b	1.85951	0.154224	0.393139	0.187023	0.318508	0.305491	0.00829275	0.207338	0.0344686	0.369887	0.0266705	0.374726	0.248634
ENSMUSG00000030004	68396	Nat8	3.07196	-1.8558	-1.55311	-0.547784	0.38632	1.08882e-11	4.29716e-10	0.00506351	0.0344983	1.08098e-10	1.93081e-08	0.0234942	0.24872
ENSMUSG00000040181	14261	Fmo1	7.83515	-0.762694	0.0215736	0.105207	-0.329435	4.60516e-06	0.888921	0.497114	0.0347011	1.53384e-05	0.932397	0.668531	0.250051
ENSMUSG00000029166	100732	Mapre3	4.9014	-1.3279	-0.383209	-0.0848733	-0.381069	8.87212e-10	0.0334084	0.631097	0.0347188	5.91008e-09	0.0813826	0.770965	0.250051
ENSMUSG00000049988	211228	Lrrc25	-0.614293	-0.0551932	-0.290743	0.338934	-0.733296	0.86108	0.363516	0.261638	0.0347838	0.88726	0.499893	0.441045	0.25026
ENSMUSG00000054065	56460	Pkp3	-0.795016	0.114159	-0.579804	0.17404	0.628969	0.709288	0.0772175	0.562548	0.0347767	0.757841	0.156332	0.719815	0.25026
ENSMUSG00000037894	51788	H2az1	4.97171	0.361509	0.219194	0.206984	0.356435	0.0324503	0.189035	0.214736	0.0348043	0.050379	0.307673	0.38451	0.250278
ENSMUSG00000002475	106861	Abhd3	5.10174	-0.986114	-0.657658	-0.370196	-0.169838	3.75682e-18	1.28515e-11	1.54908e-05	0.0349135	1.84907e-16	9.3722e-10	0.000222905	0.250449
ENSMUSG00000062580	21854	Timm17a	4.65748	-0.0805069	0.16838	0.364776	-0.179175	0.334281	0.0440422	3.60199e-05	0.0349017	0.400361	0.100998	0.000448366	0.250449
ENSMUSG00000110397	Gm45540	Gm45540	-1.31663	0.561205	0.627645	0.968203	0.835352	0.161938	0.112012	0.0129842	0.0349225	0.213017	0.20853	0.0487355	0.250449
ENSMUSG00000020105	320398	Lrig3	2.73002	0.727887	-0.013428	-0.200719	0.289498	4.98801e-07	0.92151	0.151708	0.034888	1.97999e-06	0.952063	0.30179	0.250449
ENSMUSG00000031453	19414	Rasa3	2.74978	0.549345	-0.199497	0.176409	-0.36869	0.000881762	0.231962	0.274264	0.034851	0.00190184	0.358187	0.454301	0.250449
ENSMUSG00000015568	16956	Lpl	3.85278	1.89696	0.000875138	-0.137833	-0.63842	1.16349e-09	0.997483	0.62346	0.0349359	7.59076e-09	0.998545	0.765702	0.250449
ENSMUSG00000113673	Gm47486	Gm47486	-1.68626	1.55475	1.10759	1.16711	0.804463	4.13354e-05	0.00310943	0.0018259	0.034965	0.000114648	0.0120476	0.0106503	0.250529
ENSMUSG00000022218	21816	Tgm1	2.62642	1.74445	0.641424	0.954134	0.594269	4.18696e-09	0.0209279	0.000623829	0.0350202	2.45455e-08	0.056145	0.00449525	0.250795
ENSMUSG00000022751	52633	Nit2	5.59598	-0.944123	-1.05876	-0.924362	0.32145	2.85579e-08	1.3499e-09	4.6905e-08	0.0351929	1.42422e-07	4.96115e-08	1.75629e-06	0.251128
ENSMUSG00000059325	74318	Hopx	4.58298	-0.629816	-0.227883	-0.590604	0.300563	4.56658e-05	0.109396	0.000103404	0.0351352	0.000125707	0.204837	0.00106218	0.251128
ENSMUSG00000005142	17159	Man2b1	6.22612	0.0456575	-0.304808	-0.164577	-0.123808	0.430858	1.70074e-06	0.00580061	0.0351424	0.497506	2.20574e-05	0.0260887	0.251128
ENSMUSG00000020120	56193	Plek	0.391298	0.436638	0.170193	0.342509	-0.680933	0.121389	0.547546	0.221817	0.0351595	0.165055	0.67019	0.392939	0.251128
ENSMUSG00000046280	214547	She	0.737681	-0.0549973	0.091766	-0.252265	-0.461923	0.789074	0.644259	0.223836	0.0350946	0.827138	0.752275	0.395611	0.251128
ENSMUSG00000090963	Gm17655	Gm17655	-1.60133	-0.846926	-0.403411	0.355325	0.647607	0.0172028	0.22046	0.246525	0.0351529	0.028438	0.345204	0.423566	0.251128
ENSMUSG00000002204	16541	Napsa	-1.62404	-0.0918766	-0.1907	0.366988	-0.859046	0.80303	0.60388	0.294594	0.0351842	0.8388	0.718252	0.477447	0.251128
ENSMUSG00000035086	56208	Becn1	5.71957	0.106349	0.033756	-0.0437946	0.104489	0.0322682	0.489466	0.370214	0.0352211	0.0501355	0.618728	0.556356	0.251201
ENSMUSG00000018398	20362	Septin8	1.65304	-0.51265	0.0706416	-0.0680784	-0.346844	0.00273593	0.642945	0.660048	0.0352648	0.00534897	0.75137	0.791902	0.251384
ENSMUSG00000017639	268451	Rab11fip4	3.72531	0.197582	0.449878	0.74779	-0.338403	0.19358	0.00326502	2.99103e-06	0.0353704	0.249341	0.0125319	5.81872e-05	0.251878
ENSMUSG00000056515	106572	Rab31	1.37655	0.386625	0.0689938	0.13685	-0.376916	0.0198985	0.675898	0.405783	0.0353641	0.0324475	0.77614	0.591018	0.251878
ENSMUSG00000027801	229302	Tm4sf4	6.49969	0.493655	0.539593	0.596961	0.317875	0.00147444	0.000582091	0.000167152	0.0354129	0.00304664	0.00304467	0.00155424	0.251946
ENSMUSG00000034774	211924	Dsg1c	1.96164	0.30579	-0.84487	0.0756759	0.567791	0.261992	0.00641771	0.781483	0.035416	0.32418	0.0216185	0.874453	0.251946
ENSMUSG00000034842	109979	Art3	-0.291418	0.193033	0.235101	-0.26957	-0.738512	0.537098	0.441526	0.403208	0.0354638	0.600012	0.576005	0.588401	0.252157
ENSMUSG00000085972	1110028F11Rik	1110028F11Rik	-1.01571	-0.919219	-0.636639	0.0263658	0.639108	0.0104766	0.0595046	0.932395	0.035526	0.0181616	0.127789	0.962238	0.25247
ENSMUSG00000037095	76905	Lrg1	7.90134	0.587929	-0.0443638	-0.234736	0.59649	0.0381938	0.872434	0.395358	0.0355556	0.05834	0.922643	0.581242	0.252552
ENSMUSG00000017756	20499	Slc12a7	6.49335	-0.931979	-0.972117	-0.639671	0.235791	4.15856e-12	1.02005e-12	1.8412e-07	0.0356743	4.57179e-11	1.11002e-10	5.69914e-06	0.253266
ENSMUSG00000036528	19024	Ppfibp2	4.89579	0.0955323	-0.0301811	-0.0548382	-0.246457	0.405339	0.791928	0.632176	0.0356931	0.472347	0.864006	0.771877	0.25327
ENSMUSG00000025538	67902	Sumf2	2.60058	-1.16143	-0.121345	-0.195562	-0.207413	8.62159e-16	0.202771	0.0438001	0.0357214	2.23216e-14	0.324159	0.123326	0.253342
ENSMUSG00000089726	Mir17hg	Mir17hg	2.53368	1.1937	1.54012	0.605816	0.448443	9.26843e-08	3.41238e-11	0.00406663	0.0358042	4.19837e-07	2.15072e-09	0.0198472	0.2538
ENSMUSG00000037797	26876	Adh4	5.37325	-2.61227	-1.66237	-1.47566	0.317465	1.15445e-24	1.36949e-16	1.45561e-14	0.0358382	3.92202e-22	5.45019e-14	5.19875e-12	0.253911
ENSMUSG00000021094	66375	Dhrs7	4.57597	0.284215	0.113536	0.150928	0.286444	0.0373431	0.398274	0.262436	0.03588	0.0571721	0.534499	0.441715	0.254079
ENSMUSG00000024191	224630	Bnip1	3.63656	-0.00343157	-0.0879585	0.0588286	0.208841	0.972365	0.373776	0.547598	0.0359321	0.979042	0.509675	0.70848	0.254318
ENSMUSG00000029368	11657	Alb	16.2679	0.629719	0.505542	0.320389	-0.264135	4.08355e-06	0.000139455	0.0123346	0.0360146	1.37358e-05	0.000932554	0.0468654	0.254594
ENSMUSG00000039703	217365	Nploc4	6.29561	0.101596	-0.0363057	-0.114271	-0.236326	0.362235	0.744006	0.30543	0.0360241	0.428972	0.829592	0.488836	0.254594
ENSMUSG00000044876	72667	Zfp444	3.33365	-0.79687	0.0479287	0.0039438	0.244076	2.7366e-08	0.67571	0.972644	0.0360258	1.36968e-07	0.775989	0.986383	0.254594
ENSMUSG00000040828	106757	Catsperd	-0.708136	0.653384	0.241425	0.0991892	-0.735604	0.0316007	0.430896	0.748791	0.0360586	0.0492136	0.566328	0.853721	0.254696
ENSMUSG00000085995	108167326	Gm2788	4.03887	-5.83368	-0.803917	-1.04336	-0.468135	3.00055e-21	0.000507038	1.31103e-05	0.03611	3.37054e-19	0.00270803	0.000193235	0.254816
ENSMUSG00000057802	791282	Gm10030	1.62262	-0.340576	-0.0907772	-0.220301	0.279447	0.0166393	0.49713	0.10751	0.0361122	0.0276013	0.625793	0.23592	0.254816
ENSMUSG00000046840	68314	Hnf4aos	-0.326641	-2.09712	-1.73755	-1.85798	0.483561	5.89239e-09	1.05252e-07	3.19047e-08	0.0362286	3.36373e-08	2.10338e-06	1.30706e-06	0.255024
ENSMUSG00000097290	100043489	1300002E11Rik	3.58979	-0.842402	0.575126	0.490306	-0.266144	2.38412e-08	6.60004e-06	9.2079e-05	0.0362332	1.20495e-07	7.21726e-05	0.000971654	0.255024
ENSMUSG00000047037	233280	Nipa1	-0.934241	0.0892505	-0.350901	0.479071	-0.567803	0.719482	0.173208	0.0457355	0.0362028	0.766358	0.288448	0.126928	0.255024
ENSMUSG00000024029	21786	Tff3	-0.0760861	-1.64996	-2.40088	-0.774676	-1.01165	0.00225363	6.89706e-05	0.0893047	0.0362051	0.00448954	0.000521265	0.206598	0.255024
ENSMUSG00000041361	102371	Myzap	-0.0160869	0.194713	0.164732	0.242641	-0.544785	0.409574	0.478144	0.295326	0.0362006	0.476525	0.609149	0.478146	0.255024
ENSMUSG00000039238	319530	Zfp750	3.87511	-1.94282	0.481403	0.899826	-0.350697	1.66948e-14	0.0030398	2.54712e-07	0.0362799	3.18115e-13	0.0118239	7.56477e-06	0.255223
ENSMUSG00000000552	29813	Zfp385a	3.60338	0.484364	-0.391614	-0.48692	0.359784	0.00514193	0.029089	0.00775098	0.0363541	0.00948636	0.0730845	0.0327857	0.255617
ENSMUSG00000030750	67711	Nsmce1	2.90798	-0.22604	-0.0413498	0.336966	0.23248	0.0500289	0.707236	0.00242389	0.0364609	0.0744421	0.801489	0.013287	0.256238
ENSMUSG00000043740	320148	B430306N03Rik	-0.357981	-0.349627	-0.621963	0.0092782	-0.610793	0.21025	0.0302474	0.971904	0.0364943	0.267718	0.0752618	0.985815	0.256344
ENSMUSG00000030917	233806	Ldaf1	0.39792	0.747479	0.254714	0.333875	-0.413893	5.10106e-05	0.155033	0.061914	0.0365684	0.000139046	0.264866	0.158384	0.256571
ENSMUSG00000040721	239102	Zfhx2	3.88767	-0.909339	0.869723	0.259432	0.419558	9.92598e-05	2.90536e-05	0.191401	0.036557	0.000256748	0.000253246	0.354477	0.256571
ENSMUSG00000028568	70533	Btf3l4	5.08339	0.219866	0.120807	0.0301778	0.193232	0.018	0.18609	0.739669	0.036582	0.0296607	0.304123	0.847925	0.256571
ENSMUSG00000016253	57314	Nelfcd	4.73137	-0.347611	-0.105691	-0.245812	0.134934	1.03515e-06	0.0996914	0.000265868	0.0366754	3.89273e-06	0.190218	0.00224305	0.257047
ENSMUSG00000090394	67647	4930523C07Rik	3.65928	0.0681524	-0.081243	-0.114588	-0.297065	0.615999	0.549822	0.401014	0.0366867	0.672012	0.672503	0.58686	0.257047
ENSMUSG00000007739	12464	Cct4	6.11866	0.185928	-0.0664201	-0.12912	-0.150317	0.0108167	0.350511	0.0721143	0.03681	0.0186977	0.486886	0.176907	0.257781
ENSMUSG00000020376	59044	Rnf130	5.46367	-0.253711	-0.228778	-0.140517	-0.130443	0.000106383	0.000409367	0.0250721	0.0368798	0.000273246	0.00226094	0.0804862	0.25814
ENSMUSG00000027611	19124	Procr	-1.25241	-0.44344	-0.130502	-0.213426	-0.601293	0.11378	0.62247	0.426638	0.03694	0.155728	0.734031	0.609689	0.258432
ENSMUSG00000022708	56490	Zbtb20	5.79997	-0.0995454	-0.293409	-0.341523	0.206775	0.307224	0.00353241	0.000789545	0.0369979	0.371694	0.0133522	0.00545244	0.25859
ENSMUSG00000075592	277154	Nynrin	0.717623	-0.116652	-0.0918821	-0.0152627	-0.364042	0.484238	0.573916	0.925066	0.0369998	0.549576	0.693089	0.957797	0.25859
ENSMUSG00000000159	72058	Igsf5	4.2739	-1.40542	-0.233218	-0.191495	-0.204199	6.92968e-20	0.0173096	0.0488212	0.0370248	5.16169e-18	0.0482116	0.13347	0.258635
ENSMUSG00000018574	11370	Acadvl	9.07025	-0.690763	0.0955801	0.0477583	-0.170866	3.26756e-12	0.241226	0.556039	0.0370997	3.68832e-11	0.368546	0.714524	0.259028
ENSMUSG00000027556	12346	Car1	0.680731	-2.32217	-1.99269	-3.26509	0.467153	3.75003e-10	2.99726e-09	2.46732e-13	0.0372759	2.70363e-09	1.00117e-07	5.72788e-11	0.259349
ENSMUSG00000022108	16432	Itm2b	9.15327	-0.454363	-0.345632	-0.293474	0.137292	1.54863e-09	1.22973e-06	2.42592e-05	0.0371901	9.87222e-09	1.66684e-05	0.00032491	0.259349
ENSMUSG00000028133	66568	Rwdd3	2.39069	0.50743	-0.474309	-0.688684	0.444527	0.0172908	0.0385489	0.00389619	0.0372563	0.0285597	0.091008	0.0192038	0.259349
ENSMUSG00000045005	14367	Fzd5	2.94873	-0.207209	-0.657834	-0.440999	0.330546	0.20546	0.000218101	0.00912648	0.037268	0.262195	0.00134422	0.0371918	0.259349
[truncated: 11,930 more rows]
