# Supplementary material for: Depletion of individual dietary amino acids induce distinct metabolic and chromatin states
Source: J Biol Chem. 2025 Dec 17;302(2):111074. doi: 10.1016/j.jbc.2025.111074 (PMC12816912; doi:10.1016/j.jbc.2025.111074)
Supplement: Table S3 [file mmc4.xlsx]

## Sheet: Shared EAA DE GO-BP Enrichment
	Term	Count	%	PValue	Genes	List Total	Pop Hits	Pop Total	Fold Enrichment	Bonferroni	Benjamini	FDR\
GOTERM_BP_DIRECT	GO:0006805~xenobiotic metabolic process	32	1.75824	2.95759e-14	GSTP1, NR1I2, RORC, GSTP-PS, ABCB11, CYP2B9, CYP2D9, CYP2B13, CYP2D10, CYP2C54, SULT2A8, CYP2C50, AOX1, CYP2F2, CYP2C70, CBR1, CYP2J5, CYP2J6, CYP2J9, FMO2, FMO3, UGT1A6A, FMO5, AKR1C12, CYP2C68, CYP2C67, NCEH1, CYP2A4, CYP2A22, AKR1C13, CYP2C40, CYP2E1	1730	106	29775	5.19577	1.54275e-10	1.54505e-10	1.5272996041031904E-10\
GOTERM_BP_DIRECT	GO:0055085~transmembrane transport	44	2.41758	8.55709e-13	ABCD4, SLC35F6, SLC46A1, ABCB6, SLC35F1, ATP1A1, ABCB11, IPO8, SLC22A15, SLC22A18, SLCO2B1, FLVCR1, SLC25A21, SLC26A10, SLC13A5, LARGE1, SLC25A23, SLC25A45, MFSD2B, SLC36A4, SLC25A22, SLC17A2, MFSD4B1, SLC15A5, GSDMD, SLC35A4, RALBP1, ABCA8A, SLC31A1, ABCC6, ABCC9, ABCA7, CYB561A3, SLC16A13, SLC22A23, SLC25A37, SLC4A8, SLC4A9, GJB1, SLC22A27, SLCO1A4, SLCO1A1, SLC25A13, ABCG2	1730	215	29775	3.52225	4.47049e-09	2.23511e-09	2.2094395618587736E-9\
GOTERM_BP_DIRECT	GO:0006364~rRNA processing	33	1.81319	3.29707e-12	RPL5, POP5, DDX1, CHD7, PPAN, DDX21, NOL8, PWP1, WDR43, RRP8, MRM2, PDCD11, EXOSC9, PES1, RPL14, GAR1, UTP20, BRIX1, RRP12, DCAF13, EXOSC1, RRP15, UTP15, WDR36, DIS3, KRR1, WDR75, RRP1B, BYSL, EBNA1BP2, RPS28, MRTO4, MPHOSPH10	1730	132	29775	4.30275	1.72237e-08	5.7413e-09	5.675358149011966E-9\
GOTERM_BP_DIRECT	GO:0019373~epoxygenase P450 pathway	16	0.879121	2.73895e-09	CYP2J5, CYP2J6, CYP4A32, CYP2J9, CYP2B9, CYP2C68, CYP2C67, CYP2B13, CYP2A4, CYP2C54, CYP2A22, CYP2C40, CYP2C50, CYP2E1, CYP2F2, CYP2C70	1730	40	29775	6.88439	1.43082e-05	3.57707e-06	3.535988999004304E-6\
GOTERM_BP_DIRECT	GO:0042273~ribosomal large subunit biogenesis	15	0.824176	1.21447e-08	RPL5, AFG2A, NIP7, RPF2, NOC2L, SDAD1, TMA16, NLE1, GTPBP4, EBNA1BP2, EIF6, MRTO4, RRS1, RPL14, AIRIM	1730	38	29775	6.79381	6.3442e-05	1.26888e-05	1.2543063115544134E-5\
GOTERM_BP_DIRECT	GO:0006693~prostaglandin metabolic process	15	0.824176	2.61139e-08	HPGD, GSTP1, AKR1C19, GSTP-PS, COMT, PTGR2, AKR1C6, AKR1B7, CES2A, AKR1C12, CES2C, CES2E, AKR1C14, AKR1C13, GSTM6	1730	40	29775	6.45412	0.00013641	2.27365e-05	2.2475402638660437E-5\
GOTERM_BP_DIRECT	GO:0007005~mitochondrion organization	29	1.59341	2.67503e-07	CEBPA, PID1, AFG1L, PROCA1, MIEF2, OMA1, NRF1, SPG7, TERT, OPA3, RAB29, ENPP1, ATG7, PPARGC1A, COX10, SH3GLB1, EPM2A, MUP16, ABCC9, MUP18, MUP11, MUP1, MUP2, MUP3, ARMCX3, WDR81, CDK5, MUP9, NOA1	1730	164	29775	3.04341	0.00139646	0.000199634	1.9734065162316843E-4\
GOTERM_BP_DIRECT	GO:0006631~fatty acid metabolic process	23	1.26374	4.24727e-07	ACBD4, ACSL1, ACSM2, CYP4A32, ACOT11, ACSL4, ACSM5, BAAT, ABCB11, ACADSB, ACNAT1, CPT1B, ACAT2, PLA2G15, GNPAT, MBLAC2, LIPC, AMACR, ENPP1, ECHDC3, GPAT2, CYP2E1, LPIN3	1730	112	29775	3.5344	0.00221632	0.000277347	2.741615816804503E-4\
GOTERM_BP_DIRECT	GO:0006338~chromatin remodeling	90	4.94505	5.92272e-07	SETD4, PTPRU, EIF4A1, DDX46, CHD9, CHD7, SETD7, TESK2, NUDT5, NR3C1, CHD1, ING4, RPS6KA3, PPP3CC, CHEK2, MYC, NFKBIZ, EPM2A, DUSP4, PRMT6, PDGFRA, PRMT5, DDX18, RPS6KL1, PRMT7, SMARCC2, PPTC7, KDM2B, AFG2A, PRMT1, DDX55, DYRK1A, CASK, DYRK1B, TYK2, CSNK1E, DUSP8, LATS1, BCR, ZAP70, SFPQ, DDX39A, DDX39B, CTDSP1, MAPKAPK2, MCM3, ULK2, MCM6, MET, INO80C, SMARCD2, USP16, DDX24, PPM1M, DDX1, PIK3R4, D…	1730	897	29775	1.72685	0.00308925	0.000318538	3.148798477091308E-4\
GOTERM_BP_DIRECT	GO:0042254~ribosome biogenesis	15	0.824176	6.0976e-07	LTV1, RPLP0, NOC4L, URB2, MRPL10, RCC1L, RPS28, EBNA1BP2, MYBBP1A, PES1, GRWD1, RRS1, ZFP593, TSR1, GLUL	1730	50	29775	5.16329	0.00318032	0.000318538	3.148798477091308E-4\
GOTERM_BP_DIRECT	GO:0006629~lipid metabolic process	33	1.81319	1.95591e-06	PECR, ACSS2, PCX, MGST3, ACSM1, GDE1, HSD17B13, ACSM5, OMA1, SDSL, AKR1B7, LACTB, AKR7A5, RIDA, LIPC, AOX1, PCK1, COX10, BBS1, SRD5A1, ADHFE1, CIDEA, ACOT13, HPS6, NR1D2, ACSL4, PTGR3, NR1H5, FMO5, CD2AP, PLA2G15, AADAC, ST6GALNAC6	1730	222	29775	2.55839	0.0101657	0.000924042	9.134289228038406E-4\
GOTERM_BP_DIRECT	GO:0015711~organic anion transport	11	0.604396	2.12261e-06	SLC22A26, SLC22A27, SLC22A28, SLCO1A4, SLC22A18, SLCO2B1, SLCO1A1, SLC22A30, SLC17A3, SLC19A1, ABCG2	1730	28	29775	6.76146	0.0110273	0.000924042	9.134289228038406E-4\
GOTERM_BP_DIRECT	GO:0006749~glutathione metabolic process	15	0.824176	2.71775e-06	GSTK1, GLO1, GSTP1, IDH1, MGST1, GSTP-PS, GSTT1, OPLAH, GSTZ1, GCLC, NAT8, HAGH, GCLM, NFE2L1, GSTM6	1730	56	29775	4.61008	0.0140973	0.00104824	0.0010361972749208422\
GOTERM_BP_DIRECT	GO:0006974~DNA damage response	43	2.36264	2.99527e-06	MDC1, SMARCAL1, CDKN1A, USP16, WDR48, RIF1, UBA7, USP10, STXBP4, SETD7, MCM10, FAAP20, RPTOR, CASP9, RASSF1, IMMP2L, MRNIP, CHEK2, MYC, MACROD1, CASP2, IER3, LYN, XRCC6, E230001N04RIK, PARP2, MGMT, PRMT1, XRCC2, SIRT4, HUS1, VRK3, MAPK15, TOPORS, FH1, SFPQ, RAD50, CDK5, MAPKAPK2, TAOK2, APLF, SPRTN, ERCC6	1730	338	29775	2.18956	0.0155255	0.00104824	0.0010361972749208422\
GOTERM_BP_DIRECT	GO:0042274~ribosomal small subunit biogenesis	19	1.04396	3.00987e-06	LTV1, UTP15, NOP56, WDR36, NOP58, UTP4, KRR1, DIMT1, RPS5, WDR3, HEATR1, NOL7, WDR75, WDR43, RPS28, NOB1, MPHOSPH10, UTP20, RPS12	1730	89	29775	3.67425	0.0156006	0.00104824	0.0010361972749208422\
GOTERM_BP_DIRECT	GO:0032259~methylation	25	1.37363	3.27236e-06	SETD4, EHMT1, TRMT2A, COMT, PRDM10, RRP8, AS3MT, METTL13, SMYD1, METTL8, LCMT1, CMTR1, PCMTD1, GAMT, PRMT6, PRMT5, PRMT7, MGMT, PRMT1, PCIF1, AMT, INMT, COQ5, TMT1B, MTAP	1730	145	29775	2.96741	0.0169496	0.00106843	0.001056154395809411\
GOTERM_BP_DIRECT	GO:0006635~fatty acid beta-oxidation	15	0.824176	5.28483e-06	ABCD4, GCDH, ACADSB, ACAT3, CPT1B, ACAT2, SLC25A17, BDH2, ACOX2, AUH, SCP2, IVD, ECHDC1, ACOX3, ACAD10	1730	59	29775	4.37567	0.0272304	0.001624	0.0016053441576732363\
GOTERM_BP_DIRECT	GO:0006979~response to oxidative stress	25	1.37363	7.56694e-06	PPP1R15B, APP, BTG1, UBR4, ABCB11, COMT, PRDX5, GRK2, AIFM1, HAO1, DCAF11, CAR3, NQO1, 1600014C10RIK, GPX3, IDH1, PRDX6, CD2AP, GCLC, MMP14, CAT, MSRB2, ERCC6, NEIL1, GCLM	1730	152	29775	2.83075	0.0387587	0.00216	0.002135192133666583\
GOTERM_BP_DIRECT	GO:0008202~steroid metabolic process	15	0.824176	8.02097e-06	RDH9, UGT2B38, RDH7, AKR1C19, SDR9C7, CYP7B1, AKR1C6, CYP17A1, CYP2B9, AKR1C12, CYP2B13, AKR1C13, SULT2A8, UGT2B5, CYP2E1	1730	61	29775	4.23221	0.041036	0.00216	0.002135192133666583\
GOTERM_BP_DIRECT	GO:0010907~positive regulation of glucose metabolic process	9	0.494505	8.53605e-06	MUP9, RGN, MUP16, MUP18, MUP11, SLC25A12, MUP1, MUP2, MUP3	1730	20	29775	7.74494	0.0436129	0.00216	0.002135192133666583\
GOTERM_BP_DIRECT	GO:0006397~mRNA processing	33	1.81319	8.683e-06	TCERG1, KHDRBS1, RBM47, DDX1, TRMT2A, HNRNPLL, LSM10, EFTUD2, SYNCRIP, SCAF8, PUF60, PCBP1, SYMPK, ARGLU1, CMTR1, SMNDC1, SF3A3, RBM39, SRRM4, HNRNPA3, WTAP, ALYREF, PCIF1, THOC1, RRP1B, PUS7L, THOC6, HNRNPL, SFPQ, PRPF39, SRSF3, SRSF7, TRMT61A	1730	238	29775	2.3864	0.0443468	0.00216	0.002135192133666583\
GOTERM_BP_DIRECT	GO:0140588~chromatin looping	24	1.31868	1.20709e-05	EIF4A1, DDX18, HELQ, DDX46, DDX24, AFG2A, CHD9, DDX55, DDX1, CHD7, DDX21, NTPCR, SPG7, CHD1, MOV10, RAD50, DDX39A, DDX39B, 2310057M21RIK, MCM3, ALPL, MCM6, ERCC6, MCM2	1730	146	29775	2.8292	0.0611115	0.00286628	0.002833360839643196\
GOTERM_BP_DIRECT	GO:0042572~retinol metabolic process	13	0.714286	3.32751e-05	RDH9, RDH7, SDR9C7, ADH7, DHRS3, CES2A, ADH4, CES2C, CES2E, CES1E, CES1F, RDH13, PNPLA2	1730	52	29775	4.30275	0.159562	0.00721547	0.007132598087255509\
GOTERM_BP_DIRECT	GO:0006082~organic acid metabolic process	10	0.549451	3.45304e-05	CYP2C68, CYP2C67, CYP2J5, CYP2J6, CYP2C54, CYP2J9, CYP2C40, CYP2C50, FMO2, CYP2C70	1730	30	29775	5.73699	0.165055	0.00721547	0.007132598087255509\
GOTERM_BP_DIRECT	GO:0008210~estrogen metabolic process	10	0.549451	3.45304e-05	PDGFRA, UGT2B34, UGT1A1, PLEKHA1, UGT2B36, SULT1E1, UGT2B1, UGT2B38, UGT2B5, COMT	1730	30	29775	5.73699	0.165055	0.00721547	0.007132598087255509\
GOTERM_BP_DIRECT	GO:0045834~positive regulation of lipid metabolic process	8	0.43956	3.96562e-05	MUP9, RACK1, MUP16, MUP18, MUP11, MUP1, MUP2, MUP3	1730	18	29775	7.64933	0.187117	0.00796785	0.007876332988445662\
GOTERM_BP_DIRECT	GO:0042593~glucose homeostasis	25	1.37363	4.14572e-05	CEBPA, SUCNR1, ADRA1B, FOXO3, ADIPOR2, CSRP3, LEPR, ENPP1, PCK1, NGFR, GCGR, MUP16, PHKB, MUP18, MUP11, MUP1, ADRA2A, MUP2, MUP3, MUP9, CRY2, DMXL2, MET, PFKM, SIDT2	1730	168	29775	2.56116	0.194729	0.0080212	0.007929069796892074\
GOTERM_BP_DIRECT	GO:0032496~response to lipopolysaccharide	27	1.48352	6.70888e-05	HPGD, UGT2B1, MGST1, ADM, ADIPOR2, ADH5, CASP9, RPS6KA3, SRR, SLCO1B2, NFKBIZ, E2F1, FBXO3, ACP5, RAC1, PCK1, NQO1, GCH1, UGT1A1, STAT1, F2R, RPL13A, IRAK3, BCR, MAPKAPK2, ALPL, ABCG2	1730	195	29775	2.38306	0.295653	0.0125169	0.012373096934649074\
GOTERM_BP_DIRECT	GO:0031649~heat generation	7	0.384615	7.61307e-05	MUP9, MUP16, MUP18, MUP11, MUP1, MUP2, MUP3	1730	14	29775	8.60549	0.328151	0.0130919	0.012941534707793014\
GOTERM_BP_DIRECT	GO:0000027~ribosomal large subunit assembly	9	0.494505	7.7389e-05	RPL5, RPLP0, MRTO4, RRS1, PPAN, BRIX1, RPF2, NLE1, MDN1	1730	26	29775	5.95765	0.332553	0.0130919	0.012941534707793014\
GOTERM_BP_DIRECT	GO:0008203~cholesterol metabolic process	18	0.989011	7.76893e-05	APP, CEBPA, APLP2, ERLIN1, CYP7B1, GBA2, TSKU, LIMA1, CES1B, LIPC, CES1C, CES1E, CES1F, APOC1, CAT, SULT2A8, LEPR, NFE2L1	1730	102	29775	3.03723	0.3336	0.0130919	0.012941534707793014\
GOTERM_BP_DIRECT	GO:0072659~protein localization to plasma membrane	25	1.37363	9.63218e-05	LAMA5, PLEKHF1, CD81, F11R, WDR24, ZDHHC2, CDH2, SCP2, CDH1, P2RY1, MAP7, RAC1, LARGE1, SEC13, WDR59, RDX, TTC7B, CASK, PDZK1, ATP1B1, RAP2A, TTC8, TSPAN14, TTC7, PKP2	1730	177	29775	2.43093	0.395413	0.0157245	0.015543929018700678\
GOTERM_BP_DIRECT	GO:0061179~negative regulation of insulin secretion involved in cellular response to glucose stimulus	9	0.494505	0.000104393	MUP9, MUP16, MUP18, MUP11, MUP1, MUP2, ADRA2A, MUP3, MAP4K4	1730	27	29775	5.73699	0.420378	0.0165258	0.016335971941280173\
GOTERM_BP_DIRECT	GO:0042594~response to starvation	11	0.604396	0.00011288	GNPAT, ADSL, UGT1A1, TBC1D5, GCGR, ULK2, ADM, FOXO3, PCK1, SSTR2, ATG7	1730	42	29775	4.50764	0.445515	0.0173436	0.017144414755179964\
GOTERM_BP_DIRECT	GO:0000045~autophagosome assembly	16	0.879121	0.000118816	EPM2A, ATG3, GABARAPL2, UBXN2A, IRGM2, IRGM1, IIGP1C, ATG12, IIGP1, GM12250, AP4M1, RAB43, RAB23, IGTP, ULK2, ATG7	1730	86	29775	3.20204	0.462449	0.0175069	0.017305836619335473\
GOTERM_BP_DIRECT	GO:0006536~glutamate metabolic process	7	0.384615	0.000120645	GCLC, ALDH5A1, GOT1, AADAT, DGLUCY, GCLM, GLUL	1730	15	29775	8.03179	0.467561	0.0175069	0.017305836619335473\
GOTERM_BP_DIRECT	GO:0010888~negative regulation of lipid storage	8	0.43956	0.000124195	MUP9, ITGB3, MUP16, MUP18, MUP11, MUP1, MUP2, MUP3	1730	21	29775	6.55656	0.477346	0.017535	0.01733359704809459\
GOTERM_BP_DIRECT	GO:0045944~positive regulation of transcription by RNA polymerase II	107	5.87912	0.000159102	TCERG1, APP, EIF4A1, PID1, CD81, NR3C1, ETS2, NR3C2, RPS6KA3, MYC, POGZ, SOX6, GTF2I, LMO4, IFRD1, CASK, GTF2F2, RNF40, ARMCX3, MORF4L2, ATF3, CBFB, MAX, GATA6, NRF1, FOXO3, PRDM10, PCBP1, HIVEP1, PCK1, PPARGC1A, ZFP462, EGR1, XRCC6, ZFHX3, AKIRIN1, POU2F1, SS18L1, NR1D2, SMARCA2, BMP7, AHI1, MAFB, MAFG, AGO2, CREBRF, ZFP593, HNRNPD, HAMP, ZFP750, NFE2L1, SETD4, GMEB1, CHD7, PKD2, CDC73, PTMS, CS…	1730	1282	29775	1.43649	0.564481	0.0218724	0.02162116143327713\
GOTERM_BP_DIRECT	GO:0043524~negative regulation of neuron apoptotic process	27	1.48352	0.000166705	GRN, AARS1, BHLHB9, NRP, SLC25A27, NRBP2, TERT, NTF3, PTK2B, ATG7, PPARGC1A, PRKCG, NGFR, KDM2B, BDNF, XRCC2, F2R, BRAF, MT1, AGT, CD2AP, GCLC, CLCF1, BIRC5, KRAS, GCLM, RETREG1	1730	206	29775	2.25581	0.581443	0.02233	0.022073515191107607\
GOTERM_BP_DIRECT	GO:0045475~locomotor rhythm	9	0.494505	0.000181886	EGR1, MUP9, USP2, MUP16, MUP18, MUP11, MUP1, MUP2, MUP3	1730	29	29775	5.34134	0.61336	0.0237543	0.023481513310410877\
GOTERM_BP_DIRECT	GO:0000122~negative regulation of transcription by RNA polymerase II	88	4.83516	0.000189405	ZFP568, TCERG1, APP, RIF1, WWC1, BHLHE41, RORC, ZFP608, OTUD7B, EHMT1, TFCP2L1, NOC2L, NR3C1, ETS2, CDC73, METTL13, MYC, SOX6, HMGN2, DACT1, PRMT6, PRMT5, HES6, ZHX2, SMARCC2, PEG3, KDM2B, LMO4, RALGAPA1, USP2, CBFA2T3, TLE5, SFPQ, MED25, CRY2, ZFP692, RARA, MET, ATF3, MCPH1, CEBPA, KHDRBS1, CBFB, MAX, NR1I2, GATA6, PSEN2, FOXO3, CXXC5, CUX2, ZFP13, NACC2, TDG, HIVEP1, E2F1, STAT6, SUDS3, MTA2, A…	1730	1015	29775	1.49218	0.628255	0.024133	0.023855815254330753\
GOTERM_BP_DIRECT	GO:0008380~RNA splicing	25	1.37363	0.00020852	ZCCHC8, TCERG1, RBM47, LSM10, EFTUD2, SYNCRIP, PUF60, HNRNPA1, ARGLU1, SMNDC1, RBM39, SRRM4, HNRNPA3, WTAP, PRMT1, FUS, ALYREF, THOC1, RRP1B, THOC6, SFPQ, PRPF39, DDX39B, SRSF3, SRSF7	1730	186	29775	2.3133	0.663588	0.0259359	0.025637970610874437\
GOTERM_BP_DIRECT	GO:0006637~acyl-CoA metabolic process	9	0.494505	0.00023547	GCDH, ACSM2, OXSM, ACSM1, ACOT11, ACSM5, BAAT, ACNAT1, ACADSB	1730	30	29775	5.16329	0.707778	0.0286069	0.028278325957097245\
GOTERM_BP_DIRECT	GO:0071396~cellular response to lipid	7	0.384615	0.000269752	MUP9, MUP16, MUP18, MUP11, MUP1, MUP2, MUP3	1730	17	29775	7.08688	0.755703	0.0320269	0.0316590172300277\
GOTERM_BP_DIRECT	GO:0006112~energy reserve metabolic process	8	0.43956	0.000316987	EVA1A, MUP9, MUP16, MUP18, MUP11, MUP1, MUP2, MUP3	1730	24	29775	5.73699	0.809137	0.0367986	0.03637597782990225\
GOTERM_BP_DIRECT	GO:0044597~daunorubicin metabolic process	6	0.32967	0.000368445	AKR1C12, AKR1C14, AKR1C13, AKR1C19, AKR1C6, CBR4	1730	12	29775	8.60549	0.854141	0.040182	0.03972045101371346\
GOTERM_BP_DIRECT	GO:0044598~doxorubicin metabolic process	6	0.32967	0.000368445	AKR1C12, AKR1C14, AKR1C13, AKR1C19, AKR1C6, CBR4	1730	12	29775	8.60549	0.854141	0.040182	0.03972045101371346\
GOTERM_BP_DIRECT	GO:0030163~protein catabolic process	20	1.0989	0.000369206	CAST, NQO1, LRSAM1, CUL2, SIAH1A, UBR4, RNF5, CD2AP, EXT1, NLN, MMP14, SLC6A8, CTSL, CHEK2, TRIM24, LONP2, BTRC, PGPEP1, ATG7, HAMP	1730	137	29775	2.51255	0.85472	0.040182	0.03972045101371346\
GOTERM_BP_DIRECT	GO:0052695~cellular glucuronidation	7	0.384615	0.000384799	UGT2B34, UGT1A1, UGT2B36, UGT2B1, UGT2B38, UGT2B5, UGT1A6A	1730	18	29775	6.69316	0.866089	0.0402038	0.039742056167615086\
GOTERM_BP_DIRECT	GO:0051055~negative regulation of lipid biosynthetic process	7	0.384615	0.000384799	MUP9, MUP16, MUP18, MUP11, MUP1, MUP2, MUP3	1730	18	29775	6.69316	0.866089	0.0402038	0.039742056167615086\
GOTERM_BP_DIRECT	GO:0006468~protein phosphorylation	37	2.03297	0.000395414	INVS, APP, CAMK2D, LAMA1, RORC, TESK2, COMT, STK3, RABGEF1, GRK2, CHEK2, FASTK, TRIM24, PTK2B, CSK, LARGE1, MARK3, MARK2, MAP4K4, LYN, LIMK2, DYRK1A, HUS1, DYRK1B, BRAF, IRAK3, CSNK1E, CD2AP, LATS1, ZAP70, CDK5, CDK4, PRKRA, MAPKAPK2, RARA, PICK1, BIRC5	1730	340	29775	1.87296	0.873315	0.0405028	0.04003756119986969\
GOTERM_BP_DIRECT	GO:0032922~circadian regulation of gene expression	14	0.769231	0.00040337	NGFR, PRMT5, EGR1, ZFHX3, USP2, BHLHE41, RORC, CSNK1E, NR0B2, MYBBP1A, CRY2, BHLHE40, PPARGC1A, BMAL1	1730	76	29775	3.17044	0.878475	0.0405232	0.040057781046578214\
GOTERM_BP_DIRECT	GO:0006270~DNA replication initiation	8	0.43956	0.000418309	POLA2, ORC6, PRIM1, ORC2, MCM3, MCM10, MCM6, MCM2	1730	25	29775	5.50751	0.887601	0.0409219	0.040451891002886944\
GOTERM_BP_DIRECT	GO:0016567~protein ubiquitination	47	2.58242	0.000423006	MARCHF2, UBA7, CUL2, UBR4, DCAF8, UBR1, ABCB11, RNF5, SOCS2, HERC4, ZNRF2, COP1, UBR7, UBD, MED10, ENC1, TRIM24, MARCHF8, RACK1, ARIH2, FBXO3, TRIM26, BTRC, DCAF11, DCAF13, WDTC1, PCMTD1, FBXO9, ARRDC4, KLHDC2, ATG3, FEM1A, SIAH1A, KLHL21, MIB2, WWP2, KCTD6, RNF40, CHFR, SPSB3, RNF144A, SPSB2, RNF225, SDE2, RLIM, RNF181, SPSB4	1730	471	29775	1.71744	0.890327	0.0409219	0.040451891002886944\
GOTERM_BP_DIRECT	GO:0001889~liver development	17	0.934066	0.000448336	CEBPA, UGT1A1, RHBDD3, SRD5A1, GATA6, ASNS, PKD2, BAAT, UPB1, CD2AP, SLCO1B2, RARA, HNRNPD, ASL, ATG7, MET, OTC	1730	107	29775	2.73446	0.903926	0.0425838	0.04209466761242378\
GOTERM_BP_DIRECT	GO:0045727~positive regulation of translation	15	0.824176	0.000469127	RPL5, NSUN5, PRMT1, ITGA2, PCIF1, SYNCRIP, EIF6, DDX39B, CDK4, PCBP1, AGO2, PRR16, HNRNPD, PLXNB2, PTK2B	1730	87	29775	2.96741	0.913818	0.0437271	0.04322485165786838\
GOTERM_BP_DIRECT	GO:0045892~negative regulation of DNA-templated transcription	63	3.46154	0.000477114	ZFP568, ZC3H4, BHLHE41, EHMT1, NR3C1, PWP1, RRP8, ING4, TRIM24, SOX6, BTRC, PRMT6, ZHX2, TLE2, SMARCC2, HSBP1, MUP16, MUP18, MUP11, MUP1, CBFA2T3, MUP2, MUP3, TLE5, SFPQ, MUP9, PSPC1, IRF1, CRY2, RARA, BIRC5, ATF3, CEBPA, NR1I2, GATA6, PPM1F, CUX2, NACC2, DHRS7B, ATOH8, HIVEP1, E2F1, SMYD1, SUDS3, MTA2, XRCC6, POU2F1, NR1D2, WWP2, FOXN3, BMP7, NR0B2, SMARCA2, PHC3, HNRNPL, HEYL, GCLC, MYBBP1A, CD…	1730	691	29775	1.56916	0.917342	0.0437271	0.04322485165786838\
GOTERM_BP_DIRECT	GO:0000463~maturation of LSU-rRNA from tricistronic rRNA transcript (SSU-rRNA, 5.8S rRNA, LSU-rRNA)	7	0.384615	0.000534872	DDX18, PES1, PPAN, URB1, RPF2, RBM34, GTPBP4	1730	19	29775	6.34089	0.93888	0.0481592	0.04760605205392443\
GOTERM_BP_DIRECT	GO:0045943~positive regulation of transcription by RNA polymerase I	8	0.43956	0.000543911	UTP15, MYBBP1A, HEATR1, DDX21, WDR75, ERCC6, SF3B1, WDR43	1730	26	29775	5.29569	0.941701	0.0481592	0.04760605205392443\
GOTERM_BP_DIRECT	GO:0009410~response to xenobiotic stimulus	35	1.92308	0.000586576	CDKN1A, EI24, GATA6, SLC1A2, MGST1, ATP1A1, ABCB11, PPOX, FOXO3, COMT, ADIPOR2, RPTOR, SRR, MAT2A, CDH1, SLCO1B2, GNA12, NFKBIZ, PTK2B, DGCR2, LYN, NQO1, RHBDD3, SRD5A1, BDNF, ITGA2, ABCC9, AKR1C6, GNPAT, GCLC, CDK4, CAT, PLIN2, GCLM, OTC	1730	322	29775	1.87076	0.953354	0.0510712	0.050484658436956785\
GOTERM_BP_DIRECT	GO:0045893~positive regulation of DNA-templated transcription	69	3.79121	0.000643124	WWC1, SETD7, RORC, ING4, CDH1, CHEK2, MYC, TRIM24, SOX6, BTRC, TEAD1, ANKRD49, TBP, SMARCC2, TCF12, F2R, DYRK1A, DYRK1B, KLF15, TOPORS, TAF6L, MORF4L2, IRF1, RARA, INO80C, CEBPA, USP16, SF3B3, ACSS2, MAX, NR1I2, GATA6, NOLC1, FOXO3, PRDM10, PDLIM1, ERBB4, ATOH8, SPP1, E2F1, MTA2, ARGLU1, PPARGC1A, GSDMD, RBM39, EGR1, ZFHX3, XRCC6, MAP3K1, NFYA, FUS, USP21, STAT1, SS18L1, USP22, TRIP4, NR1D2, BMP7…	1730	783	29775	1.51668	0.965291	0.0550767	0.0544441265394167\
GOTERM_BP_DIRECT	GO:0008104~protein localization	26	1.42857	0.000710332	CD63, CCDC120, SEPTIN10, AP4M1, IMMP2L, KATNA1, NPHP1, RACK1, CEP250, LARGE1, BBS4, BBS1, IST1, CASK, CSNK1E, SEPTIN9, TMEM250, MAPK8IP3, PAKAP, ARMCX3, LATS1, AHI1, RAP2A, PARD3, ULK2, LAMTOR3	1730	214	29775	2.09105	0.975574	0.0598512	0.05916379184308748\
GOTERM_BP_DIRECT	GO:0009636~response to toxic substance	15	0.824176	0.000746417	PRKCG, LYN, CDKN1A, GSTP1, GATA6, ASNS, GSTP-PS, GLYAT, COMT, INMT, AIFM1, CDH1, FAS, CYP2F2, ERCC6	1730	91	29775	2.83698	0.979773	0.0618933	0.061182472657774586\
GOTERM_BP_DIRECT	GO:0014070~response to organic cyclic compound	16	0.879121	0.000797366	IGFBP1, LYN, ACSL1, IDH1, SERPINF1, CXCR4, ABCB11, NR0B2, CASP9, SRR, MMP14, GRK2, ALDH2, CTSL, LONP2, PLIN2	1730	102	29775	2.69976	0.984503	0.065085	0.06433745659134435\
GOTERM_BP_DIRECT	GO:0006094~gluconeogenesis	11	0.604396	0.000835952	PCX, GOT1, GPD1, LEPR, SLC25A10, PCK1, PPARGC1A, CAR5A, ATF3, FBP2, SLC25A13	1730	53	29775	3.57209	0.987334	0.0671848	0.06641315570859885\
GOTERM_BP_DIRECT	GO:0033138~positive regulation of peptidyl-serine phosphorylation	14	0.769231	0.000853246	BCAR3, APP, BDNF, IRGM2, IRGM1, BRAF, AGT, RPTOR, LATS1, NTF3, IGTP, TNKS1BP1, CNOT9, MET	1730	82	29775	2.93846	0.988429	0.0675357	0.06676004560815722\
GOTERM_BP_DIRECT	GO:0042448~progesterone metabolic process	7	0.384615	0.000967771	AKR1C12, SRD5A1, AKR1C14, AKR1C13, AKR1C19, AKR1C6, CYP17A1	1730	21	29775	5.73699	0.993642	0.0754573	0.07459060624967402\
GOTERM_BP_DIRECT	GO:0060041~retina development in camera-type eye	16	0.879121	0.00119341	RD3, BBS1, RRM1, GRN, MAX, LAMA1, SERPINF1, CHD7, ELP6, SKI, AHI1, TTLL5, NFIB, TBC1D32, NPHP1, LARGE1	1730	106	29775	2.59788	0.998046	0.0887734	0.08775381758247339\
GOTERM_BP_DIRECT	GO:0007623~circadian rhythm	16	0.879121	0.00119341	NGFR, BDNF, BHLHE41, DYRK1A, RORC, CSNK1E, CYP7B1, NR0B2, DBP, MAT2A, IMPDH2, CRY2, BHLHE40, FAS, BMAL1, PROK1	1730	106	29775	2.59788	0.998046	0.0887734	0.08775381758247339\
GOTERM_BP_DIRECT	GO:0006418~tRNA aminoacylation for protein translation	6	0.32967	0.00120653	GARS1, NARS2, DARS2, IARS2, IARS1, CARS1	1730	15	29775	6.88439	0.998176	0.0887734	0.08775381758247339\
GOTERM_BP_DIRECT	GO:0071394~cellular response to testosterone stimulus	6	0.32967	0.00120653	UGT2B1, SRD5A1, SPP1, MUP18, MUP11, MUP1	1730	15	29775	6.88439	0.998176	0.0887734	0.08775381758247339\
GOTERM_BP_DIRECT	GO:0032868~response to insulin	15	0.824176	0.00141399	IGFBP1, LYN, EGR1, MAX, ADM, KLF15, CD2AP, EIF6, CAT, CRY2, ENPP1, ALPL, PCK1, OTC, ABCG2	1730	97	29775	2.66149	0.999384	0.102593	0.10141441984433706\
GOTERM_BP_DIRECT	GO:0006915~apoptotic process	52	2.85714	0.00152604	PLEKHF1, ARL6IP1, NOC2L, CASP9, ING4, TMEM102, AIFM1, EVA1A, FASTK, RASSF5, RACK1, CASP2, CCR5, RNF152, SH3GLB1, PEG3, THOC1, IRAK3, THOC6, CD2AP, NOA1, IRF1, MADD, GAS2, BIRC5, CDIP1, GAS1, ELMO3, MCM2, ASAH2, CDCA7, STK3, AKAP1, PUF60, BMF, SUDS3, ATG7, SMNDC1, NGFR, 1600014C10RIK, CIDEA, RRP1B, ELP6, CIDEC, XKR9, CDK5, 3000002C10RIK, DLC1, PDCD4, CYCS, FAS, CIAPIN1	1730	570	29775	1.57012	0.999657	0.109206	0.10795155724810872\
GOTERM_BP_DIRECT	GO:0006412~translation	25	1.37363	0.00157848	RPL5, RPL3, RPL32, RPL12, SRBD1, MRPL17, MTIF2, RPL10A, GSPT2, MRPL10, FARS2, RPS18, RACK1, RPL14, RPL13, MRPL9, RPS12, RPS5, MRPL49, RPL13A, RPSA, ELP6, RPS28, CARS1, MRRF	1730	214	29775	2.01063	0.999739	0.111432	0.11015250260530668\
GOTERM_BP_DIRECT	GO:0048041~focal adhesion assembly	8	0.43956	0.00168545	BCR, DLC1, ITGA2, TAOK2, TESK2, PTK2B, SORBS1, ARHGAP6	1730	31	29775	4.44154	0.999851	0.11284	0.11154360219919815\
GOTERM_BP_DIRECT	GO:1903076~regulation of protein localization to plasma membrane	8	0.43956	0.00168545	EPM2A, CSRP3, MMP14, CAMK2D, CDK5, RACK1, ZDHHC2, VTI1B	1730	31	29775	4.44154	0.999851	0.11284	0.11154360219919815\
GOTERM_BP_DIRECT	GO:0045721~negative regulation of gluconeogenesis	8	0.43956	0.00168545	MUP9, LEPR, MUP16, MUP18, MUP11, MUP1, MUP2, MUP3	1730	31	29775	4.44154	0.999851	0.11284	0.11154360219919815\
GOTERM_BP_DIRECT	GO:0043525~positive regulation of neuron apoptotic process	15	0.824176	0.00172525	APP, EGR1, NQO1, GRN, NQO2, GCH1, BDNF, FOXO3, NR3C1, CASP9, AIFM1, CDK5, CASP2, FAS, CCR5	1730	99	29775	2.60772	0.999879	0.11284	0.11154360219919815\
GOTERM_BP_DIRECT	GO:0030334~regulation of cell migration	17	0.934066	0.00172811	LAMA5, MAP3K1, LAMA1, LMO4, LAMA3, CXCR4, PRKX, SRCIN1, CXCL12, CDK5, ERBB4, PLXNB2, AMOTL2, RAC1, CCR5, MET, FGF21	1730	121	29775	2.41807	0.999881	0.11284	0.11154360219919815\
GOTERM_BP_DIRECT	GO:0042752~regulation of circadian rhythm	12	0.659341	0.00176369	PRKCG, SFPQ, PSPC1, CRY2, BHLHE40, HNRNPD, NR1D2, CSNK1E, BTRC, ATG7, PPARGC1A, SPSB4	1730	68	29775	3.03723	0.999901	0.11284	0.11154360219919815\
GOTERM_BP_DIRECT	GO:0160077~lipid droplet fusion	4	0.21978	0.00178882	CIDEA, LDAH, CIDEC, PNPLA2	1730	5	29775	13.7688	0.999913	0.11284	0.11154360219919815\
GOTERM_BP_DIRECT	GO:0010430~fatty acid omega-oxidation	4	0.21978	0.00178882	ADH4, CYP4V3, ADH7, ADH5	1730	5	29775	13.7688	0.999913	0.11284	0.11154360219919815\
GOTERM_BP_DIRECT	GO:2000234~positive regulation of rRNA processing	5	0.274725	0.00179282	UTP15, DIMT1, HEATR1, WDR75, WDR43	1730	10	29775	8.60549	0.999915	0.11284	0.11154360219919815\
GOTERM_BP_DIRECT	GO:0055088~lipid homeostasis	11	0.604396	0.00196438	CEBPA, ACOX2, PKP2, NR1D2, HPS6, SCD1, ACOX3, ABCB11, NFE2L1, PNPLA2, TM6SF2	1730	59	29775	3.20883	0.999965	0.122166	0.12076266302202295\
GOTERM_BP_DIRECT	GO:0043651~linoleic acid metabolic process	8	0.43956	0.00205056	CYP2J5, CYP2J6, CYP2C54, GSTP1, CYP4A32, CYP2J9, CYP2C50, GSTP-PS	1730	32	29775	4.30275	0.999978	0.12456	0.1231292616519561\
GOTERM_BP_DIRECT	GO:0014003~oligodendrocyte development	8	0.43956	0.00205056	LYN, EIF2B4, EIF2B3, EIF2B2, NSUN5, GSTP1, HDAC11, GSTP-PS	1730	32	29775	4.30275	0.999978	0.12456	0.1231292616519561\
GOTERM_BP_DIRECT	GO:0120162~positive regulation of cold-induced thermogenesis	15	0.824176	0.00209141	ACSL1, ELOVL3, EHMT1, CXCR4, OMA1, ADIPOR2, FH1, ACADL, LEPR, ALPL, STAT6, SCD1, PPARGC1A, SFXN5, FGF21	1730	101	29775	2.55609	0.999982	0.125581	0.12413832830851716\
GOTERM_BP_DIRECT	GO:0019369~arachidonate metabolic process	10	0.549451	0.00212018	CYP4F15, CYP2D9, CYP2J6, CYP2D10, CYP2C54, CYP4A32, MGST3, CYP2C40, CYP2C50, CYP4F14	1730	50	29775	3.4422	0.999985	0.125861	0.12441583104492027\
GOTERM_BP_DIRECT	GO:0031100~animal organ regeneration	10	0.549451	0.00244405	PTPRU, CDKN1A, CXCL12, UGT1A1, GSTP1, GSTP-PS, ADM, LCP1, BAAT, NR0B2	1730	51	29775	3.3747	0.999997	0.143458	0.14181007021826372\
GOTERM_BP_DIRECT	GO:0051726~regulation of cell cycle	27	1.48352	0.00254208	INO80C, KHDRBS1, CDKN1A, USP16, PKD2, TBRG1, ING4, NRAS, RASSF1, PES1, RACK1, E2F1, BTRC, CGREF1, CDK18, CABLES1, BCR, SFPQ, MRGBP, CDK4, MORF4L2, IRF1, MADD, GAS2, BIRC5, GAS1, BMAL1	1730	247	29775	1.88136	0.999998	0.145317	0.1436483071784199\
GOTERM_BP_DIRECT	GO:0008033~tRNA processing	9	0.494505	0.00255442	PUS3, POP5, POP1, DDX1, TPRKB, ZBTB8OS, TRMT2A, METTL8, FARS2	1730	42	29775	3.68807	0.999998	0.145317	0.1436483071784199\
GOTERM_BP_DIRECT	GO:0022038~corpus callosum development	7	0.384615	0.002587	WDR47, WDR37, CDK5, NSUN5, RYK, DMXL2, KCNA2	1730	25	29775	4.81908	0.999999	0.145317	0.1436483071784199\
GOTERM_BP_DIRECT	GO:0000462~maturation of SSU-rRNA from tricistronic rRNA transcript (SSU-rRNA, 5.8S rRNA, LSU-rRNA)	7	0.384615	0.002587	UTP4, HEATR1, TSR1, NOL10, WDR43, DCAF13, BYSL	1730	25	29775	4.81908	0.999999	0.145317	0.1436483071784199\
GOTERM_BP_DIRECT	GO:0000050~urea cycle	5	0.274725	0.0026883	CEBPA, ARG1, ASL, FH1, OTC	1730	11	29775	7.82317	0.999999	0.149401	0.14768502298148953\
GOTERM_BP_DIRECT	GO:0050821~protein stabilization	25	1.37363	0.00289333	RPL5, GRN, STXBP4, ZFP207, UBR4, STK3, TBRG1, RASSF1, BAG5, CHEK2, DCAF11, CCT3, USP2, IRGM2, IRGM1, P3H1, ATP1B1, MAPK8IP3, GTPBP4, WDR81, PRKRA, PEX6, IGTP, NAA15, BBOF1	1730	224	29775	1.92087	1	0.159103	0.1572754017594622\
GOTERM_BP_DIRECT	GO:0043161~proteasome-mediated ubiquitin-dependent protein catabolic process	34	1.86813	0.00295069	UBXN2A, FAF2, IPP, UBR4, UBR1, RMND5B, SOCS2, PSMB7, ZNRF2, COP1, ARIH2, TRIM26, BTRC, DCAF11, DCAF13, FBXO9, EDEM3, EPM2A, KLHDC2, UBE2H, FEM1A, SIAH1A, KLHL21, WWP2, PSMB8, TOPORS, CD2AP, SENP1, SPSB3, SPSB2, SNHG15, GID4, BMAL1, SPSB4	1730	341	29775	1.71605	1	0.160227	0.15838716296303965\
GOTERM_BP_DIRECT	GO:0006103~2-oxoglutarate metabolic process	6	0.32967	0.00297513	PHYH, GOT1, AADAT, IDH1, KYAT3, IDH3A	1730	18	29775	5.73699	1	0.160227	0.15838716296303965\
GOTERM_BP_DIRECT	GO:0051402~neuron apoptotic process	17	0.934066	0.00308634	NGFR, APP, AARS1, BDNF, MAX, NPR2, SIAH1A, ELP6, AGT, CASP9, AIFM1, CDK5, NTF3, ENPP1, FAS, KRAS, PPARGC1A	1730	128	29775	2.28583	1	0.164521	0.16263136442380471\
GOTERM_BP_DIRECT	GO:0042178~xenobiotic catabolic process	7	0.384615	0.00319993	CYP2B9, CYP2B13, ACSL1, NR1I2, FMO4, GSTM6, CRYZ	1730	26	29775	4.63373	1	0.167634	0.1657084222829113\
GOTERM_BP_DIRECT	GO:0007259~cell surface receptor signaling pathway via JAK-STAT	10	0.549451	0.00320892	GHR, IFNAR2, SOCS2, ERBB4, STAT1, CLCF1, STAT6, TYK2, PKD2, HAMP	1730	53	29775	3.24736	1	0.167634	0.1657084222829113\
GOTERM_BP_DIRECT	GO:0008285~negative regulation of cell population proliferation	38	2.08791	0.0033425	BTG3, PTPRU, APP, CEBPA, CDKN1A, BTG1, TES, WWC1, ADM, FGFRL1, CDC73, STK3, TBRG1, ING4, MTBP, FRZB, TMEM127, ERBB4, NACC2, PTK2B, CSK, SH2B3, LYN, CDKN2D, CDKN2C, F2R, FUZ, BMP7, SMARCA2, CBFA2T3, AGT, GTPBP4, SKI, CXCL12, DLC1, RARA, PKP2, NOX4	1730	398	29775	1.64326	1	0.172883	0.17089755284954647\
GOTERM_BP_DIRECT	GO:0006415~translational termination	4	0.21978	0.00342302	MTRFR, ETF1, ABCE1, GSPT2	1730	6	29775	11.474	1	0.17361	0.17161631017469972\
GOTERM_BP_DIRECT	GO:0032911~negative regulation of transforming growth factor beta1 production	4	0.21978	0.00342302	GATA6, FURIN, TSKU, CD2AP	1730	6	29775	11.474	1	0.17361	0.17161631017469972\
GOTERM_BP_DIRECT	GO:0042832~defense response to protozoan	9	0.494505	0.00346134	NRAS, GBP2B, GBP10, ARG1, IGTP, IRGM2, ENPP1, IIGP1, GM12250	1730	44	29775	3.52043	1	0.173866	0.1718687266249664\
GOTERM_BP_DIRECT	GO:0071385~cellular response to glucocorticoid stimulus	8	0.43956	0.00351907	ZFP764, UGT1A1, UGT2B1, GSTP1, GSTP-PS, SSTR2, NR3C1, UGT1A6A	1730	35	29775	3.93394	1	0.175082	0.17307136425110364\
GOTERM_BP_DIRECT	GO:0006914~autophagy	22	1.20879	0.00378053	LYN, EPM2A, ATG3, GABARAPL2, WDR47, LRSAM1, 1600014C10RIK, USP10, EI24, WDR24, ELP6, ATG12, EVA1A, TBC1D5, SYT11, CHMP4C, IGTP, ULK2, ATG7, BMAL1, RETREG1, CHMP5	1730	191	29775	1.98242	1	0.18614	0.18400242843670087\
GOTERM_BP_DIRECT	GO:0045945~positive regulation of transcription by RNA polymerase III	6	0.32967	0.00384665	RPTOR, MYBBP1A, ICE1, DDX21, ERCC6, SF3B1	1730	19	29775	5.43505	1	0.18614	0.18400242843670087\
GOTERM_BP_DIRECT	GO:0106074~aminoacyl-tRNA metabolism involved in translational fidelity	5	0.274725	0.00384823	AARS1, LARS1, IARS2, IARS1, VARS1	1730	12	29775	7.17124	1	0.18614	0.18400242843670087\
GOTERM_BP_DIRECT	GO:0030036~actin cytoskeleton organization	26	1.42857	0.00409852	KANK1, EPB41, FLII, TESK2, CORO1B, PDLIM1, CDH1, PACSIN2, PHACTR2, RAC1, STARD13, GSN, LIMK2, PARVA, BCR, RAP2A, DAAM1, PALLD, DLC1, SPECC1L, TAOK2, SPIRE1, GRB2, AMOTL2, KRAS, BCAR1	1730	243	29775	1.8415	1	0.196428	0.19417186377538156\
GOTERM_BP_DIRECT	GO:0055074~calcium ion homeostasis	9	0.494505	0.00459954	NT5E, ABCC6, TRIM24, PSEN2, SPP1, CIB2, ENPP1, ALPL, SLC8A1	1730	46	29775	3.36737	1	0.218436	0.21592740555997353\
GOTERM_BP_DIRECT	GO:0042060~wound healing	12	0.659341	0.00478016	EXT1, PDGFRA, EPB41L4B, COL3A1, CDKN1A, MAP3K1, NLRP6, NPR2, EPPK1, MIA3, TSKU, CORO1B	1730	77	29775	2.68223	1	0.224969	0.2223848877282572\
GOTERM_BP_DIRECT	GO:0043434~response to peptide hormone	12	0.659341	0.00527972	EIF2B4, EIF2B3, SERPINA1C, EIF2B2, BTG1, CXCL12, STAT1, SLCO1B2, TRIM24, STAT6, BRAF, BMP7	1730	78	29775	2.64784	1	0.245258	0.24244137719891198\
GOTERM_BP_DIRECT	GO:1901796~regulation of signal transduction by p53 class mediator	5	0.274725	0.00530517	PRMT6, RPL5, RRS1, TRIM24, RPF2	1730	13	29775	6.61961	1	0.245258	0.24244137719891198\
GOTERM_BP_DIRECT	GO:0016477~cell migration	31	1.7033	0.00555171	LAMA5, CD63, WWC1, ITGB3, ASAP3, CXCR4, PIK3C2G, PVR, CORO1B, LIMA1, CDH2, CDH1, ERBB4, GPC1, KCNQ1OT1, RAC1, PLCG1, PDGFRA, CARMIL3, RRAS2, CD2AP, BCR, MMP14, CDK5, PALLD, SPECC1L, LCP1, MET, PHLDB2, BCAR1, MEGF9	1730	315	29775	1.69378	1	0.245451	0.24263168599476526\
GOTERM_BP_DIRECT	GO:0016485~protein processing	14	0.769231	0.00565143	CPM, PSEN2, TYSND1, FURIN, PCSK7, PCSK4, CASP9, MAFB, APH1B, MYC, SDE2, LONP2, CASP2, CNTN2	1730	101	29775	2.38568	1	0.245451	0.24263168599476526\
GOTERM_BP_DIRECT	GO:0006401~RNA catabolic process	7	0.384615	0.0056894	SKI, NCBP1, DIS3, EXOSC9, RNASET2B, EXOSC1, SIDT2	1730	29	29775	4.15438	1	0.245451	0.24263168599476526\
GOTERM_BP_DIRECT	GO:2000377~regulation of reactive oxygen species metabolic process	7	0.384615	0.0056894	NGFR, PID1, EIF6, ALDH2, BCO2, FOXO3, IER3	1730	29	29775	4.15438	1	0.245451	0.24263168599476526\
GOTERM_BP_DIRECT	GO:1902017~regulation of cilium assembly	7	0.384615	0.0056894	ATG3, RABEP2, IFT140, WDPCP, FUZ, MAPK15, SYNE2	1730	29	29775	4.15438	1	0.245451	0.24263168599476526\
GOTERM_BP_DIRECT	GO:0006552~L-leucine catabolic process	4	0.21978	0.0057322	MCCC2, AUH, IVD, MCCC1	1730	7	29775	9.83485	1	0.245451	0.24263168599476526\
GOTERM_BP_DIRECT	GO:1905673~positive regulation of lysosome organization	4	0.21978	0.0057322	GRN, IGTP, IRGM2, IRGM1	1730	7	29775	9.83485	1	0.245451	0.24263168599476526\
GOTERM_BP_DIRECT	GO:0033108~mitochondrial respiratory chain complex assembly	4	0.21978	0.0057322	IMMP2L, SAMM50, AIFM1, OMA1	1730	7	29775	9.83485	1	0.245451	0.24263168599476526\
GOTERM_BP_DIRECT	GO:0098868~bone growth	4	0.21978	0.0057322	EXT1, NPR2, LEPR, ENPP1	1730	7	29775	9.83485	1	0.245451	0.24263168599476526\
GOTERM_BP_DIRECT	GO:0016358~dendrite development	10	0.549451	0.00595174	BBS1, APP, DYNLT1B, BDNF, SS18L1, TBC1D24, RAC1, BAIAP2, BBS4, NTN3	1730	58	29775	2.96741	1	0.252424	0.24952490581770645\
GOTERM_BP_DIRECT	GO:0009611~response to wounding	16	0.879121	0.00599169	NPR2, F2R, SLC1A2, AI506816, COMT, NEAT1, NR3C1, CD2AP, SNHG17, SNHG15, NFIB, SYT11, MIR17HG, ENPP1, LCP1, DANCR	1730	125	29775	2.20301	1	0.252424	0.24952490581770645\
GOTERM_BP_DIRECT	GO:0032006~regulation of TOR signaling	6	0.32967	0.00611125	TMEM127, GNA12, GPAT3, SLC7A1, LAMTOR3, FBXO9	1730	21	29775	4.91742	1	0.255401	0.252467944006843\
GOTERM_BP_DIRECT	GO:0030336~negative regulation of cell migration	18	0.989011	0.00639033	NGFR, PTPRU, KANK1, MIA3, FUZ, LDLRAD4, FOXO3, MAPK15, GTPBP4, BST2, RAP2A, CDH1, DLC1, PKP2, EPPK1, SRGAP3, SUDS3, RECK	1730	150	29775	2.06532	1	0.263338	0.2603133644075664\
GOTERM_BP_DIRECT	GO:0048511~rhythmic process	12	0.659341	0.00640197	PRKCG, EGR1, PRMT5, SFPQ, HLF, CDK5, NFYA, PSPC1, RACK1, BTRC, ATG7, SPSB4	1730	80	29775	2.58165	1	0.263338	0.2603133644075664\
GOTERM_BP_DIRECT	GO:0006511~ubiquitin-dependent protein catabolic process	25	1.37363	0.00652175	CUL2, UBR4, UBR1, RNF5, HERPUD1, HERC4, UBD, ARIH2, BTRC, UBE2H, MAP3K1, FEM1A, USP22, SIAH1A, WWP2, KCTD6, TOPORS, RNF40, CHFR, RNF144A, SPSB2, WDR81, UBE2R2, RLIM, SPSB4	1730	239	29775	1.80031	1	0.266169	0.2631119819590407\
GOTERM_BP_DIRECT	GO:0010800~positive regulation of peptidyl-threonine phosphorylation	7	0.384615	0.00676852	RPTOR, APP, IGTP, IRGM2, IRGM1, TNKS1BP1, MET	1730	30	29775	4.0159	1	0.274099	0.27095065457821477\
GOTERM_BP_DIRECT	GO:0000398~mRNA splicing, via spliceosome	20	1.0989	0.0069003	SF3A3, HNRNPA3, SF3B3, NCBP1, DDX46, RBM19, U2AF1, RNPC3, EFTUD2, LSM8, DDX39A, DDX39B, TRA2B, RBM41, PPIE, SRSF3, PRPF31, HNRNPA1, SRSF7, SF3B1	1730	176	29775	1.95579	1	0.277286	0.27410100141675503\
GOTERM_BP_DIRECT	GO:0000470~maturation of LSU-rRNA	5	0.274725	0.0070894	EIF6, MAK16, RPF2, RPL10A, RRP15	1730	14	29775	6.14678	1	0.280569	0.27734610284415545\
GOTERM_BP_DIRECT	GO:0006107~oxaloacetate metabolic process	5	0.274725	0.0070894	PCX, GOT1, PCK1, NIT2, FAHD2A	1730	14	29775	6.14678	1	0.280569	0.27734610284415545\
GOTERM_BP_DIRECT	GO:0008286~insulin receptor signaling pathway	16	0.879121	0.00743736	IGFBP1, BCAR3, PDGFRA, STXBP4, SORBS1, MUP11, MUP1, MUP2, SLC2A8, MUP3, CSRP3, ERBB4, SRSF3, GRB2, MET, BCAR1	1730	128	29775	2.15137	1	0.283238	0.27998478885314587\
GOTERM_BP_DIRECT	GO:0031648~protein destabilization	10	0.549451	0.00745172	GSN, ISOC2B, IGTP, SIAH1A, IRGM2, IRGM1, BTRC, RNF5, CDC73, CHFR	1730	60	29775	2.8685	1	0.283238	0.27998478885314587\
GOTERM_BP_DIRECT	GO:0042176~regulation of protein catabolic process	6	0.32967	0.00753638	UBXN2A, CHEK2, WDR91, FURIN, ZDHHC2, BMAL1	1730	22	29775	4.6939	1	0.283238	0.27998478885314587\
GOTERM_BP_DIRECT	GO:0035634~response to stilbenoid	6	0.32967	0.00753638	CYP2B9, CYP2A4, SLCO1A1, CIDEA, MUP1, MUP3	1730	22	29775	4.6939	1	0.283238	0.27998478885314587\
GOTERM_BP_DIRECT	GO:0006520~amino acid metabolic process	6	0.32967	0.00753638	SRR, GOT1, DIO1, KYAT3, ASL, SLC16A2	1730	22	29775	4.6939	1	0.283238	0.27998478885314587\
GOTERM_BP_DIRECT	GO:0006783~heme biosynthetic process	6	0.32967	0.00753638	PGRMC1, ALAS2, UROD, PPOX, COX10, TMEM14C	1730	22	29775	4.6939	1	0.283238	0.27998478885314587\
GOTERM_BP_DIRECT	GO:0019432~triglyceride biosynthetic process	6	0.32967	0.00753638	GNPAT, ACSL1, GPAT3, ACSL4, GPAT2, LPIN3	1730	22	29775	4.6939	1	0.283238	0.27998478885314587\
GOTERM_BP_DIRECT	GO:0015031~protein transport	42	2.30769	0.0079106	RD3, CD63, RAB5B, GDI1, PSEN2, MIA3, SDAD1, EHBP1, AP4M1, GLE1, RABGEF1, CCDC91, RAB23, RAB29, ATG7, SLC15A5, BBS4, ARRDC4, ATG3, GABARAPL2, IST1, COG5, CMTM6, VPS37C, FUZ, BET1L, KTN1, CD2AP, UEVLD, TTC8, RAB36, HOOK2, RABEP2, SNX17, TBC1D5, DOP1A, CHMP4C, EXOC4, SPIRE1, AAGAB, VPS45, CHMP5	1730	476	29775	1.51862	1	0.293885	0.29050980378436797\
GOTERM_BP_DIRECT	GO:0002092~positive regulation of receptor internalization	7	0.384615	0.00798846	CD63, AHI1, TBC1D5, PARD3, NTF3, PICK1, HAMP	1730	31	29775	3.88635	1	0.293885	0.29050980378436797\
GOTERM_BP_DIRECT	GO:0035023~regulation of Rho protein signal transduction	7	0.384615	0.00798846	BCR, KANK1, STARD13, CDH2, DLC1, DOCK8, ARHGEF2	1730	31	29775	3.88635	1	0.293885	0.29050980378436797\
GOTERM_BP_DIRECT	GO:0030335~positive regulation of cell migration	27	1.48352	0.00849767	SEMA5B, GRN, ITGB3, CXCR4, FURIN, SYNE2, PPM1F, CCL6, ERBB4, PDGFD, NTF3, RACK1, PTK2B, ACP5, STX4A, MAP4K4, LYN, PDGFRA, RDX, F2R, ELP6, ADRA2A, MMP14, CXCL12, RUFY3, MYADM, BCAR1	1730	271	29775	1.71475	1	0.307923	0.30438603388186486\
GOTERM_BP_DIRECT	GO:0043484~regulation of RNA splicing	11	0.604396	0.00849808	HNRNPL, TAF6L, SRRM4, SF3B3, FUS, FASTK, USP22, TRA2B, RRP1B, HNRNPLL, RBM12	1730	72	29775	2.62946	1	0.307923	0.30438603388186486\
GOTERM_BP_DIRECT	GO:0065003~protein-containing complex assembly	16	0.879121	0.00854686	APCS, GCH1, MAX, AHSG, EPB41, IRGM2, IRGM1, JCHAIN, EXT1, IGTP, BID, LARGE1, TEAD1, STX4A, SSBP3, ABCG2	1730	130	29775	2.11827	1	0.307923	0.30438603388186486\
GOTERM_BP_DIRECT	GO:0035904~aorta development	8	0.43956	0.00869447	COL3A1, SNX17, CHD7, ENPP1, CXCR4, FUZ, PKD2, ADAMTS6	1730	41	29775	3.35824	1	0.309078	0.3055277423990486\
GOTERM_BP_DIRECT	GO:0033591~response to L-ascorbic acid	4	0.21978	0.0087776	GSTP1, ITGA2, CAT, GSTP-PS	1730	8	29775	8.60549	1	0.309078	0.3055277423990486\
GOTERM_BP_DIRECT	GO:0015813~L-glutamate transmembrane transport	6	0.32967	0.00917729	EPM2A, SLC1A2, SLC17A8, SLC25A12, SLC25A22, SLC25A13	1730	23	29775	4.48982	1	0.309078	0.3055277423990486\
GOTERM_BP_DIRECT	GO:0002026~regulation of the force of heart contraction	6	0.32967	0.00917729	CSRP3, GRK2, PEBP1, ADM, ATP1A1, SLC8A1	1730	23	29775	4.48982	1	0.309078	0.3055277423990486\
GOTERM_BP_DIRECT	GO:0002181~cytoplasmic translation	15	0.824176	0.00919741	RPL5, RPL41, RPL3, RPL32, RPS5, RPL12, RPLP0, RPL13A, RPSA, RPL10A, RPS28, RPS18, RPL14, RPL13, RPS12	1730	119	29775	2.16945	1	0.309078	0.3055277423990486\
GOTERM_BP_DIRECT	GO:0046685~response to arsenic-containing substance	5	0.274725	0.00922863	AS3MT, GCLC, CDKN1A, SERPINF1, NR3C1	1730	15	29775	5.73699	1	0.309078	0.3055277423990486\
GOTERM_BP_DIRECT	GO:0008015~blood circulation	5	0.274725	0.00922863	IMMP2L, STAT1, NPR2, CHD7, ABCC9	1730	15	29775	5.73699	1	0.309078	0.3055277423990486\
GOTERM_BP_DIRECT	GO:0000460~maturation of 5.8S rRNA	5	0.274725	0.00922863	EIF6, MAK16, NOL9, RRP15, MPHOSPH6	1730	15	29775	5.73699	1	0.309078	0.3055277423990486\
GOTERM_BP_DIRECT	GO:0005980~glycogen catabolic process	5	0.274725	0.00922863	STBD1, PGM2, ADRA1B, PFKM, PGM1	1730	15	29775	5.73699	1	0.309078	0.3055277423990486\
GOTERM_BP_DIRECT	GO:0051492~regulation of stress fiber assembly	5	0.274725	0.00922863	TTC8, ASAP3, RAC1, SYNPO, BBS4	1730	15	29775	5.73699	1	0.309078	0.3055277423990486\
GOTERM_BP_DIRECT	GO:0051897~positive regulation of phosphatidylinositol 3-kinase/protein kinase B signal transduction	23	1.26374	0.00934425	PDGFRA, NGFR, RYK, F2R, MUP16, MUP18, MUP11, MUP1, MUP2, AGT, MUP3, STK3, CXCL12, KLK1B4, ERBB4, MUP9, PDGFD, CAT, SPECC1L, NOX4, PTK2B, RAC1, MYORG	1730	220	29775	1.79933	1	0.309078	0.3055277423990486\
GOTERM_BP_DIRECT	GO:0043410~positive regulation of MAPK cascade	23	1.26374	0.00934425	LYN, BCAR3, NGFR, APP, MAP3K1, CD81, RYK, WWC1, F2R, ADRA1B, ADRA2B, AGT, ADRA2A, CD4, CDH2, MADD, TAOK2, LEPR, CCNQ, MET, LAMTOR3, PROK1, FGF21	1730	220	29775	1.79933	1	0.309078	0.3055277423990486\
GOTERM_BP_DIRECT	GO:0009060~aerobic respiration	11	0.604396	0.00934806	ADSL, MUP9, CAT, MUP16, MUP18, MUP11, MUP1, MUP2, COX10, SIRT3, MUP3	1730	73	29775	2.59344	1	0.309078	0.3055277423990486\
GOTERM_BP_DIRECT	GO:0060271~cilium assembly	24	1.31868	0.00975196	CEP126, LAMA5, BBS1, GSN, IFT140, FUZ, PARVA, TTC39C, TMEM250, TXNDC15, FAM149B, PTPDC1, IFT52, AHI1, TTC8, TBC1D31, TBC1D32, RAB23, RAB29, HYLS1, CEP250, WDPCP, CFAP20, BBS4	1730	234	29775	1.76523	1	0.318838	0.31517584903342627\
GOTERM_BP_DIRECT	GO:0034198~cellular response to amino acid starvation	9	0.494505	0.00976532	SH3GLB1, CDKN1A, WDR59, LARS1, KICS2, FAS, WDR24, RNF152, ATF3	1730	52	29775	2.97882	1	0.318838	0.31517584903342627\
GOTERM_BP_DIRECT	GO:0045666~positive regulation of neuron differentiation	14	0.769231	0.00983274	NGFR, APP, BDNF, TCF12, ADRA2B, BMP7, MAPK8IP3, CYB5D2, SOCS2, HEYL, CXCL12, RARA, ARHGEF2, CCR5	1730	108	29775	2.23105	1	0.319045	0.3153805596928562\
GOTERM_BP_DIRECT	GO:0043065~positive regulation of apoptotic process	36	1.97802	0.010257	APP, TOMM40, HPGD, GATA6, PSEN2, ADM, OMA1, STK3, CASP9, ING4, C6, AIFM1, SCP2, FRZB, UBD, RACK1, E2F1, CASP2, BMF, BID, ATG7, NGFR, MAP3K1, TNFRSF12A, STAT1, ANXA5, F2R, SIAH1A, RRP1B, BMP7, LATS1, CDK4, IRF1, FAS, NOX4, ARHGEF7	1730	399	29775	1.55287	1	0.330247	0.32645354727115866\
GOTERM_BP_DIRECT	GO:0001822~kidney development	20	1.0989	0.0103044	INVS, LAMA5, HPGD, CYP4A32, SERPINF1, CXCR4, PKD2, COMT, BMP7, NLE1, AGT, CD2AP, CASP9, TBC1D32, SNX17, CAT, RGN, ENPP1, WDPCP, ADAMTS6	1730	183	29775	1.88098	1	0.330247	0.32645354727115866\
GOTERM_BP_DIRECT	GO:0060348~bone development	13	0.714286	0.0104209	SRD5A1, NPR2, P3H1, MMP14, OPA3, RARA, DYM, ENPP1, PLS3, TRIP11, RPL13, LARGE1, MCPH1	1730	97	29775	2.30663	1	0.331942	0.32812982564082965\
GOTERM_BP_DIRECT	GO:0002244~hematopoietic progenitor cell differentiation	14	0.769231	0.010588	LYN, AGPAT5, PDGFRA, RBM47, PSEN2, GPATCH4, CIAO3, SIPA1L3, TMEM143, EXT1, RRS1, WDR7, ARHGEF7, SSBP3	1730	109	29775	2.21058	1	0.335224	0.33137344462761836\
GOTERM_BP_DIRECT	GO:0010875~positive regulation of cholesterol efflux	7	0.384615	0.0108887	EEPD1, CES1B, CES1C, ABCA8A, CES1E, CES1F, ABCA7	1730	33	29775	3.65081	1	0.337256	0.33338202322403676\
GOTERM_BP_DIRECT	GO:0090141~positive regulation of mitochondrial fission	6	0.32967	0.0110485	RALBP1, IGTP, IRGM2, SPIRE1, IRGM1, MIEF2	1730	24	29775	4.30275	1	0.337256	0.33338202322403676\
GOTERM_BP_DIRECT	GO:0006479~protein methylation	6	0.32967	0.0110485	BTG1, PRMT1, SETD7, ETF1, COMT, LCMT1	1730	24	29775	4.30275	1	0.337256	0.33338202322403676\
GOTERM_BP_DIRECT	GO:0050921~positive regulation of chemotaxis	6	0.32967	0.0110485	PDGFRA, SUCNR1, CXCL12, CXCR4, STX4A, PPM1F	1730	24	29775	4.30275	1	0.337256	0.33338202322403676\
GOTERM_BP_DIRECT	GO:0006820~monoatomic anion transport	6	0.32967	0.0110485	SLC4A9, SLCO1A4, SLC22A18, SLC17A8, SLC17A2, SLC17A3	1730	24	29775	4.30275	1	0.337256	0.33338202322403676\
GOTERM_BP_DIRECT	GO:0009058~biosynthetic process	6	0.32967	0.0110485	PBLD1, GOT1, AADAT, KYAT3, KYAT1, PBLD2	1730	24	29775	4.30275	1	0.337256	0.33338202322403676\
GOTERM_BP_DIRECT	GO:0016236~macroautophagy	8	0.43956	0.0112722	ATG3, TBC1D5, EI24, PIK3R4, ATG7, ZFYVE1, ATG12, VTI1B	1730	43	29775	3.20204	1	0.337256	0.33338202322403676\
GOTERM_BP_DIRECT	GO:1905515~non-motile cilium assembly	10	0.549451	0.0112978	CEP126, IFT52, AHI1, BBS1, TTC8, TBC1D32, IFT140, CEP250, FUZ, BBS4	1730	64	29775	2.68922	1	0.337256	0.33338202322403676\
GOTERM_BP_DIRECT	GO:0009725~response to hormone	10	0.549451	0.0112978	LYN, NQO1, GCLC, MMP14, MAT2A, NPR2, PDCD4, PTK2B, MMP19, ADRA1B	1730	64	29775	2.68922	1	0.337256	0.33338202322403676\
GOTERM_BP_DIRECT	GO:0140236~translation at presynapse	10	0.549451	0.0112978	RPL5, RPS28, RPL32, RPS5, RPL12, RPL14, RPL13A, RPL13, RPL10A, RPS12	1730	64	29775	2.68922	1	0.337256	0.33338202322403676\
GOTERM_BP_DIRECT	GO:0000165~MAPK cascade	15	0.824176	0.0121301	MAP3K1, RHBDD3, NPR2, PEBP1, ABCC9, BRAF, ADRA2B, AGT, MYC, TAOK2, PTK2B, MAP3K8, CCR5, MAP3K4, MAP4K4	1730	123	29775	2.0989	1	0.360044	0.3559083695219136\
GOTERM_BP_DIRECT	GO:0140242~translation at postsynapse	10	0.549451	0.0124567	RPL5, RPS28, RPL32, RPS5, RPL12, RPL14, RPL13A, RPL13, RPL10A, RPS12	1730	65	29775	2.64784	1	0.367647	0.3634248188357812\
GOTERM_BP_DIRECT	GO:0070995~NADPH oxidation	4	0.21978	0.0126027	NQO1, PRDX5, FMO2, FMO5	1730	9	29775	7.64933	1	0.367801	0.36357696341322704\
GOTERM_BP_DIRECT	GO:0016071~mRNA metabolic process	4	0.21978	0.0126027	NCBP1, HNRNPDL, METTL8, TBRG4	1730	9	29775	7.64933	1	0.367801	0.36357696341322704\
GOTERM_BP_DIRECT	GO:0021675~nerve development	6	0.32967	0.0131639	NGFR, BDNF, CTSL, NPR2, NTF3, LARGE1	1730	25	29775	4.13064	1	0.379936	0.37557187348276755\
GOTERM_BP_DIRECT	GO:1900181~negative regulation of protein localization to nucleus	6	0.32967	0.0131639	LATS1, APP, TMEM98, DCLK3, OTUD7B, MARK3	1730	25	29775	4.13064	1	0.379936	0.37557187348276755\
GOTERM_BP_DIRECT	GO:0048146~positive regulation of fibroblast proliferation	11	0.604396	0.0134109	PDGFRA, NGFR, NRAS, CDKN1A, GRK2, CDK4, ITGB3, PDGFD, MYC, E2F1, AGT	1730	77	29775	2.45871	1	0.383062	0.3786623387755087\
GOTERM_BP_DIRECT	GO:0007411~axon guidance	21	1.15385	0.0134252	NGFR, SEMA5B, LAMA5, BDNF, LAMA1, RYK, LAMA3, LRTM1, BMP7, MAPK8IP3, EXT1, TTC8, CXCL12, KIFC2, NTF3, ULK2, GAS1, CNTN2, IGFALS, RAC1, MEGF9	1730	201	29775	1.79816	1	0.383062	0.3786623387755087\
GOTERM_BP_DIRECT	GO:0048705~skeletal system morphogenesis	9	0.494505	0.0135656	PDGFRA, LAMA5, WDR48, PLEKHA1, PRKRA, RYK, MYC, COL11A2, NLE1	1730	55	29775	2.81634	1	0.383062	0.3786623387755087\
GOTERM_BP_DIRECT	GO:0045663~positive regulation of myoblast differentiation	9	0.494505	0.0135656	XKR8, CSRP3, ZFHX3, AKIRIN1, SMARCD2, BTG1, SMARCC2, SMYD1, SMARCA2	1730	55	29775	2.81634	1	0.383062	0.3786623387755087\
GOTERM_BP_DIRECT	GO:0000381~regulation of alternative mRNA splicing, via spliceosome	10	0.549451	0.0137017	HNRNPL, KHDRBS1, RBM47, SRRM4, WTAP, PUF60, TRA2B, DYRK1A, ARGLU1, SMNDC1	1730	66	29775	2.60772	1	0.384825	0.38040517835152304\
GOTERM_BP_DIRECT	GO:1905168~positive regulation of double-strand break repair via homologous recombination	8	0.43956	0.0143619	MRNIP, WDR48, HELQ, MRGBP, FUS, PRMT1, MORF4L2, ERCC6	1730	45	29775	3.05973	1	0.397032	0.39247224036380324\
GOTERM_BP_DIRECT	GO:0019915~lipid storage	7	0.384615	0.0144636	CRY2, CIDEA, FITM1, PLIN2, LDAH, CIDEC, PNPLA2	1730	35	29775	3.4422	1	0.397032	0.39247224036380324\
GOTERM_BP_DIRECT	GO:0097194~execution phase of apoptosis	5	0.274725	0.0146683	AIFM3, NPR2, MADD, NFKBIZ, CIDEC	1730	17	29775	5.06205	1	0.397032	0.39247224036380324\
GOTERM_BP_DIRECT	GO:0048668~collateral sprouting	5	0.274725	0.0146683	BDNF, IST1, NPR2, ULK2, CD2AP	1730	17	29775	5.06205	1	0.397032	0.39247224036380324\
GOTERM_BP_DIRECT	GO:0045717~negative regulation of fatty acid biosynthetic process	5	0.274725	0.0146683	ACADL, APOC1, ERLIN1, UBR4, WDTC1	1730	17	29775	5.06205	1	0.397032	0.39247224036380324\
GOTERM_BP_DIRECT	GO:0055062~phosphate ion homeostasis	5	0.274725	0.0146683	ABCC6, ENPP1, ALPL, SLC17A8, ENPP3	1730	17	29775	5.06205	1	0.397032	0.39247224036380324\
GOTERM_BP_DIRECT	GO:0033280~response to vitamin D	5	0.274725	0.0146683	CDKN2D, SPP1, ALPL, BMP7, TPCN2	1730	17	29775	5.06205	1	0.397032	0.39247224036380324\
GOTERM_BP_DIRECT	GO:0031175~neuron projection development	20	1.0989	0.0149344	LYN, PTPRU, APP, WDR47, LAMA1, PRMT1, RYK, USP21, FRY, PPP1R9A, NRP, CD2AP, EXT1, CDK5, CDH1, TBC1D24, CNTN2, PTK2B, ERCC6, ATG7	1730	190	29775	1.81168	1	0.399432	0.3948440466509737\
GOTERM_BP_DIRECT	GO:0010506~regulation of autophagy	10	0.549451	0.0150364	RPTOR, NLRP6, USP10, PIK3R4, ULK2, PIP4K2B, WDR24, MAPK15, TPCN2, IIGP1	1730	67	29775	2.5688	1	0.399432	0.3948440466509737\
GOTERM_BP_DIRECT	GO:0071333~cellular response to glucose stimulus	12	0.659341	0.0150605	RPTOR, GCLC, GRK2, SERPINF1, TRA2B, RACK1, NOX4, FOXO3, PCK1, GCLM, SLC12A7, ICAM1	1730	90	29775	2.2948	1	0.399432	0.3948440466509737\
GOTERM_BP_DIRECT	GO:0005975~carbohydrate metabolic process	14	0.769231	0.0150628	EDEM3, MGAM, SLC3A2, GBA2, NEU3, GANAB, FGGY, GLB1, GPD1, PGM2, AMY1, GALM, MYORG, PGM1	1730	114	29775	2.11363	1	0.399432	0.3948440466509737\
GOTERM_BP_DIRECT	GO:0070936~protein K48-linked ubiquitination	13	0.714286	0.0151823	UBE2H, UBR4, NT5C2, RNF5, TOPORS, SPSB3, ZNRF2, UBE2R2, ARIH2, BTRC, RNF152, TRIM65, FBXO9	1730	102	29775	2.19356	1	0.400568	0.3959670570114013\
GOTERM_BP_DIRECT	GO:0007417~central nervous system development	14	0.769231	0.016109	NGFR, APP, DAZAP1, GSN, EIF2B2, APLP2, CHD7, HAPLN4, GBA2, THOC6, STK3, AHI1, ALDH5A1, SOX6	1730	115	29775	2.09525	1	0.4209	0.4160656315476426\
GOTERM_BP_DIRECT	GO:1904707~positive regulation of vascular associated smooth muscle cell proliferation	8	0.43956	0.0161141	NQO2, CAMK2D, GRK2, HPGD, TERT, DDX39B, PPARGC1A, AGT	1730	46	29775	2.99321	1	0.4209	0.4160656315476426\
GOTERM_BP_DIRECT	GO:0097009~energy homeostasis	13	0.714286	0.0163055	CEBPA, SUCNR1, SGIP1, NR1D2, FMO2, OMA1, FMO4, PPRC1, RRP8, TSKU, LEPR, PPARGC1A, BMAL1	1730	103	29775	2.17226	1	0.421417	0.41657690235240835\
GOTERM_BP_DIRECT	GO:0043124~negative regulation of canonical NF-kappaB signal transduction	10	0.549451	0.0164643	MAPKBP1, NLRP6, USP10, STAT1, GSTP1, IGTP, IRGM2, OTUD7B, GSTP-PS, IRGM1	1730	68	29775	2.53103	1	0.421417	0.41657690235240835\
GOTERM_BP_DIRECT	GO:0030574~collagen catabolic process	7	0.384615	0.0165257	MMP14, MMP15, CTSL, MMP19, PEPD, RETREG2, RETREG1	1730	36	29775	3.34658	1	0.421417	0.41657690235240835\
GOTERM_BP_DIRECT	GO:1904706~negative regulation of vascular associated smooth muscle cell proliferation	7	0.384615	0.0165257	CDKN1A, GSTP1, GNA12, PDCD4, GSTP-PS, NDRG2, AGT	1730	36	29775	3.34658	1	0.421417	0.41657690235240835\
GOTERM_BP_DIRECT	GO:0001934~positive regulation of protein phosphorylation	25	1.37363	0.0165372	APP, CDKN1A, CXCR4, ADIPOR2, CHEK2, P2RY1, LEPR, RACK1, RAC1, TRIM65, FGF21, LYN, RALBP1, LIMK2, PLAUR, IRGM2, IRGM1, MAPK15, RAP2A, CD4, CDK5, IGTP, FAS, BIRC5, KRAS	1730	259	29775	1.66129	1	0.421417	0.41657690235240835\
GOTERM_BP_DIRECT	GO:0034097~response to cytokine	11	0.604396	0.0172341	TMEM102, COL3A1, SERPINA1C, STAT1, SLCO1B2, NFKBIZ, MAPKAPK2, RARA, ACP5, STAT6, COMT	1730	80	29775	2.36651	1	0.424742	0.4198633637187499\
GOTERM_BP_DIRECT	GO:0140928~inhibition of non-skeletal tissue mineralization	4	0.21978	0.0172355	NT5E, ABCC6, ENPP1, ALPL	1730	10	29775	6.88439	1	0.424742	0.4198633637187499\
GOTERM_BP_DIRECT	GO:0043490~malate-aspartate shuttle	4	0.21978	0.0172355	GOT1, SLC25A12, SLC25A22, SLC25A13	1730	10	29775	6.88439	1	0.424742	0.4198633637187499\
GOTERM_BP_DIRECT	GO:1902414~protein localization to cell junction	4	0.21978	0.0172355	HEG1, MARVELD3, LAMTOR3, NECTIN3	1730	10	29775	6.88439	1	0.424742	0.4198633637187499\
GOTERM_BP_DIRECT	GO:0010508~positive regulation of autophagy	12	0.659341	0.0175315	SH3GLB1, PLEKHF1, IGTP, IRGM2, UBR4, IRGM1, ULK2, FOXO3, SVIP, RNF152, ATG7, TRIM65	1730	92	29775	2.24491	1	0.424742	0.4198633637187499\
GOTERM_BP_DIRECT	GO:0006281~DNA repair	27	1.48352	0.017612	INO80C, MDC1, SMARCAL1, RIF1, USP10, NRP, UNG, SLX4, MRNIP, USP1, PRMT6, WDHD1, RRM1, PARP2, MGMT, XRCC2, DYRK1B, DNTT, APTX, FH1, EEPD1, RAD50, MORF4L2, APLF, ERCC6, NEIL1, ASF1A	1730	288	29775	1.61353	1	0.424742	0.4198633637187499\
GOTERM_BP_DIRECT	GO:0032508~DNA duplex unwinding	10	0.549451	0.0179889	RAD50, XRCC6, HELQ, CHD9, DDX1, CHD7, MCM3, GTF2F2, CHD1, MCM2	1730	69	29775	2.49435	1	0.424742	0.4198633637187499\
GOTERM_BP_DIRECT	GO:0042733~embryonic digit morphogenesis	10	0.549451	0.0179889	FBXW4, IFT52, TBC1D32, IFT140, RAB23, GNA12, FLVCR1, GAS1, WDPCP, FUZ	1730	69	29775	2.49435	1	0.424742	0.4198633637187499\
GOTERM_BP_DIRECT	GO:0006068~ethanol catabolic process	5	0.274725	0.0180092	ALDH2, SULT1E1, SULT2A8, ADH7, ADH5	1730	18	29775	4.78083	1	0.424742	0.4198633637187499\
GOTERM_BP_DIRECT	GO:0032790~ribosome disassembly	5	0.274725	0.0180092	GFM2, TRIP4, MTIF2, ABCE1, MRRF	1730	18	29775	4.78083	1	0.424742	0.4198633637187499\
GOTERM_BP_DIRECT	GO:0030490~maturation of SSU-rRNA	5	0.274725	0.0180092	RPS28, NOB1, UTP4, WDR3, NOL7	1730	18	29775	4.78083	1	0.424742	0.4198633637187499\
GOTERM_BP_DIRECT	GO:1902895~positive regulation of miRNA transcription	9	0.494505	0.0183449	EGR1, NGFR, TERT, MYC, ATOH8, FOXO3, NR3C1, TEAD1, AGT	1730	58	29775	2.67067	1	0.424742	0.4198633637187499\
GOTERM_BP_DIRECT	GO:0008630~intrinsic apoptotic signaling pathway in response to DNA damage	9	0.494505	0.0183449	CASP9, CHEK2, MYC, EI24, E2F1, CASP2, ERCC6, TOPORS, IER3	1730	58	29775	2.67067	1	0.424742	0.4198633637187499\
GOTERM_BP_DIRECT	GO:0006633~fatty acid biosynthetic process	9	0.494505	0.0183449	LIPC, ACSM2, OXSM, ACSM1, PCCB, ELOVL3, ACSM5, SCD1, CBR4	1730	58	29775	2.67067	1	0.424742	0.4198633637187499\
GOTERM_BP_DIRECT	GO:0009791~post-embryonic development	14	0.769231	0.0183661	INVS, PLEKHA1, HEG1, SIAH1A, MAPK8IP3, SLC8A1, ALDH5A1, EVA1A, AGO2, SELENOP, CHASERR, ASL, SOX6, ATG7	1730	117	29775	2.05943	1	0.424742	0.4198633637187499\
GOTERM_BP_DIRECT	GO:0032446~protein modification by small protein conjugation	3	0.164835	0.018691	UBA7, UBD, ATG7	1730	4	29775	12.9082	1	0.424742	0.4198633637187499\
GOTERM_BP_DIRECT	GO:0051409~response to nitrosative stress	3	0.164835	0.018691	GCLC, GCLM, ADH5	1730	4	29775	12.9082	1	0.424742	0.4198633637187499\
GOTERM_BP_DIRECT	GO:0052697~xenobiotic glucuronidation	3	0.164835	0.018691	UGT1A1, UGT2B38, UGT2B5	1730	4	29775	12.9082	1	0.424742	0.4198633637187499\
GOTERM_BP_DIRECT	GO:0007176~regulation of epidermal growth factor-activated receptor activity	3	0.164835	0.018691	APP, APLP2, PSEN2	1730	4	29775	12.9082	1	0.424742	0.4198633637187499\
GOTERM_BP_DIRECT	GO:0097053~L-kynurenine catabolic process	3	0.164835	0.018691	KYAT3, KYAT1, ALDH8A1	1730	4	29775	12.9082	1	0.424742	0.4198633637187499\
GOTERM_BP_DIRECT	GO:0071395~cellular response to jasmonic acid stimulus	3	0.164835	0.018691	AKR1C12, AKR1C13, AKR1C19	1730	4	29775	12.9082	1	0.424742	0.4198633637187499\
GOTERM_BP_DIRECT	GO:0070189~kynurenine metabolic process	3	0.164835	0.018691	AADAT, KYAT3, KYAT1	1730	4	29775	12.9082	1	0.424742	0.4198633637187499\
GOTERM_BP_DIRECT	GO:0150054~regulation of postsynaptic neurotransmitter receptor diffusion trapping	3	0.164835	0.018691	ITGB3, RDX, ZDHHC2	1730	4	29775	12.9082	1	0.424742	0.4198633637187499\
GOTERM_BP_DIRECT	GO:0032355~response to estradiol	13	0.714286	0.0187385	NQO1, GRN, HPGD, GSTP1, GSTP-PS, BMP7, MAPK15, GHR, SOCS2, CASP9, MMP15, CAT, RARA	1730	105	29775	2.13088	1	0.424742	0.4198633637187499\
GOTERM_BP_DIRECT	GO:0031638~zymogen activation	7	0.384615	0.0187816	MMP14, KLK1B4, CTSL, C1RL, FURIN, OMA1, MASP1	1730	37	29775	3.25613	1	0.424742	0.4198633637187499\
GOTERM_BP_DIRECT	GO:2000379~positive regulation of reactive oxygen species metabolic process	7	0.384615	0.0187816	CBR1, NQO2, CDKN1A, PID1, NOX4, PTK2B, GRB2	1730	37	29775	3.25613	1	0.424742	0.4198633637187499\
GOTERM_BP_DIRECT	GO:0009267~cellular response to starvation	12	0.659341	0.0188744	RPTOR, MAX, SRD5A1, CTSL, GCGR, ALB, BMF, MUP1, ATG7, GLUL, ZFYVE1, TNRC6A	1730	93	29775	2.22077	1	0.425	0.42011863255278314\
GOTERM_BP_DIRECT	GO:0007584~response to nutrient	10	0.549451	0.0196136	NQO1, GNPAT, GCLC, ADSL, UGT1A1, ACSL1, SCD1, GCLM, SUOX, ADIPOR2	1730	70	29775	2.45871	1	0.439749	0.4346982367501669\
GOTERM_BP_DIRECT	GO:0018105~peptidyl-serine phosphorylation	13	0.714286	0.0200521	CAMK2D, BDNF, DYRK1A, DCLK3, PRKX, MAPK13, GRK2, CDK5, CHEK2, MAPKAPK2, PCK1, MARK3, MARK2	1730	106	29775	2.11078	1	0.445754	0.44063478777931214\
GOTERM_BP_DIRECT	GO:0001933~negative regulation of protein phosphorylation	13	0.714286	0.0200521	LYN, PPP1R15B, KIRREL1, CDKN1A, PID1, PSEN2, PEBP1, RABGEF1, CTDSP1, DNAJC10, MYADM, RGN, PPARGC1A	1730	106	29775	2.11078	1	0.445754	0.44063478777931214\
GOTERM_BP_DIRECT	GO:0006883~intracellular sodium ion homeostasis	6	0.32967	0.0210984	SPP1, ATP1A1, ATP1B1, AGT, SLC8A1, NR3C2	1730	28	29775	3.68807	1	0.467027	0.46166252623645965\
GOTERM_BP_DIRECT	GO:0030308~negative regulation of cell growth	15	0.824176	0.021352	CDKN2D, CGREF1, CDKN1A, CDKN2C, AHSG, EI24, P3H1, ADIPOR2, SMARCA2, AGT, BST2, FRZB, RACK1, ENPP1, GAS1	1730	132	29775	1.95579	1	0.470645	0.46523970140559473\
GOTERM_BP_DIRECT	GO:0120188~regulation of bile acid secretion	4	0.21978	0.0226907	CES1B, CES1C, CES1E, CES1F	1730	11	29775	6.25854	1	0.479903	0.47439142918609467\
GOTERM_BP_DIRECT	GO:0006750~glutathione biosynthetic process	4	0.21978	0.0226907	GCLC, SLC1A2, HAGH, GCLM	1730	11	29775	6.25854	1	0.479903	0.47439142918609467\
GOTERM_BP_DIRECT	GO:0060323~head morphogenesis	4	0.21978	0.0226907	ATP6AP2, FLVCR1, BRAF, SSBP3	1730	11	29775	6.25854	1	0.479903	0.47439142918609467\
GOTERM_BP_DIRECT	GO:0000079~regulation of cyclin-dependent protein serine/threonine kinase activity	4	0.21978	0.0226907	CDKN2D, CDKN1A, CDKN2C, GTPBP4	1730	11	29775	6.25854	1	0.479903	0.47439142918609467\
GOTERM_BP_DIRECT	GO:0086100~endothelin receptor signaling pathway	4	0.21978	0.0226907	BCAR3, GNA11, PTK2B, BCAR1	1730	11	29775	6.25854	1	0.479903	0.47439142918609467\
GOTERM_BP_DIRECT	GO:0002183~cytoplasmic translational initiation	4	0.21978	0.0226907	EIF4A1, EIF2B4, EIF2B3, EIF2B2	1730	11	29775	6.25854	1	0.479903	0.47439142918609467\
GOTERM_BP_DIRECT	GO:1990961~xenobiotic detoxification by transmembrane export across the plasma membrane	4	0.21978	0.0226907	RALBP1, SLC22A18, SLC17A3, ABCG2	1730	11	29775	6.25854	1	0.479903	0.47439142918609467\
GOTERM_BP_DIRECT	GO:0090205~positive regulation of cholesterol metabolic process	4	0.21978	0.0226907	CES1B, CES1C, CES1E, CES1F	1730	11	29775	6.25854	1	0.479903	0.47439142918609467\
GOTERM_BP_DIRECT	GO:0070857~regulation of bile acid biosynthetic process	4	0.21978	0.0226907	CES1B, CES1C, CES1E, CES1F	1730	11	29775	6.25854	1	0.479903	0.47439142918609467\
GOTERM_BP_DIRECT	GO:0034205~amyloid-beta formation	4	0.21978	0.0226907	APH1B, DYRK1A, PSEN2, ABCA7	1730	11	29775	6.25854	1	0.479903	0.47439142918609467\
GOTERM_BP_DIRECT	GO:0035458~cellular response to interferon-beta	10	0.549451	0.0231766	IFNAR2, GBP2B, STAT1, IRF1, IGTP, IRGM2, IRGM1, IIGP1C, IIGP1, GM12250	1730	72	29775	2.39041	1	0.488203	0.4825957800450185\
GOTERM_BP_DIRECT	GO:0060021~roof of mouth development	11	0.604396	0.0235105	SKI, PDGFRA, PLEKHA1, TBC1D32, CHD7, COL11A2, GAS1, WDPCP, FUZ, BCOR, DHRS3	1730	84	29775	2.25382	1	0.491276	0.4856331222769841\
GOTERM_BP_DIRECT	GO:0008217~regulation of blood pressure	11	0.604396	0.0235105	EXT1, GCH1, GNA11, GNA12, ABCC9, ATP1A1, ADRA1B, COMT, AGT, CORIN, SLC8A1	1730	84	29775	2.25382	1	0.491276	0.4856331222769841\
GOTERM_BP_DIRECT	GO:2000463~positive regulation of excitatory postsynaptic potential	7	0.384615	0.0239046	NGFR, APP, GRK2, CUX2, TBC1D24, PTK2B, BAIAP2	1730	39	29775	3.08915	1	0.497521	0.4918067863849258\
GOTERM_BP_DIRECT	GO:0042149~cellular response to glucose starvation	9	0.494505	0.0242218	SH3GLB1, MYBBP1A, KICS2, PIK3R4, PICK1, ASNS, PLIN2, FOXO3, RRP8	1730	61	29775	2.53933	1	0.498118	0.4923969476931935\
GOTERM_BP_DIRECT	GO:0043547~positive regulation of GTPase activity	13	0.714286	0.0244041	BCAR3, RALBP1, DOCK8, F2R, ASAP3, ARHGAP6, TBC1D2, LARS1, SGSM2, RACK1, PKP4, ARHGEF7, MAP4K4	1730	109	29775	2.05269	1	0.498118	0.4923969476931935\
GOTERM_BP_DIRECT	GO:0006417~regulation of translation	13	0.714286	0.0244041	APP, DAZAP1, RPL13A, NOLC1, FOXO3, PUM3, 3000002C10RIK, AGO2, RACK1, CNOT8, ABCE1, CNOT9, TNRC6A	1730	109	29775	2.05269	1	0.498118	0.4923969476931935\
GOTERM_BP_DIRECT	GO:0050852~T cell receptor signaling pathway	13	0.714286	0.0244041	EIF2B4, KHDRBS1, EIF2B3, EIF2B2, PSEN2, BRAF, CD2AP, ZAP70, NRAS, BTNL12, NFKBIZ, SLC39A6, PLCG1	1730	109	29775	2.05269	1	0.498118	0.4923969476931935\
GOTERM_BP_DIRECT	GO:0010628~positive regulation of gene expression	48	2.63736	0.0244101	RPL5, APP, CEBPA, PID1, EDA, CEBPE, ITGB3, NR1I2, PKD2, PPM1F, EPB41L4B, CUX2, MYC, NAT8F1, TRIM24, E2F1, RBBP9, HNRNPA1, CCR5, PPARGC1A, FGF21, EGR1, GSN, GCGR, TCF12, RDX, MUP16, BRAF, MUP18, MUP11, BMP7, NR0B2, MUP1, AGT, MUP2, MUP3, AHI1, NAT8, MUP9, MAFG, AGO2, RARA, HNRNPD, KRAS, ERCC6, MET, ZFP750, ATF3	1730	601	29775	1.37459	1	0.498118	0.4923969476931935\
GOTERM_BP_DIRECT	GO:0007399~nervous system development	28	1.53846	0.0247651	PLPPR1, SLC1A2, CXCR4, NDRG2, ERBB4, RAB23, NTF3, ATOH8, EPM2A, HES6, SRRM4, ADGRV1, SMARCC2, DYNLT1B, BDNF, TCF12, CABLES1, SDHA, SMARCA2, PTPRD, DLG3, RUFY3, WDPCP, ARHGEF2, RTN4IP1, ARHGEF7, MET, NGEF	1730	311	29775	1.54954	1	0.503397	0.4976149449481508\
GOTERM_BP_DIRECT	GO:0021987~cerebral cortex development	12	0.659341	0.0250156	BBS1, COL3A1, WDR47, CDK5, CDH2, NSUN5, SRD5A1, KCNA2, TRAPPC9, ATG7, BBS4, MCPH1	1730	97	29775	2.12919	1	0.505529	0.49972322826365334\
GOTERM_BP_DIRECT	GO:0035264~multicellular organism growth	18	0.989011	0.0250636	WDR48, PLEKHA1, HEG1, NPR2, XRCC2, SLC1A2, COMT, EXT1, TTC8, COL3A1, CHASERR, RARA, FLVCR1, ENPP1, ERCC6, LARGE1, COX10, WDTC1	1730	174	29775	1.78045	1	0.505529	0.49972322826365334\
GOTERM_BP_DIRECT	GO:0016192~vesicle-mediated transport	23	1.26374	0.025419	GSN, GDI1, SYT1, TIMD2, SYTL1, MIA2, FUZ, MAPK8IP3, AP4M1, AHI1, RABGEF1, SNX27, RAB36, SYT11, RAB23, STBD1, RAB29, SPIRE1, ENPP1, VPS45, CNIH2, BORCS7, VTI1B	1730	242	29775	1.63575	1	0.508914	0.5030688534418477\
GOTERM_BP_DIRECT	GO:0001666~response to hypoxia	21	1.15385	0.0258363	EGR1, ALAS2, ADSL, CAMK2D, ITGA2, PSEN2, CXCR4, ABCC9, ADM, COMT, ATP1B1, CIAO3, CBFA2T3, SLC8A1, SLC2A8, CASP9, PDLIM1, MMP14, CXCL12, CAT, PTK2B	1730	215	29775	1.68107	1	0.508914	0.5030688534418477\
GOTERM_BP_DIRECT	GO:0042127~regulation of cell population proliferation	19	1.04396	0.0258666	CEBPA, PID1, SLC26A1, CD81, STAT1, HP1BP3, CDCA7, BRAF, PKD2, NR3C1, TOPORS, NR3C2, MAFG, RBBP9, FAS, STAT6, PLCD3, EPS15, TEAD1	1730	188	29775	1.73941	1	0.508914	0.5030688534418477\
GOTERM_BP_DIRECT	GO:0042632~cholesterol homeostasis	13	0.714286	0.0259979	MIA2, CYP7B1, ABCB11, TSKU, LIMA1, CES1B, LIPC, CES1C, CES1E, CES1F, SCD1, LDAH, NFE2L1	1730	110	29775	2.03403	1	0.508914	0.5030688534418477\
GOTERM_BP_DIRECT	GO:0016042~lipid catabolic process	13	0.714286	0.0259979	PRDX6, PLCXD2, CES1B, NCEH1, CES1C, ACADL, PCCA, CES1E, CES1F, SULT2A8, PLCG1, PLCD3, PNPLA2	1730	110	29775	2.03403	1	0.508914	0.5030688534418477\
GOTERM_BP_DIRECT	GO:0008206~bile acid metabolic process	5	0.274725	0.0260107	AMACR, SCP2, ABCB11, BAAT, GBA2	1730	20	29775	4.30275	1	0.508914	0.5030688534418477\
GOTERM_BP_DIRECT	GO:0031103~axon regeneration	5	0.274725	0.0260107	DHFR, CSPG5, ENPP1, NREP, MAPK8IP3	1730	20	29775	4.30275	1	0.508914	0.5030688534418477\
GOTERM_BP_DIRECT	GO:0035329~hippo signaling	5	0.274725	0.0260107	LATS1, WWC1, AMOTL2, TEAD1, STK3	1730	20	29775	4.30275	1	0.508914	0.5030688534418477\
GOTERM_BP_DIRECT	GO:2000045~regulation of G1/S transition of mitotic cell cycle	9	0.494505	0.0264437	CDKN2D, SMARCD2, CDKN1A, CDKN2C, SMARCC2, E2F1, PSME2, BID, SMARCA2	1730	62	29775	2.49837	1	0.513539	0.5076404696497222\
GOTERM_BP_DIRECT	GO:0048144~fibroblast proliferation	9	0.494505	0.0264437	SKI, NGFR, COL3A1, DAZAP1, CDKN1A, PES1, ABCC9, SMARCA2, AGT	1730	62	29775	2.49837	1	0.513539	0.5076404696497222\
GOTERM_BP_DIRECT	GO:0045471~response to ethanol	15	0.824176	0.0268265	NQO1, ST6GAL1, HPGD, GSTP1, SETD7, GSTP-PS, ADH7, ABCB11, ADIPOR2, NR0B2, EEF1B2, CAT, RARA, PTK2B, CD14	1730	136	29775	1.89827	1	0.517128	0.5111884164428365\
GOTERM_BP_DIRECT	GO:0050728~negative regulation of inflammatory response	15	0.824176	0.0268265	GRN, FEM1A, IRGM2, IRGM1, NR1D2, NR1H5, BCR, RABGEF1, NT5E, IGTP, ACP5, ENPP3, TRIM65, HAMP, IER3	1730	136	29775	1.89827	1	0.517128	0.5111884164428365\
GOTERM_BP_DIRECT	GO:0060048~cardiac muscle contraction	8	0.43956	0.0271759	CSRP3, CAMK2D, GRK2, PSEN2, CXCR4, ATP1B1, MET, SLC8A1	1730	51	29775	2.69976	1	0.518624	0.5126674725761722\
GOTERM_BP_DIRECT	GO:0045785~positive regulation of cell adhesion	10	0.549451	0.0271787	CD63, EPB41L4B, ZFHX3, TMEM102, CXCL12, LAMA1, ITGA2, PKP2, NID1, STX4A	1730	74	29775	2.32581	1	0.518624	0.5126674725761722\
GOTERM_BP_DIRECT	GO:0070373~negative regulation of ERK1 and ERK2 cascade	11	0.604396	0.027202	DUSP4, LYN, DYNLT1B, NLRP6, GSTP1, GSTP-PS, CSK, VRK3, NDRG2, ATF3, SIRT3	1730	86	29775	2.2014	1	0.518624	0.5126674725761722\
GOTERM_BP_DIRECT	GO:0048169~regulation of long-term neuronal synaptic plasticity	6	0.32967	0.0278167	EGR1, APP, BDNF, KRAS, SYNPO, AGT	1730	30	29775	3.4422	1	0.526501	0.5204542739586809\
GOTERM_BP_DIRECT	GO:0001523~retinoid metabolic process	6	0.32967	0.0278167	ADH4, CYP2J6, ADH7, DHRS3, ADH5, PNPLA2	1730	30	29775	3.4422	1	0.526501	0.5204542739586809\
GOTERM_BP_DIRECT	GO:0043066~negative regulation of apoptotic process	51	2.8022	0.0285879	CDKN1A, ARL6IP1, NR3C1, CDC73, CABIN1, PTMS, RPS6KA3, ALDH2, NAT8F1, CASP2, PLAUR, ABCC9, MAPK8IP3, CAT, RGN, BIRC5, GAS1, PDXK, GSTP1, GLO1, GATA6, PSEN2, GSTP-PS, UNG, SLC25A27, PRDX5, CD59B, GRK2, CD59A, TERT, ERBB4, SPP1, PTK2B, ATG7, APBB3, AAMDC, MAP4K4, NGFR, NQO1, BDNF, MGMT, ASNS, BRAF, HIGD2A, AHI1, GCLC, NDUFAF4, PDCD4, FAS, CIAPIN1, NAA15	1730	653	29775	1.3442	1	0.527342	0.5212850983931689\
GOTERM_BP_DIRECT	GO:0006413~translational initiation	9	0.494505	0.0288033	EIF4A1, EIF2B4, EIF2B3, EIF2B2, EIF6, EIF1AX, EIF4H, ABCE1, EIF3B	1730	63	29775	2.45871	1	0.527342	0.5212850983931689\
GOTERM_BP_DIRECT	GO:1904383~response to sodium phosphate	4	0.21978	0.0289715	ABCC6, HNRNPD, ENPP1, ALPL	1730	12	29775	5.73699	1	0.527342	0.5212850983931689\
GOTERM_BP_DIRECT	GO:0070431~nucleotide-binding oligomerization domain containing 2 signaling pathway	4	0.21978	0.0289715	LACC1, IGTP, IRGM2, IRGM1	1730	12	29775	5.73699	1	0.527342	0.5212850983931689\
GOTERM_BP_DIRECT	GO:0015810~aspartate transmembrane transport	4	0.21978	0.0289715	LRRC8B, SLC25A12, SLC25A22, SLC25A13	1730	12	29775	5.73699	1	0.527342	0.5212850983931689\
GOTERM_BP_DIRECT	GO:0033539~fatty acid beta-oxidation using acyl-CoA dehydrogenase	4	0.21978	0.0289715	GCDH, ACADL, IVD, ACAD10	1730	12	29775	5.73699	1	0.527342	0.5212850983931689\
GOTERM_BP_DIRECT	GO:1904417~positive regulation of xenophagy	4	0.21978	0.0289715	LRSAM1, IGTP, IRGM2, IRGM1	1730	12	29775	5.73699	1	0.527342	0.5212850983931689\
GOTERM_BP_DIRECT	GO:0006702~androgen biosynthetic process	4	0.21978	0.0289715	HSD3B3, SRD5A1, AKR1C14, CYP17A1	1730	12	29775	5.73699	1	0.527342	0.5212850983931689\
GOTERM_BP_DIRECT	GO:0046322~negative regulation of fatty acid oxidation	4	0.21978	0.0289715	ACADL, SIRT4, FMO2, FMO4	1730	12	29775	5.73699	1	0.527342	0.5212850983931689\
GOTERM_BP_DIRECT	GO:0051791~medium-chain fatty acid metabolic process	4	0.21978	0.0289715	CES1B, CES1C, CES1E, CES1F	1730	12	29775	5.73699	1	0.527342	0.5212850983931689\
GOTERM_BP_DIRECT	GO:0042596~fear response	4	0.21978	0.0289715	EXT1, BDNF, COMT, ADRA2A	1730	12	29775	5.73699	1	0.527342	0.5212850983931689\
GOTERM_BP_DIRECT	GO:0071392~cellular response to estradiol stimulus	7	0.384615	0.0298864	UGT1A1, AIFM1, SRD5A1, ITGA2, HNRNPD, SSTR2, ABCG2	1730	41	29775	2.93846	1	0.532336	0.5262214164487002\
GOTERM_BP_DIRECT	GO:0043648~dicarboxylic acid metabolic process	3	0.164835	0.0299592	GRHPR, GOT1, PCK1	1730	5	29775	10.3266	1	0.532336	0.5262214164487002\
GOTERM_BP_DIRECT	GO:1904778~positive regulation of protein localization to cell cortex	3	0.164835	0.0299592	NUMA1, EPB41, GNAI1	1730	5	29775	10.3266	1	0.532336	0.5262214164487002\
GOTERM_BP_DIRECT	GO:0033499~galactose catabolic process via UDP-galactose	3	0.164835	0.0299592	GALE, GALM, PGM1	1730	5	29775	10.3266	1	0.532336	0.5262214164487002\
GOTERM_BP_DIRECT	GO:0071211~protein targeting to vacuole involved in autophagy	3	0.164835	0.0299592	IGTP, IRGM2, IRGM1	1730	5	29775	10.3266	1	0.532336	0.5262214164487002\
GOTERM_BP_DIRECT	GO:0018216~peptidyl-arginine methylation	3	0.164835	0.0299592	PRMT5, PRMT7, PRMT1	1730	5	29775	10.3266	1	0.532336	0.5262214164487002\
GOTERM_BP_DIRECT	GO:0019243~methylglyoxal catabolic process to D-lactate via S-lactoyl-glutathione	3	0.164835	0.0299592	PNKD, GLO1, HAGH	1730	5	29775	10.3266	1	0.532336	0.5262214164487002\
GOTERM_BP_DIRECT	GO:0050765~negative regulation of phagocytosis	5	0.274725	0.030693	ATG3, SYT11, RACK1, CSK, ATG7	1730	21	29775	4.09785	1	0.538054	0.531873882616078\
GOTERM_BP_DIRECT	GO:0015804~neutral amino acid transport	5	0.274725	0.030693	SLC43A1, SLC3A2, SLC1A5, SLC25A12, SLC25A13	1730	21	29775	4.09785	1	0.538054	0.531873882616078\
GOTERM_BP_DIRECT	GO:0006383~transcription by RNA polymerase III	5	0.274725	0.030693	CRCP, TBP, POLR1A, POLR1B, POLR3D	1730	21	29775	4.09785	1	0.538054	0.531873882616078\
GOTERM_BP_DIRECT	GO:0046325~negative regulation of D-glucose import	5	0.274725	0.030693	AHI1, PID1, GRK2, MYC, ENPP1	1730	21	29775	4.09785	1	0.538054	0.531873882616078\
GOTERM_BP_DIRECT	GO:0045453~bone resorption	6	0.32967	0.0316298	EXT1, ACP5, NOX4, ENPP1, PTK2B, RAC1	1730	31	29775	3.33116	1	0.552622	0.5462753804474911\
GOTERM_BP_DIRECT	GO:0060612~adipose tissue development	8	0.43956	0.0327684	DHRS7B, CHASERR, RORC, DYRK1B, ENPP1, PPARGC1A, BBS4, CD2AP	1730	53	29775	2.59788	1	0.566827	0.5603172152796164\
GOTERM_BP_DIRECT	GO:0006958~complement activation, classical pathway	8	0.43956	0.0327684	C8G, C6, C1RL, SERPING1, MASP2, C8B, C8A, MBL1	1730	53	29775	2.59788	1	0.566827	0.5603172152796164\
GOTERM_BP_DIRECT	GO:0035774~positive regulation of insulin secretion involved in cellular response to glucose stimulus	8	0.43956	0.0327684	CAMK2N1, LEPR, RAC1, TRPM5, ATG7, STX4A, AGT, SYBU	1730	53	29775	2.59788	1	0.566827	0.5603172152796164\
GOTERM_BP_DIRECT	GO:2001056~positive regulation of cysteine-type endopeptidase activity	13	0.714286	0.0331364	NGFR, GSN, F2R, PPM1F, SENP1, CASP9, AIFM1, MYC, DLC1, RACK1, CYCS, FAS, BID	1730	114	29775	1.96266	1	0.571302	0.5647406652457635\
GOTERM_BP_DIRECT	GO:0048738~cardiac muscle tissue development	6	0.32967	0.0357541	GJC1, CSRP3, PRMT1, GATA6, LARGE1, BMP7	1730	32	29775	3.22706	1	0.607861	0.6008797016862376\
GOTERM_BP_DIRECT	GO:0034446~substrate adhesion-dependent cell spreading	8	0.43956	0.0358323	LAMA5, ITGB3, BRAF, PARVA, RAC1, SRCIN1, NTN3, MEGF9	1730	54	29775	2.54978	1	0.607861	0.6008797016862376\
GOTERM_BP_DIRECT	GO:0035418~protein localization to synapse	5	0.274725	0.0358389	STAU1, CDK5, DLG3, KLC1, BAIAP2	1730	22	29775	3.91159	1	0.607861	0.6008797016862376\
GOTERM_BP_DIRECT	GO:2000059~negative regulation of ubiquitin-dependent protein catabolic process	5	0.274725	0.0358389	PRMT6, RPL5, ANKS1, PSEN2, SVIP	1730	22	29775	3.91159	1	0.607861	0.6008797016862376\
GOTERM_BP_DIRECT	GO:0010467~gene expression	33	1.81319	0.0359472	APP, EDA, GATA6, FTX, NR3C1, COMT, SNHG17, KCNQ1OT1, NFKBIZ, CHASERR, ENPP1, STAT6, FAM3C, SOX6, LARGE1, DCAF11, BBS4, PRMT5, FUS, ABCC6, TCF12, ABCC9, CFAP119, CD2AP, EXT1, COL3A1, MAFB, TMEM98, NFIB, FAS, NOX4, KRAS, BMAL1	1730	395	29775	1.43788	1	0.607861	0.6008797016862376\
GOTERM_BP_DIRECT	GO:0010831~positive regulation of myotube differentiation	4	0.21978	0.0360714	CSRP3, MMP14, PIEZO1, SMYD1	1730	13	29775	5.29569	1	0.607861	0.6008797016862376\
GOTERM_BP_DIRECT	GO:0046166~glyceraldehyde-3-phosphate biosynthetic process	4	0.21978	0.0360714	PCX, GPD1, SLC25A10, PCK1	1730	13	29775	5.29569	1	0.607861	0.6008797016862376\
GOTERM_BP_DIRECT	GO:0014823~response to activity	9	0.494505	0.0367421	GCLC, ITGB3, CAT, CRY2, CXCR4, ABCC9, PCK1, GCLM, PPARGC1A	1730	66	29775	2.34695	1	0.613725	0.6066760014136617\
GOTERM_BP_DIRECT	GO:0051592~response to calcium ion	9	0.494505	0.0367421	SUCNR1, SYT1, GDI1, S100A16, ANXA5, HNRNPD, PTK2B, SLC25A12, SLC25A13	1730	66	29775	2.34695	1	0.613725	0.6066760014136617\
GOTERM_BP_DIRECT	GO:0019216~regulation of lipid metabolic process	7	0.384615	0.0367718	LACTB, OPA3, NR1D2, ABCA7, BBS4, NFE2L1, TM6SF2	1730	43	29775	2.80179	1	0.613725	0.6066760014136617\
GOTERM_BP_DIRECT	GO:0008283~cell population proliferation	27	1.48352	0.0377961	NAA60, KANK1, CEBPA, BTG1, SLC20A1, MCM10, ADM, STK3, MYC, PES1, MAP7, ENPP1, GLUL, PROK1, FAM83A, PDK1, CDKN2C, STAT1, TYK2, BMP7, SMARCA2, AGT, CD2AP, EXT1, NFIB, GAS1, KRAS	1730	309	29775	1.50387	1	0.628812	0.6215900782363606\
GOTERM_BP_DIRECT	GO:0050729~positive regulation of inflammatory response	11	0.604396	0.0382007	SETD4, GSDMD, APP, CEBPA, SUCNR1, FEM1A, NLRP6, CAMK2N1, NFKBIZ, PDCD4, MAP3K8	1730	91	29775	2.08045	1	0.633525	0.6262484768826603\
GOTERM_BP_DIRECT	GO:0045184~establishment of protein localization	8	0.43956	0.0390795	RAP2A, ADGRV1, PLEKHA1, IST1, RDX, WDPCP, PHLDB2, GPHN	1730	55	29775	2.50342	1	0.646049	0.6386290308736261\
GOTERM_BP_DIRECT	GO:0009749~response to glucose	10	0.549451	0.0392574	PFKFB2, EIF2B4, EGR1, EIF2B3, EIF2B2, CTSL, PTK2B, GLUL, NR0B2, SIDT2	1730	79	29775	2.17861	1	0.646941	0.6395110202492975\
GOTERM_BP_DIRECT	GO:0015721~bile acid and bile salt transport	6	0.32967	0.0401943	SLCO1A4, SLCO2B1, SLCO1A1, SLCO1B2, ABCB11, NR0B2	1730	33	29775	3.12927	1	0.658229	0.6506693299985848\
GOTERM_BP_DIRECT	GO:0035987~endodermal cell differentiation	6	0.32967	0.0401943	MMP14, HSBP1, MMP15, LAMA3, GATA6, GRB2	1730	33	29775	3.12927	1	0.658229	0.6506693299985848\
GOTERM_BP_DIRECT	GO:0045087~innate immune response	41	2.25275	0.0408823	OTUD4, APP, APCS, CRCP, UBA7, DDX1, DDX21, IL1RAP, IIGP1C, C8A, RNASET2B, JCHAIN, C6, STMP1, C1RL, TRIM26, CD14, ATG7, FBXO9, LYN, GSDMD, NQO1, XRCC6, PPP1R14B, ARG1, IRGM2, IRGM1, IIGP1, GM12250, BST2, ZAP70, LACC1, SFPQ, NAGK, PSPC1, POLR3D, IGTP, SERPING1, MATR3, ARHGEF2, MSRB1	1730	517	29775	1.36489	1	0.662215	0.6546091985977394\
GOTERM_BP_DIRECT	GO:0030855~epithelial cell differentiation	12	0.659341	0.0414246	FN3K, CD63, GSTK1, CES1B, CES1C, BDH2, CES1E, CES1F, GATA6, F11R, BMP7, CNN3	1730	105	29775	1.96697	1	0.662215	0.6546091985977394\
GOTERM_BP_DIRECT	GO:0007565~female pregnancy	12	0.659341	0.0414246	HPGD, SULT1E1, ITGA2, RARA, MAGED2, ADM, COMT, ADIPOR2, ADRA2B, CORIN, SLC19A1, ADRA2A	1730	105	29775	1.96697	1	0.662215	0.6546091985977394\
GOTERM_BP_DIRECT	GO:0033198~response to ATP	5	0.274725	0.0414518	NT5E, ENPP1, ABCC9, DNTT, SLC8A1	1730	23	29775	3.74152	1	0.662215	0.6546091985977394\
GOTERM_BP_DIRECT	GO:0031396~regulation of protein ubiquitination	5	0.274725	0.0414518	EPM2A, MTBP, UBXN2A, ATG7, HERPUD1	1730	23	29775	3.74152	1	0.662215	0.6546091985977394\
GOTERM_BP_DIRECT	GO:0046835~carbohydrate phosphorylation	5	0.274725	0.0414518	PFKFB2, EPM2A, FGGY, NAGK, PFKM	1730	23	29775	3.74152	1	0.662215	0.6546091985977394\
GOTERM_BP_DIRECT	GO:0046889~positive regulation of lipid biosynthetic process	5	0.274725	0.0414518	RPTOR, SIRT4, HSD17B13, SORBS1, PCK1	1730	23	29775	3.74152	1	0.662215	0.6546091985977394\
GOTERM_BP_DIRECT	GO:0014009~glial cell proliferation	5	0.274725	0.0414518	EPM2A, NFIB, LEPR, PTK2B, KRAS	1730	23	29775	3.74152	1	0.662215	0.6546091985977394\
GOTERM_BP_DIRECT	GO:0008360~regulation of cell shape	15	0.824176	0.0428194	EPB41, RDX, PARVA, BAIAP2, F11R, PAKAP, ICAM1, DLC1, TAOK2, P2RY1, GNA12, GAS2, PLXNB2, PTK2B, RAC1	1730	145	29775	1.78045	1	0.662226	0.654619955091095\
GOTERM_BP_DIRECT	GO:0045916~negative regulation of complement activation	3	0.164835	0.0432272	CD59B, CD59A, MASP1	1730	6	29775	8.60549	1	0.662226	0.654619955091095\
GOTERM_BP_DIRECT	GO:0061951~establishment of protein localization to plasma membrane	3	0.164835	0.0432272	SNX27, RDX, NECTIN3	1730	6	29775	8.60549	1	0.662226	0.654619955091095\
GOTERM_BP_DIRECT	GO:0019853~L-ascorbic acid biosynthetic process	3	0.164835	0.0432272	GULO, RGN, UGT1A6A	1730	6	29775	8.60549	1	0.662226	0.654619955091095\
GOTERM_BP_DIRECT	GO:0070262~peptidyl-serine dephosphorylation	3	0.164835	0.0432272	PPTC7, PPP2R1A, PPM1F	1730	6	29775	8.60549	1	0.662226	0.654619955091095\
GOTERM_BP_DIRECT	GO:0031998~regulation of fatty acid beta-oxidation	3	0.164835	0.0432272	LONP2, TYSND1, ABCB11	1730	6	29775	8.60549	1	0.662226	0.654619955091095\
GOTERM_BP_DIRECT	GO:1903416~response to glycoside	3	0.164835	0.0432272	CHEK2, ATP1A1, SLC8A1	1730	6	29775	8.60549	1	0.662226	0.654619955091095\
GOTERM_BP_DIRECT	GO:0051792~medium-chain fatty acid biosynthetic process	3	0.164835	0.0432272	ABHD3, OXSM, ABHD1	1730	6	29775	8.60549	1	0.662226	0.654619955091095\
GOTERM_BP_DIRECT	GO:0060662~salivary gland cavitation	3	0.164835	0.0432272	EDA, CDH1, NFIB	1730	6	29775	8.60549	1	0.662226	0.654619955091095\
GOTERM_BP_DIRECT	GO:0006279~premeiotic DNA replication	3	0.164835	0.0432272	MCM3, MCM6, MCM2	1730	6	29775	8.60549	1	0.662226	0.654619955091095\
GOTERM_BP_DIRECT	GO:0034354~'de novo' NAD biosynthetic process from tryptophan	3	0.164835	0.0432272	HAAO, AFMID, IDO2	1730	6	29775	8.60549	1	0.662226	0.654619955091095\
GOTERM_BP_DIRECT	GO:1903936~cellular response to sodium arsenite	3	0.164835	0.0432272	HNRNPA1, ATG7, MAPK13	1730	6	29775	8.60549	1	0.662226	0.654619955091095\
GOTERM_BP_DIRECT	GO:0071672~negative regulation of smooth muscle cell chemotaxis	3	0.164835	0.0432272	GSTP1, GSTP-PS, CORO1B	1730	6	29775	8.60549	1	0.662226	0.654619955091095\
GOTERM_BP_DIRECT	GO:0000963~mitochondrial RNA processing	3	0.164835	0.0432272	FASTKD1, FASTK, TBRG4	1730	6	29775	8.60549	1	0.662226	0.654619955091095\
GOTERM_BP_DIRECT	GO:1902742~apoptotic process involved in development	4	0.21978	0.0439756	XKR8, XKR9, KCNQ1OT1, ENPP1	1730	14	29775	4.91742	1	0.66688	0.6592203160996122\
GOTERM_BP_DIRECT	GO:0006744~ubiquinone biosynthetic process	4	0.21978	0.0439756	PDSS2, PDSS1, RTN4IP1, COQ5	1730	14	29775	4.91742	1	0.66688	0.6592203160996122\
GOTERM_BP_DIRECT	GO:0035999~tetrahydrofolate interconversion	4	0.21978	0.0439756	DHFR, MTHFD1L, SHMT1, SARDH	1730	14	29775	4.91742	1	0.66688	0.6592203160996122\
GOTERM_BP_DIRECT	GO:0051301~cell division	31	1.7033	0.0440416	USP16, NUMA1, EPB41, ZFP207, GNAI1, TRIOBP, SEPTIN10, DSN1, CHEK2, KATNA1, POGZ, DYNLT1B, IST1, DYNLT3, KLHL21, CABLES1, SEPTIN9, CHFR, CD2AP, EML4, LATS1, STAG1, CDK5, CDK4, REEP3, PARD3, SPECC1L, SDE2, BIRC5, NCAPD3, ARHGEF2	1730	372	29775	1.43425	1	0.66688	0.6592203160996122\
GOTERM_BP_DIRECT	GO:0097352~autophagosome maturation	7	0.384615	0.0445959	GABARAPL2, CHMP4C, PIK3R4, IRGM1, ELP6, ATG12, CHMP5	1730	45	29775	2.67726	1	0.669315	0.6616280855987492\
GOTERM_BP_DIRECT	GO:0051497~negative regulation of stress fiber assembly	6	0.32967	0.0449541	DLC1, F11R, PPP1R9A, ARHGAP6, PHLDB2, MET	1730	34	29775	3.03723	1	0.669315	0.6616280855987492\
GOTERM_BP_DIRECT	GO:0046034~ATP metabolic process	6	0.32967	0.0449541	NT5E, ABCC6, ENPP1, ABCC9, ENPP3, ATP1B1	1730	34	29775	3.03723	1	0.669315	0.6616280855987492\
GOTERM_BP_DIRECT	GO:0030041~actin filament polymerization	6	0.32967	0.0449541	GSN, MSRB2, SPIRE1, RAC1, MSRB1, CD2AP	1730	34	29775	3.03723	1	0.669315	0.6616280855987492\
GOTERM_BP_DIRECT	GO:0006730~one-carbon metabolic process	6	0.32967	0.0449541	DHFR, CAR3, CAR1, MAT2A, SHMT1, CAR5A	1730	34	29775	3.03723	1	0.669315	0.6616280855987492\
GOTERM_BP_DIRECT	GO:0032436~positive regulation of proteasomal ubiquitin-dependent protein catabolic process	10	0.549451	0.0449712	GCLC, COP1, RACK1, PSEN2, ARIH2, CSNK1E, ATG7, HAMP, CBFA2T3, CHFR	1730	81	29775	2.12481	1	0.669315	0.6616280855987492\
GOTERM_BP_DIRECT	GO:0007416~synapse assembly	9	0.494505	0.0460329	GNPAT, CDK5, CDH2, BDNF, CDH1, ERBB4, RAB29, PLXNB2, ZDHHC2	1730	69	29775	2.24491	1	0.68317	0.6753232705002913\
GOTERM_BP_DIRECT	GO:0071404~cellular response to low-density lipoprotein particle stimulus	5	0.274725	0.0475325	CES1B, CES1C, CD81, CES1E, CES1F	1730	24	29775	3.58562	1	0.697499	0.6894879673092382\
GOTERM_BP_DIRECT	GO:0034260~negative regulation of GTPase activity	5	0.274725	0.0475325	TTC8, RDX, RAP1GDS1, RRP1B, BBS4	1730	24	29775	3.58562	1	0.697499	0.6894879673092382\
GOTERM_BP_DIRECT	GO:0006956~complement activation	5	0.274725	0.0475325	C8G, C6, CFHR1, C8B, C8A	1730	24	29775	3.58562	1	0.697499	0.6894879673092382\
GOTERM_BP_DIRECT	GO:2000406~positive regulation of T cell migration	5	0.274725	0.0475325	APP, TMEM102, CXCL12, ITGB3, DOCK8	1730	24	29775	3.58562	1	0.697499	0.6894879673092382\
GOTERM_BP_DIRECT	GO:0046326~positive regulation of D-glucose import	7	0.384615	0.0488682	TERT, ERBB4, SLC1A2, SORBS1, ADIPOR2, KLF15, FGF21	1730	46	29775	2.61906	1	0.712365	0.7041828531036237\
GOTERM_BP_DIRECT	GO:0048147~negative regulation of fibroblast proliferation	7	0.384615	0.0488682	SKI, MED25, GSTP1, MYC, GSTP-PS, SMARCA2, CDC73	1730	46	29775	2.61906	1	0.712365	0.7041828531036237\
GOTERM_BP_DIRECT	GO:0007173~epidermal growth factor receptor signaling pathway	11	0.604396	0.0489591	BCAR3, PDGFRA, ERBB4, NPR2, PTK2B, GRB2, BRAF, PLCG1, MET, BCAR1, FAM83A	1730	95	29775	1.99285	1	0.712365	0.7041828531036237\
GOTERM_BP_DIRECT	GO:0035556~intracellular signal transduction	35	1.92308	0.049091	PKN3, NPR2, PSEN2, STK3, SOCS2, NRBP2, RPS6KA3, GNA12, RACK1, CSK, LRRC8B, PLCG1, MARK3, SH2B3, MARK2, MAP3K4, MAP4K4, PDK1, PRKCG, LYN, ACOT11, DCLK3, IRAK3, TYK2, MAPK15, MAPK13, BCR, SPSB2, ZAP70, MAPKAPK2, MYADM, PICK1, PLCD3, ARHGEF7, SPSB4	1730	435	29775	1.38479	1	0.712365	0.7041828531036237\
GOTERM_BP_DIRECT	GO:0007162~negative regulation of cell adhesion	8	0.43956	0.0499506	NAT8F5, NAT8, NAT8F2, NAT8F1, PLXNB2, ACP5, MIA3, SRCIN1	1730	58	29775	2.37393	1	0.722065	0.7137717788905297\
GOTERM_BP_DIRECT	GO:0008045~motor neuron axon guidance	6	0.32967	0.0500359	CXCL12, CDK5, LMO4, CXCR4, RAC1, NTN3	1730	35	29775	2.95045	1	0.722065	0.7137717788905297\
GOTERM_BP_DIRECT	GO:0031640~killing of cells of another organism	10	0.549451	0.0512146	C8G, C6, CXCL12, IRGM2, CCL27B, HMGN2, C8B, HAMP, C8A, GM12250	1730	83	29775	2.07361	1	0.737039	0.7285741276337274\
GOTERM_BP_DIRECT	GO:2000114~regulation of establishment of cell polarity	4	0.21978	0.0526623	KANK1, RUFY3, RACK1, WDPCP	1730	15	29775	4.5896	1	0.747576	0.7389896889681048\
GOTERM_BP_DIRECT	GO:0035845~photoreceptor cell outer segment organization	4	0.21978	0.0526623	AHI1, IFT140, NPHP1, BBS4	1730	15	29775	4.5896	1	0.747576	0.7389896889681048\
GOTERM_BP_DIRECT	GO:0006002~fructose 6-phosphate metabolic process	4	0.21978	0.0526623	PFKM, PFKP, NFE2L1, FBP2	1730	15	29775	4.5896	1	0.747576	0.7389896889681048\
GOTERM_BP_DIRECT	GO:1902230~negative regulation of intrinsic apoptotic signaling pathway in response to DNA damage	4	0.21978	0.0526623	CDKN2D, CXCL12, BID, TPT1	1730	15	29775	4.5896	1	0.747576	0.7389896889681048\
GOTERM_BP_DIRECT	GO:0045806~negative regulation of endocytosis	4	0.21978	0.0526623	LRSAM1, SYT11, PACSIN2, ABCA7	1730	15	29775	4.5896	1	0.747576	0.7389896889681048\
GOTERM_BP_DIRECT	GO:0071397~cellular response to cholesterol	5	0.274725	0.0540789	CES1B, CES1C, CES1E, CES1F, NFE2L1	1730	25	29775	3.4422	1	0.761477	0.7527312119571059\
GOTERM_BP_DIRECT	GO:0035024~negative regulation of Rho protein signal transduction	5	0.274725	0.0540789	KANK1, DLC1, HEG1, ADRA1B, MET	1730	25	29775	3.4422	1	0.761477	0.7527312119571059\
GOTERM_BP_DIRECT	GO:0050872~white fat cell differentiation	5	0.274725	0.0540789	PDGFRA, CEBPA, NPR2, SCD1, RETREG1	1730	25	29775	3.4422	1	0.761477	0.7527312119571059\
GOTERM_BP_DIRECT	GO:0030900~forebrain development	11	0.604396	0.05503	APP, CDK5, KDM2B, NFIB, DLC1, APLP2, E2F1, PSEN2, RAC1, SSTR2, MAPK8IP3	1730	97	29775	1.95176	1	0.772786	0.7639106632236127\
GOTERM_BP_DIRECT	GO:0098609~cell-cell adhesion	19	1.04396	0.0552814	VEZT, KIRREL1, ADGRV1, ITGA2, LAMA3, RPSA, F11R, PVR, CD2AP, ICAM1, CXCL12, CDH2, DLG3, CDH1, PARD3, PKP2, CNTN2, PKP4, NECTIN3	1730	206	29775	1.58742	1	0.773966	0.7650766928141065\
GOTERM_BP_DIRECT	GO:0043393~regulation of protein binding	6	0.32967	0.0554408	APP, APLP2, PSEN2, CYCS, LARGE1, CD2AP	1730	36	29775	2.8685	1	0.773966	0.7650766928141065\
GOTERM_BP_DIRECT	GO:0006325~chromatin organization	23	1.26374	0.0571101	MDC1, H4C9, PCGF2, SS18L1, SETD7, HDAC11, EHMT1, FTX, NR3C1, CHD1, SMARCA2, RNF40, CABIN1, MRGBP, H1F2, MORF4L2, NFKBIZ, HMGN2, ATG7, MPHOSPH8, ASF1A, ZFP462, HMGN1	1730	264	29775	1.49944	1	0.773966	0.7650766928141065\
GOTERM_BP_DIRECT	GO:0006334~nucleosome assembly	10	0.549451	0.0580007	NAA60, H4C9, H1F2, GRWD1, HP1BP3, SMARCA2, ASF1A, MCM2, NAP1L4, CABIN1	1730	85	29775	2.02482	1	0.773966	0.7650766928141065\
GOTERM_BP_DIRECT	GO:0006248~CMP catabolic process	3	0.164835	0.0582252	UPP2, NT5C3, UPB1	1730	7	29775	7.37614	1	0.773966	0.7650766928141065\
GOTERM_BP_DIRECT	GO:0030728~ovulation	3	0.164835	0.0582252	IMMP2L, HPGD, GAS2	1730	7	29775	7.37614	1	0.773966	0.7650766928141065\
GOTERM_BP_DIRECT	GO:0006650~glycerophospholipid metabolic process	3	0.164835	0.0582252	PLA2G15, GNPAT, GPAT2	1730	7	29775	7.37614	1	0.773966	0.7650766928141065\
GOTERM_BP_DIRECT	GO:0006729~tetrahydrobiopterin biosynthetic process	3	0.164835	0.0582252	DHFR, GCH1, PTS	1730	7	29775	7.37614	1	0.773966	0.7650766928141065\
GOTERM_BP_DIRECT	GO:0015938~coenzyme A catabolic process	3	0.164835	0.0582252	NUDT7, NUDT8, ENPP1	1730	7	29775	7.37614	1	0.773966	0.7650766928141065\
GOTERM_BP_DIRECT	GO:0030540~female genitalia development	3	0.164835	0.0582252	SRD5A1, NPR2, CHD7	1730	7	29775	7.37614	1	0.773966	0.7650766928141065\
GOTERM_BP_DIRECT	GO:0046050~UMP catabolic process	3	0.164835	0.0582252	UPP2, NT5C3, UPB1	1730	7	29775	7.37614	1	0.773966	0.7650766928141065\
GOTERM_BP_DIRECT	GO:0071460~cellular response to cell-matrix adhesion	3	0.164835	0.0582252	CDKN1A, GSTP1, GSTP-PS	1730	7	29775	7.37614	1	0.773966	0.7650766928141065\
GOTERM_BP_DIRECT	GO:2000210~positive regulation of anoikis	3	0.164835	0.0582252	MYBBP1A, CHEK2, TLE5	1730	7	29775	7.37614	1	0.773966	0.7650766928141065\
GOTERM_BP_DIRECT	GO:0032527~protein exit from endoplasmic reticulum	3	0.164835	0.0582252	STEEP1, SEC13, MIA2	1730	7	29775	7.37614	1	0.773966	0.7650766928141065\
GOTERM_BP_DIRECT	GO:0001561~fatty acid alpha-oxidation	3	0.164835	0.0582252	PHYH, HAO1, PEX13	1730	7	29775	7.37614	1	0.773966	0.7650766928141065\
GOTERM_BP_DIRECT	GO:0042985~negative regulation of amyloid precursor protein biosynthetic process	3	0.164835	0.0582252	AGO2, ABCA7, ITM2B	1730	7	29775	7.37614	1	0.773966	0.7650766928141065\
GOTERM_BP_DIRECT	GO:0034382~chylomicron remnant clearance	3	0.164835	0.0582252	LIPC, APOC1, LMF1	1730	7	29775	7.37614	1	0.773966	0.7650766928141065\
GOTERM_BP_DIRECT	GO:0015886~heme transport	3	0.164835	0.0582252	SLC46A1, ABCB6, FLVCR1	1730	7	29775	7.37614	1	0.773966	0.7650766928141065\
GOTERM_BP_DIRECT	GO:0099140~presynaptic actin cytoskeleton organization	3	0.164835	0.0582252	DAAM1, PLS3, ARHGEF7	1730	7	29775	7.37614	1	0.773966	0.7650766928141065\
GOTERM_BP_DIRECT	GO:0006105~succinate metabolic process	3	0.164835	0.0582252	ALDH5A1, SUCLG2, SDHA	1730	7	29775	7.37614	1	0.773966	0.7650766928141065\
GOTERM_BP_DIRECT	GO:0034982~mitochondrial protein processing	3	0.164835	0.0582252	ATP23, OMA1, SPG7	1730	7	29775	7.37614	1	0.773966	0.7650766928141065\
GOTERM_BP_DIRECT	GO:0071260~cellular response to mechanical stimulus	12	0.659341	0.0608836	TMEM87A, GCLC, MAP3K1, GOT1, ITGB3, IRF1, ITGA2, PIEZO1, CASP2, ATP1A1, RAC1, F11R	1730	112	29775	1.84403	1	0.80382	0.794587516830293\
GOTERM_BP_DIRECT	GO:0006446~regulation of translational initiation	5	0.274725	0.0610866	PPP1R15B, NCBP1, BZW2, NRP, EIF3B	1730	26	29775	3.3098	1	0.80382	0.794587516830293\
GOTERM_BP_DIRECT	GO:0043149~stress fiber assembly	5	0.274725	0.0610866	PDLIM1, LUZP1, PTK2B, BRAF, SORBS1	1730	26	29775	3.3098	1	0.80382	0.794587516830293\
GOTERM_BP_DIRECT	GO:0001702~gastrulation with mouth forming second	5	0.274725	0.0610866	NAT8F5, NAT8, NAT8F2, NAT8F1, DACT1	1730	26	29775	3.3098	1	0.80382	0.794587516830293\
GOTERM_BP_DIRECT	GO:0006351~DNA-templated transcription	11	0.604396	0.0615763	TCERG1, CEBPA, POLR1A, CEBPE, STAT1, POLR1B, MYC, TCEA3, E2F1, POLR1E, CBFA2T3	1730	99	29775	1.91233	1	0.805042	0.7957962214499171\
GOTERM_BP_DIRECT	GO:0010887~negative regulation of cholesterol storage	4	0.21978	0.0621042	CES1B, CES1C, CES1E, CES1F	1730	16	29775	4.30275	1	0.805042	0.7957962214499171\
GOTERM_BP_DIRECT	GO:0051895~negative regulation of focal adhesion assembly	4	0.21978	0.0621042	MMP14, DLC1, ARHGAP6, PHLDB2	1730	16	29775	4.30275	1	0.805042	0.7957962214499171\
GOTERM_BP_DIRECT	GO:0010762~regulation of fibroblast migration	4	0.21978	0.0621042	GNA12, WDPCP, RAC1, MTA2	1730	16	29775	4.30275	1	0.805042	0.7957962214499171\
GOTERM_BP_DIRECT	GO:0061640~cytoskeleton-dependent cytokinesis	4	0.21978	0.0621042	IST1, TMEM250, SEPTIN9, SEPTIN10	1730	16	29775	4.30275	1	0.805042	0.7957962214499171\
GOTERM_BP_DIRECT	GO:0042770~signal transduction in response to DNA damage	4	0.21978	0.0621042	CASP9, CHEK2, GRB2, BID	1730	16	29775	4.30275	1	0.805042	0.7957962214499171\
GOTERM_BP_DIRECT	GO:0071549~cellular response to dexamethasone stimulus	7	0.384615	0.0631496	CASP9, RPL32, SRD5A1, SERPINF1, PCK1, NR3C1, ABCG2	1730	49	29775	2.45871	1	0.816568	0.8071891146429914\
GOTERM_BP_DIRECT	GO:0048167~regulation of synaptic plasticity	9	0.494505	0.0646855	CDK5, BDNF, F2R, RARA, PSEN2, BAIAP2, LARGE1, 2510002D24RIK, CD2AP	1730	74	29775	2.09323	1	0.834363	0.8247802829497043\
GOTERM_BP_DIRECT	GO:0034599~cellular response to oxidative stress	11	0.604396	0.0650304	NGFR, NQO1, MSRA, PRDX5, STAU1, PRKRA, TBC1D24, FOXO3, PPARGC1A, STX4A, NFE2L1	1730	100	29775	1.89321	1	0.836746	0.8271354471775736\
GOTERM_BP_DIRECT	GO:0071466~cellular response to xenobiotic stimulus	10	0.549451	0.0653397	EFTUD2, RAP2A, ITGB3, CHEK2, MYC, E2F1, CXCR4, ABCC9, BRAF, PPM1F	1730	87	29775	1.97827	1	0.83866	0.8290275780821504\
GOTERM_BP_DIRECT	GO:0006508~proteolysis	45	2.47253	0.0658036	OTUD4, CPM, USP16, ATP23, USP10, CPQ, OTUD7B, TMPRSS2, SPG7, PCSK7, PEPD, TRHDE, PCSK4, CASP9, LACTB, NPEPPS, NLN, CAPN8, ADAMTS14, KLK1B4, CTSL, RAB23, C1RL, USP1, LONP2, CASP2, BTRC, PGPEP1, CLCA3A1, ADAMTS6, USP21, DESI2, USP22, USP2, TYSND1, PRSS36, SENP1, MMP14, XPNPEP1, MMP15, SPRTN, MMP19, MASP2, MASP1, LAP3	1730	598	29775	1.29514	1	0.842545	0.8328675995214011\
GOTERM_BP_DIRECT	GO:0090090~negative regulation of canonical Wnt signaling pathway	14	0.769231	0.0668215	INVS, PTPRU, APP, EGR1, TLE2, FUZ, FOXO3, TLE5, STK3, LATS1, CDH2, CDH1, FRZB, DACT1	1730	141	29775	1.70889	1	0.853486	0.8436828628420612\
GOTERM_BP_DIRECT	GO:0051384~response to glucocorticoid	8	0.43956	0.0671583	GHR, PTPRU, GOT1, CTSL, SLCO1B2, FAS, ALPL, ADM	1730	62	29775	2.22077	1	0.855696	0.8458676042713488\
GOTERM_BP_DIRECT	GO:0006096~glycolytic process	7	0.384615	0.068401	PFKFB2, 3000002C10RIK, ADPGK, ENPP1, PFKM, PFKP, IER3	1730	50	29775	2.40954	1	0.861536	0.8516408463742454\
GOTERM_BP_DIRECT	GO:0071353~cellular response to interleukin-4	5	0.274725	0.0685491	RPL3, CDK4, IMPDH2, RPLP0, MCM2	1730	27	29775	3.18722	1	0.861536	0.8516408463742454\
GOTERM_BP_DIRECT	GO:0051412~response to corticosterone	5	0.274725	0.0685491	CDKN1A, HSD3B3, COMT, NR3C1, NR3C2	1730	27	29775	3.18722	1	0.861536	0.8516408463742454\
GOTERM_BP_DIRECT	GO:0045742~positive regulation of epidermal growth factor receptor signaling pathway	5	0.274725	0.0685491	NEU3, PLAUR, CNOT9, AGT, ADRA2A	1730	27	29775	3.18722	1	0.861536	0.8516408463742454\
GOTERM_BP_DIRECT	GO:0042908~xenobiotic transport	5	0.274725	0.0685491	ABCA8A, SLC31A1, SLC22A18, NR1I2, ABCG2	1730	27	29775	3.18722	1	0.861536	0.8516408463742454\
GOTERM_BP_DIRECT	GO:0071346~cellular response to type II interferon	11	0.604396	0.0686062	RAB43, SYNCRIP, GBP2B, GSN, GBP10, STXBP4, STAT1, IGTP, IRGM1, RPL13A, STX4A	1730	101	29775	1.87446	1	0.861536	0.8516408463742454\
GOTERM_BP_DIRECT	GO:0007265~Ras protein signal transduction	9	0.494505	0.0689044	RABGEF1, NRAS, RASSF1, CDKN1A, MRAS, RRAS2, GRB2, KRAS, RALGPS1	1730	75	29775	2.06532	1	0.863206	0.853291508180242\
GOTERM_BP_DIRECT	GO:0006396~RNA processing	8	0.43956	0.0719527	ZCCHC8, WDHD1, PRPF39, DIS3, EXOSC9, AEN, TRMT2A, EXOSC1	1730	63	29775	2.18552	1	0.871146	0.8611406597308451\
GOTERM_BP_DIRECT	GO:0043171~peptide catabolic process	4	0.21978	0.072269	NPEPPS, NLN, CPQ, TRHDE	1730	17	29775	4.04964	1	0.871146	0.8611406597308451\
GOTERM_BP_DIRECT	GO:0061635~regulation of protein complex stability	4	0.21978	0.072269	LUZP1, IGTP, IRGM2, IRGM1	1730	17	29775	4.04964	1	0.871146	0.8611406597308451\
GOTERM_BP_DIRECT	GO:0033962~P-body assembly	4	0.21978	0.072269	EIF4A1, AGO2, TNRC6A, PATL1	1730	17	29775	4.04964	1	0.871146	0.8611406597308451\
GOTERM_BP_DIRECT	GO:0050687~negative regulation of defense response to virus	4	0.21978	0.072269	IGTP, IRGM2, IRGM1, ATG12	1730	17	29775	4.04964	1	0.871146	0.8611406597308451\
GOTERM_BP_DIRECT	GO:0045292~mRNA cis splicing, via spliceosome	4	0.21978	0.072269	SDE2, SRSF3, SRSF7, DCPS	1730	17	29775	4.04964	1	0.871146	0.8611406597308451\
GOTERM_BP_DIRECT	GO:0006259~DNA metabolic process	4	0.21978	0.072269	POLA2, HELQ, AEN, DNTT	1730	17	29775	4.04964	1	0.871146	0.8611406597308451\
GOTERM_BP_DIRECT	GO:0030502~negative regulation of bone mineralization	4	0.21978	0.072269	AHSG, ENPP1, PTK2B, BCOR	1730	17	29775	4.04964	1	0.871146	0.8611406597308451\
GOTERM_BP_DIRECT	GO:0160049~negative regulation of cGAS/STING signaling pathway	4	0.21978	0.072269	SPSB3, IGTP, IRGM2, IRGM1	1730	17	29775	4.04964	1	0.871146	0.8611406597308451\
GOTERM_BP_DIRECT	GO:0006699~bile acid biosynthetic process	4	0.21978	0.072269	AMACR, ACOX2, CYP7B1, BAAT	1730	17	29775	4.04964	1	0.871146	0.8611406597308451\
GOTERM_BP_DIRECT	GO:2001244~positive regulation of intrinsic apoptotic signaling pathway	6	0.32967	0.0735884	PLEKHF1, PRKRA, EI24, SIAH1A, RACK1, BID	1730	39	29775	2.64784	1	0.871146	0.8611406597308451\
GOTERM_BP_DIRECT	GO:0009755~hormone-mediated signaling pathway	6	0.32967	0.0735884	GHR, LATS1, GCGR, RARA, NR1D2, ADIPOR2	1730	39	29775	2.64784	1	0.871146	0.8611406597308451\
GOTERM_BP_DIRECT	GO:0006612~protein targeting to membrane	7	0.384615	0.0738977	RTP4, RABGEF1, PARD3, EXOC4, VPS37C, LARGE1, ZDHHC2	1730	51	29775	2.36229	1	0.871146	0.8611406597308451\
GOTERM_BP_DIRECT	GO:0042789~mRNA transcription by RNA polymerase II	7	0.384615	0.0738977	TBP, NCBP1, TAF13, NFKBIZ, HNRNPD, RARA, ENPP1	1730	51	29775	2.36229	1	0.871146	0.8611406597308451\
GOTERM_BP_DIRECT	GO:2000300~regulation of synaptic vesicle exocytosis	7	0.384615	0.0738977	PRKCG, SLC4A8, GIT2, SYT1, P2RY1, CSPG5, CASK	1730	51	29775	2.36229	1	0.871146	0.8611406597308451\
GOTERM_BP_DIRECT	GO:0030497~fatty acid elongation	3	0.164835	0.0747078	PECR, HACD3, HACD2	1730	8	29775	6.45412	1	0.871146	0.8611406597308451\
GOTERM_BP_DIRECT	GO:0006544~glycine metabolic process	3	0.164835	0.0747078	SHMT1, GLYAT, BAAT	1730	8	29775	6.45412	1	0.871146	0.8611406597308451\
GOTERM_BP_DIRECT	GO:0006525~arginine metabolic process	3	0.164835	0.0747078	ARG1, ASL, FH1	1730	8	29775	6.45412	1	0.871146	0.8611406597308451\
GOTERM_BP_DIRECT	GO:0051902~negative regulation of mitochondrial depolarization	3	0.164835	0.0747078	NGFR, GOT1, ALB	1730	8	29775	6.45412	1	0.871146	0.8611406597308451\
GOTERM_BP_DIRECT	GO:0006249~dCMP catabolic process	3	0.164835	0.0747078	UPP2, NT5C3, UPB1	1730	8	29775	6.45412	1	0.871146	0.8611406597308451\
GOTERM_BP_DIRECT	GO:0044528~regulation of mitochondrial mRNA stability	3	0.164835	0.0747078	FASTKD1, FASTK, TBRG4	1730	8	29775	6.45412	1	0.871146	0.8611406597308451\
GOTERM_BP_DIRECT	GO:0060510~type II pneumocyte differentiation	3	0.164835	0.0747078	NFIB, GATA6, RBBP9	1730	8	29775	6.45412	1	0.871146	0.8611406597308451\
GOTERM_BP_DIRECT	GO:1901687~glutathione derivative biosynthetic process	3	0.164835	0.0747078	GSTP1, GSTP-PS, GSTM6	1730	8	29775	6.45412	1	0.871146	0.8611406597308451\
GOTERM_BP_DIRECT	GO:0021960~anterior commissure morphogenesis	3	0.164835	0.0747078	WDR47, NFIB, TSKU	1730	8	29775	6.45412	1	0.871146	0.8611406597308451\
GOTERM_BP_DIRECT	GO:0050803~regulation of synapse structure or activity	3	0.164835	0.0747078	APP, PICK1, SLC17A8	1730	8	29775	6.45412	1	0.871146	0.8611406597308451\
GOTERM_BP_DIRECT	GO:0097294~'de novo' XMP biosynthetic process	3	0.164835	0.0747078	ADSL, IMPDH1, IMPDH2	1730	8	29775	6.45412	1	0.871146	0.8611406597308451\
GOTERM_BP_DIRECT	GO:0006166~purine ribonucleoside salvage	3	0.164835	0.0747078	MTAP, PGM2, APRT	1730	8	29775	6.45412	1	0.871146	0.8611406597308451\
GOTERM_BP_DIRECT	GO:0060335~positive regulation of type II interferon-mediated signaling pathway	3	0.164835	0.0747078	IGTP, IRGM2, IRGM1	1730	8	29775	6.45412	1	0.871146	0.8611406597308451\
GOTERM_BP_DIRECT	GO:0048102~autophagic cell death	3	0.164835	0.0747078	SH3GLB1, CDKN2D, CTSL	1730	8	29775	6.45412	1	0.871146	0.8611406597308451\
GOTERM_BP_DIRECT	GO:0008211~glucocorticoid metabolic process	3	0.164835	0.0747078	CBR1, SERPINA6, NR3C1	1730	8	29775	6.45412	1	0.871146	0.8611406597308451\
GOTERM_BP_DIRECT	GO:0061762~CAMKK-AMPK signaling cascade	3	0.164835	0.0747078	IGTP, IRGM2, IRGM1	1730	8	29775	6.45412	1	0.871146	0.8611406597308451\
GOTERM_BP_DIRECT	GO:0030488~tRNA methylation	5	0.274725	0.0764575	NSUN4, METTL1, THUMPD3, TRMT61A, TARBP1	1730	28	29775	3.07339	1	0.883659	0.8735098974525652\
GOTERM_BP_DIRECT	GO:0048854~brain morphogenesis	5	0.274725	0.0764575	BBS1, CDH2, PSEN2, FOXO3, BBS4	1730	28	29775	3.07339	1	0.883659	0.8735098974525652\
GOTERM_BP_DIRECT	GO:0003382~epithelial cell morphogenesis	5	0.274725	0.0764575	MAP3K1, CDH1, PALLD, RAC1, SIPA1L3	1730	28	29775	3.07339	1	0.883659	0.8735098974525652\
GOTERM_BP_DIRECT	GO:0031124~mRNA 3'-end processing	5	0.274725	0.0764575	ZCCHC8, NCBP1, CSTF2, RPRD2, CDC73	1730	28	29775	3.07339	1	0.883659	0.8735098974525652\
GOTERM_BP_DIRECT	GO:0000226~microtubule cytoskeleton organization	15	0.824176	0.0793936	BBS1, WDR47, EML4, ATAT1, TUBB6, TTLL5, PARD3, MAP7, CNTN2, BIRC5, MARK3, PHLDB2, MARK2, BBS4, TUBA8	1730	159	29775	1.62368	1	0.911641	0.9011700224335196\
GOTERM_BP_DIRECT	GO:0045786~negative regulation of cell cycle	7	0.384615	0.0796386	EPM2A, CEBPA, HPGD, CDK5, DYRK1A, BMP7, RRP8	1730	52	29775	2.31686	1	0.911641	0.9011700224335196\
GOTERM_BP_DIRECT	GO:0032956~regulation of actin cytoskeleton organization	11	0.604396	0.08007	BST2, NAA20, ITGB3, DLC1, TAOK2, PTK2B, RAC1, BAIAP2, F11R, NGEF, CD2AP	1730	104	29775	1.82039	1	0.911641	0.9011700224335196\
GOTERM_BP_DIRECT	GO:0050775~positive regulation of dendrite morphogenesis	6	0.32967	0.0802746	SH3GLB1, PTPRD, CUX2, SS18L1, TBC1D24, MET	1730	40	29775	2.58165	1	0.911641	0.9011700224335196\
GOTERM_BP_DIRECT	GO:0006641~triglyceride metabolic process	6	0.32967	0.0802746	LIPC, APOC1, CAT, CYP2E1, SCD1, LMF1	1730	40	29775	2.58165	1	0.911641	0.9011700224335196\
GOTERM_BP_DIRECT	GO:0045931~positive regulation of mitotic cell cycle	6	0.32967	0.0802746	APP, USP22, DYNLT3, USP2, BIRC5, ASNS	1730	40	29775	2.58165	1	0.911641	0.9011700224335196\
GOTERM_BP_DIRECT	GO:0006694~steroid biosynthetic process	6	0.32967	0.0802746	DHRS11, SCP2, HSD3B3, SRD5A1, AKR1C6, CYP17A1	1730	40	29775	2.58165	1	0.911641	0.9011700224335196\
GOTERM_BP_DIRECT	GO:0051924~regulation of calcium ion transport	6	0.32967	0.0802746	CD4, CXCL12, EPB41, CXCR4, AGT, SLC8A1	1730	40	29775	2.58165	1	0.911641	0.9011700224335196\
GOTERM_BP_DIRECT	GO:0035725~sodium ion transmembrane transport	13	0.714286	0.0825306	SLC20A1, SLC6A16, PKD2, ATP1B1, TPCN2, SLC8A1, SLC4A8, SLC4A9, SLC6A8, SLC6A9, SLC17A8, SLC13A5, TRPM5	1730	132	29775	1.69502	1	0.92388	0.9132691966670954\
GOTERM_BP_DIRECT	GO:0006690~icosanoid metabolic process	4	0.21978	0.0831209	CYP2J5, CYP2J6, CYP2J9, CYP4F14	1730	18	29775	3.82466	1	0.92388	0.9132691966670954\
GOTERM_BP_DIRECT	GO:1990869~cellular response to chemokine	4	0.21978	0.0831209	GRK2, CXCL12, DOCK8, SH2B3	1730	18	29775	3.82466	1	0.92388	0.9132691966670954\
GOTERM_BP_DIRECT	GO:0030003~intracellular monoatomic cation homeostasis	4	0.21978	0.0831209	SLC39A6, SLC39A5, MT1, SLC39A4	1730	18	29775	3.82466	1	0.92388	0.9132691966670954\
GOTERM_BP_DIRECT	GO:0043252~sodium-independent organic anion transport	4	0.21978	0.0831209	SLCO1A4, SLCO2B1, SLCO1A1, SLCO1B2	1730	18	29775	3.82466	1	0.92388	0.9132691966670954\
GOTERM_BP_DIRECT	GO:0006878~intracellular copper ion homeostasis	4	0.21978	0.0831209	APP, ABCB6, SLC31A1, APLP2	1730	18	29775	3.82466	1	0.92388	0.9132691966670954\
GOTERM_BP_DIRECT	GO:0071285~cellular response to lithium ion	4	0.21978	0.0831209	CEBPA, CDH1, FAS, SLC13A5	1730	18	29775	3.82466	1	0.92388	0.9132691966670954\
GOTERM_BP_DIRECT	GO:0035988~chondrocyte proliferation	4	0.21978	0.0831209	EXT1, GRN, MMP14, NPR2	1730	18	29775	3.82466	1	0.92388	0.9132691966670954\
GOTERM_BP_DIRECT	GO:0061051~positive regulation of cell growth involved in cardiac muscle cell development	4	0.21978	0.0831209	DDX39B, PARP2, NR3C1, HAMP	1730	18	29775	3.82466	1	0.92388	0.9132691966670954\
GOTERM_BP_DIRECT	GO:0034389~lipid droplet organization	4	0.21978	0.0831209	FAF2, FITM1, CIDEC, PNPLA2	1730	18	29775	3.82466	1	0.92388	0.9132691966670954\
GOTERM_BP_DIRECT	GO:0010976~positive regulation of neuron projection development	17	0.934066	0.0842593	LYN, NGFR, GRN, DYNLT1B, BDNF, RYK, SERPINF1, P3H1, BAIAP2, PPP1R9A, AGT, AHI1, ENC1, PLXNB2, PTK2B, MET, MARK2	1730	189	29775	1.54808	1	0.926782	0.9161379119037447\
GOTERM_BP_DIRECT	GO:0016055~Wnt signaling pathway	19	1.04396	0.0846314	FBXW4, INVS, EPM2A, TLE2, RYK, PKD2, NDRG2, CDC73, TLE5, DAAM1, FRZB, MYC, ENPP1, AMOTL2, HBP1, BTRC, MARK2, BBS4, DACT1	1730	218	29775	1.50004	1	0.926782	0.9161379119037447\
GOTERM_BP_DIRECT	GO:0120009~intermembrane lipid transfer	5	0.274725	0.0848013	BLTP3B, SCP2, PITPNM2, CIDEA, CIDEC	1730	29	29775	2.96741	1	0.926782	0.9161379119037447\
GOTERM_BP_DIRECT	GO:0036120~cellular response to platelet-derived growth factor stimulus	5	0.274725	0.0848013	PTPRD, ITGB3, PDGFD, RDX, CORO1B	1730	29	29775	2.96741	1	0.926782	0.9161379119037447\
GOTERM_BP_DIRECT	GO:0008361~regulation of cell size	5	0.274725	0.0848013	RPTOR, LARS1, RDX, RAC1, WDTC1	1730	29	29775	2.96741	1	0.926782	0.9161379119037447\
GOTERM_BP_DIRECT	GO:0022904~respiratory electron transport chain	5	0.274725	0.0848013	IMMP2L, MYBBP1A, AIFM1, SDHA, PPARGC1A	1730	29	29775	2.96741	1	0.926782	0.9161379119037447\
GOTERM_BP_DIRECT	GO:0001825~blastocyst formation	5	0.274725	0.0848013	PNLDC1, MATR3, FURIN, SF3B1, BYSL	1730	29	29775	2.96741	1	0.926782	0.9161379119037447\
GOTERM_BP_DIRECT	GO:0033365~protein localization to organelle	5	0.274725	0.0848013	AHI1, CSRP3, PES1, CEP250, BBS4	1730	29	29775	2.96741	1	0.926782	0.9161379119037447\
GOTERM_BP_DIRECT	GO:2001235~positive regulation of apoptotic signaling pathway	7	0.384615	0.085622	NGFR, CTSL, MYC, FAS, CASP2, BMF, BID	1730	53	29775	2.27315	1	0.931853	0.9211499202989955\
GOTERM_BP_DIRECT	GO:0030155~regulation of cell adhesion	7	0.384615	0.085622	LAMA5, LAMA3, PLAUR, PTK2B, CXCR4, PRKX, SPG7	1730	53	29775	2.27315	1	0.931853	0.9211499202989955\
GOTERM_BP_DIRECT	GO:0006260~DNA replication	10	0.549451	0.0861459	TBRG1, POLA2, SLX4, ORC6, NFIB, GRWD1, ORC2, SDE2, RBMS1, ADRA2A	1730	92	29775	1.87076	1	0.935605	0.9248592257975964\
GOTERM_BP_DIRECT	GO:0003281~ventricular septum development	6	0.32967	0.087273	LUZP1, LMO4, HEG1, TRIP11, CXCR4, MATR3	1730	41	29775	2.51868	1	0.937832	0.9270600956461057\
GOTERM_BP_DIRECT	GO:0048026~positive regulation of mRNA splicing, via spliceosome	6	0.32967	0.087273	PRMT5, DAZAP1, NCBP1, TRA2B, SLC39A5, PRDX6	1730	41	29775	2.51868	1	0.937832	0.9270600956461057\
GOTERM_BP_DIRECT	GO:0006695~cholesterol biosynthetic process	6	0.32967	0.087273	CES1B, CYB5R3, CES1C, CES1E, CES1F, TM7SF2	1730	41	29775	2.51868	1	0.937832	0.9270600956461057\
GOTERM_BP_DIRECT	GO:0043407~negative regulation of MAP kinase activity	6	0.32967	0.087273	LYN, FEM1A, GSTP1, GSTP-PS, IRAK3, AGT	1730	41	29775	2.51868	1	0.937832	0.9270600956461057\
GOTERM_BP_DIRECT	GO:0006865~amino acid transport	6	0.32967	0.087273	SLC6A8, SLC22A15, SLC6A16, MYC, SLC3A2, SFXN5	1730	41	29775	2.51868	1	0.937832	0.9270600956461057\
GOTERM_BP_DIRECT	GO:0006006~glucose metabolic process	9	0.494505	0.087428	ADPGK, MYC, PGM2, GALM, OMA1, PCK1, PGM1, SLC2A8, WDTC1	1730	79	29775	1.96074	1	0.937832	0.9270600956461057\
GOTERM_BP_DIRECT	GO:0009411~response to UV	7	0.384615	0.0918457	CASP9, CDKN2D, CDKN1A, USP1, SPRTN, HUS1, ERCC6	1730	54	29775	2.23105	1	0.943323	0.9324888748716456\
GOTERM_BP_DIRECT	GO:0045429~positive regulation of nitric oxide biosynthetic process	7	0.384615	0.0918457	APP, AGXT2, PTK2B, ASL, PKD2, AGT, ICAM1	1730	54	29775	2.23105	1	0.943323	0.9324888748716456\
GOTERM_BP_DIRECT	GO:1901098~positive regulation of autophagosome maturation	3	0.164835	0.0924521	IGTP, IRGM2, IRGM1	1730	9	29775	5.73699	1	0.943323	0.9324888748716456\
GOTERM_BP_DIRECT	GO:0035279~miRNA-mediated gene silencing by mRNA destabilization	3	0.164835	0.0924521	MOV10, AGO2, CNOT8	1730	9	29775	5.73699	1	0.943323	0.9324888748716456\
GOTERM_BP_DIRECT	GO:0140459~response to Gram-positive bacterium	3	0.164835	0.0924521	CDH1, NFKBIZ, ENPP1	1730	9	29775	5.73699	1	0.943323	0.9324888748716456\
GOTERM_BP_DIRECT	GO:0006054~N-acetylneuraminate metabolic process	3	0.164835	0.0924521	ST6GAL1, CMAS, CMAH	1730	9	29775	5.73699	1	0.943323	0.9324888748716456\
GOTERM_BP_DIRECT	GO:0061739~protein lipidation involved in autophagosome assembly	3	0.164835	0.0924521	IGTP, IRGM2, IRGM1	1730	9	29775	5.73699	1	0.943323	0.9324888748716456\
GOTERM_BP_DIRECT	GO:0032507~maintenance of protein location in cell	3	0.164835	0.0924521	CD4, E230001N04RIK, TNRC6A	1730	9	29775	5.73699	1	0.943323	0.9324888748716456\
GOTERM_BP_DIRECT	GO:0034243~regulation of transcription elongation by RNA polymerase II	3	0.164835	0.0924521	CHASERR, ERCC6, WDR43	1730	9	29775	5.73699	1	0.943323	0.9324888748716456\
GOTERM_BP_DIRECT	GO:0006474~N-terminal protein amino acid acetylation	3	0.164835	0.0924521	NAA60, NAA20, NAA15	1730	9	29775	5.73699	1	0.943323	0.9324888748716456\
GOTERM_BP_DIRECT	GO:1900027~regulation of ruffle assembly	3	0.164835	0.0924521	RDX, WDPCP, ICAM1	1730	9	29775	5.73699	1	0.943323	0.9324888748716456\
GOTERM_BP_DIRECT	GO:0035520~monoubiquitinated protein deubiquitination	3	0.164835	0.0924521	USP16, USP10, USP1	1730	9	29775	5.73699	1	0.943323	0.9324888748716456\
GOTERM_BP_DIRECT	GO:0086003~cardiac muscle cell contraction	3	0.164835	0.0924521	CAMK2D, GSN, ABCC9	1730	9	29775	5.73699	1	0.943323	0.9324888748716456\
GOTERM_BP_DIRECT	GO:0006177~GMP biosynthetic process	3	0.164835	0.0924521	ADSL, IMPDH1, IMPDH2	1730	9	29775	5.73699	1	0.943323	0.9324888748716456\
GOTERM_BP_DIRECT	GO:0055119~relaxation of cardiac muscle	3	0.164835	0.0924521	CAMK2D, GSN, ATP1B1	1730	9	29775	5.73699	1	0.943323	0.9324888748716456\
GOTERM_BP_DIRECT	GO:0001867~complement activation, lectin pathway	3	0.164835	0.0924521	MASP2, MASP1, MBL1	1730	9	29775	5.73699	1	0.943323	0.9324888748716456\
GOTERM_BP_DIRECT	GO:0060296~regulation of cilium beat frequency involved in ciliary motility	3	0.164835	0.0924521	BBS1, CFAP20, BBS4	1730	9	29775	5.73699	1	0.943323	0.9324888748716456\
GOTERM_BP_DIRECT	GO:0097094~craniofacial suture morphogenesis	3	0.164835	0.0924521	MMP14, RAB23, FOXN3	1730	9	29775	5.73699	1	0.943323	0.9324888748716456\
GOTERM_BP_DIRECT	GO:0045927~positive regulation of growth	3	0.164835	0.0924521	AHI1, TFCP2L1, PPM1F	1730	9	29775	5.73699	1	0.943323	0.9324888748716456\
GOTERM_BP_DIRECT	GO:0010890~positive regulation of sequestering of triglyceride	3	0.164835	0.0924521	CIDEA, FITM1, PLIN2	1730	9	29775	5.73699	1	0.943323	0.9324888748716456\
GOTERM_BP_DIRECT	GO:0060397~growth hormone receptor signaling pathway via JAK-STAT	3	0.164835	0.0924521	GHR, STAT6, TYK2	1730	9	29775	5.73699	1	0.943323	0.9324888748716456\
GOTERM_BP_DIRECT	GO:0060333~type II interferon-mediated signaling pathway	3	0.164835	0.0924521	STAT1, IRF1, TYK2	1730	9	29775	5.73699	1	0.943323	0.9324888748716456\
GOTERM_BP_DIRECT	GO:0016579~protein deubiquitination	9	0.494505	0.0924701	OTUD4, USP16, USP10, DESI2, USP21, USP22, USP2, USP1, OTUD7B	1730	80	29775	1.93624	1	0.943323	0.9324888748716456\
GOTERM_BP_DIRECT	GO:0045860~positive regulation of protein kinase activity	8	0.43956	0.0930998	XRCC6, CD4, CDKN1A, MRNIP, WDR59, CDK5, PTK2B, WDR24	1730	67	29775	2.05504	1	0.943323	0.9324888748716456\
GOTERM_BP_DIRECT	GO:0046777~protein autophosphorylation	14	0.769231	0.0934319	LYN, PDGFRA, CAMK2D, DYRK1A, PRKX, IRAK3, MAPK15, ZAP70, ERBB4, CHEK2, TRIM24, ULK2, MET, MARK2	1730	149	29775	1.61714	1	0.943323	0.9324888748716456\
GOTERM_BP_DIRECT	GO:0043200~response to amino acid	5	0.274725	0.0935682	LYN, GSTP1, SLC1A2, GSTP-PS, ASNS	1730	30	29775	2.8685	1	0.943323	0.9324888748716456\
GOTERM_BP_DIRECT	GO:0032206~positive regulation of telomere maintenance	5	0.274725	0.0935682	RAD50, SLX4, MYC, MAPK15, MAP3K4	1730	30	29775	2.8685	1	0.943323	0.9324888748716456\
GOTERM_BP_DIRECT	GO:0006882~intracellular zinc ion homeostasis	5	0.274725	0.0935682	SLC39A6, SLC39A5, MT2, MT1, SLC39A4	1730	30	29775	2.8685	1	0.943323	0.9324888748716456\
GOTERM_BP_DIRECT	GO:0009416~response to light stimulus	5	0.274725	0.0935682	CRY2, BHLHE40, SLC1A2, ASNS, LARGE1	1730	30	29775	2.8685	1	0.943323	0.9324888748716456\
GOTERM_BP_DIRECT	GO:2001222~regulation of neuron migration	5	0.274725	0.0935682	CDH1, PLXNB2, CXCR4, NSMF, RAC1	1730	30	29775	2.8685	1	0.943323	0.9324888748716456\
GOTERM_BP_DIRECT	GO:2001234~negative regulation of apoptotic signaling pathway	6	0.32967	0.0945783	ASAH2, BDNF, PCGF2, MADD, PSEN2, BMF	1730	42	29775	2.45871	1	0.943323	0.9324888748716456\
GOTERM_BP_DIRECT	GO:0030177~positive regulation of Wnt signaling pathway	6	0.32967	0.0945783	KANK1, TERT, ATP6AP2, CSNK1E, CDC73, DACT1	1730	42	29775	2.45871	1	0.943323	0.9324888748716456\
GOTERM_BP_DIRECT	GO:0008654~phospholipid biosynthetic process	6	0.32967	0.0945783	SH3GLB1, GNPAT, FLVCR1, FITM1, GPAT3, GPAT2	1730	42	29775	2.45871	1	0.943323	0.9324888748716456\
GOTERM_BP_DIRECT	GO:0048008~platelet-derived growth factor receptor signaling pathway	6	0.32967	0.0945783	BCR, PDGFRA, PLEKHA1, ITGB3, PDGFD, BCAR1	1730	42	29775	2.45871	1	0.943323	0.9324888748716456\
GOTERM_BP_DIRECT	GO:0031529~ruffle organization	4	0.21978	0.0946213	LIMA1, PLEKHA1, RAC1, CORO1B	1730	19	29775	3.62336	1	0.943323	0.9324888748716456\
GOTERM_BP_DIRECT	GO:0006801~superoxide metabolic process	4	0.21978	0.0946213	NQO1, IMMP2L, NOXO1, NOX4	1730	19	29775	3.62336	1	0.943323	0.9324888748716456\
GOTERM_BP_DIRECT	GO:0007614~short-term memory	4	0.21978	0.0946213	APH1B, CUX2, SERPINF1, COMT	1730	19	29775	3.62336	1	0.943323	0.9324888748716456\
GOTERM_BP_DIRECT	GO:0007165~signal transduction	66	3.62637	0.0966106	PTPRU, MUP20, ARHGAP6, GLDN, CABIN1, NR3C2, TMEM102, RASSF1, RASSF5, LEPR, TCP11L2, PROK1, DUSP4, THOC1, PPP2R5A, RRAS2, IRAK3, CSNK1E, DUSP8, VRK3, BCR, MRAS, RABEP2, ULK2, BEX3, GRN, PLPPR1, PPM1M, PKN3, NPR2, PRKX, NDRG2, PLCXD2, PPM1F, STK3, ENHO, NRAS, GRK2, SNX27, ERBB4, CCL6, RAB23, PDGFD, NTF3, SPP1, PACSIN2, STAT6, SRGAP3, SH2B3, NGFR, STARD13, STAT1, RASSF8, BRAF, MSMP, INHBC, PTPRD, CX…	1730	951	29775	1.19445	1	0.961322	0.9502802966757501\
}
