# Supplementary material for: Depletion of individual dietary amino acids induce distinct metabolic and chromatin states
Source: J Biol Chem. 2025 Dec 17;302(2):111074. doi: 10.1016/j.jbc.2025.111074 (PMC12816912; doi:10.1016/j.jbc.2025.111074)
Supplement: Table S4 [file mmc5.xlsx]

## Sheet: Ile-D Unique Genes GO-BP GSEA
NAME	Ile-R NES	NOM p-val	-LOG10 nom pvalue	FDR q-val
GOBP_FATTY_ACID_CATABOLIC_PROCESS	-2.35856	0.001	3	0.00333802
GOBP_LIPID_OXIDATION	-2.34767	0.001	3	0.00166901
GOBP_FATTY_ACID_BETA_OXIDATION	-2.33957	0.001	3	0.00132868
GOBP_CHAPERONE_MEDIATED_PROTEIN_FOLDING	-2.26331	0.001	3	0.00351168
GOBP_ATP_SYNTHESIS_COUPLED_ELECTRON_TRANSPORT	-2.07628	0.001	3	0.0348468
GOBP_LIPID_MODIFICATION	-2.06678	0.001	3	0.0330449
GOBP_NADH_DEHYDROGENASE_COMPLEX_ASSEMBLY	-1.96848	0.001	3	0.0889092
GOBP_AEROBIC_ELECTRON_TRANSPORT_CHAIN	-1.96803	0.001	3	0.0793344
GOBP_REGULATION_OF_FATTY_ACID_METABOLIC_PROCESS	-1.88412	0.001	3	0.109538
GOBP_FATTY_ACID_METABOLIC_PROCESS	-1.86686	0.001	3	0.119398
GOBP_POSITIVE_REGULATION_OF_RNA_METABOLIC_PROCESS	1.36269	0.001	3	0.478732
GOBP_NEGATIVE_REGULATION_OF_RNA_BIOSYNTHETIC_PROCESS	1.4085	0.001	3	0.453486
GOBP_CELL_CYCLE	1.57175	0.001	3	0.380537
GOBP_CELL_CYCLE_PROCESS	1.59033	0.001	3	0.378837
GOBP_MITOTIC_CELL_CYCLE_PHASE_TRANSITION	1.61336	0.001	3	0.405675
GOBP_REGULATION_OF_HORMONE_LEVELS	1.74461	0.001	3	0.35096
GOBP_MEIOTIC_CELL_CYCLE_PROCESS	1.84398	0.001	3	0.398453
GOBP_MEIOTIC_CELL_CYCLE	1.92371	0.001	3	0.327182
GOBP_HISTONE_MODIFICATION	1.98061	0.001	3	0.280068
GOBP_DNA_REPLICATION	1.98803	0.001	3	0.350254
GOBP_IMPORT_ACROSS_PLASMA_MEMBRANE	2.16989	0.001	3	0.0668745
GOBP_ORGANIC_ACID_TRANSMEMBRANE_TRANSPORT	2.24789	0.001	3	0.0515067
GOBP_MITOCHONDRIAL_RESPIRATORY_CHAIN_COMPLEX_ASSEMBLY	-1.89911	0.0017331	2.76118	0.103627
GOBP_ELECTRON_TRANSPORT_CHAIN	-1.96732	0.00180832	2.74273	0.0720683
GOBP_PROTON_MOTIVE_FORCE_DRIVEN_ATP_SYNTHESIS	-1.95366	0.00181159	2.74194	0.0762095
GOBP_NUCLEOSIDE_BISPHOSPHATE_METABOLIC_PROCESS	-2.13998	0.00184502	2.734	0.0189082
GOBP_MONOCARBOXYLIC_ACID_CATABOLIC_PROCESS	-1.93787	0.00186567	2.72916	0.0761921
GOBP_THIOESTER_METABOLIC_PROCESS	-1.9509	0.00187617	2.72673	0.0718199
GOBP_AMINO_ACID_TRANSPORT	1.95757	0.00207039	2.68395	0.285601
GOBP_PROTEIN_LOCALIZATION_TO_CHROMOSOME	1.83583	0.00218818	2.65992	0.387082
GOBP_DNA_TEMPLATED_DNA_REPLICATION	1.82139	0.00220264	2.65706	0.36821
GOBP_REGULATION_OF_DOUBLE_STRAND_BREAK_REPAIR_VIA_HOMOLOGOUS_RECOMBINATION	1.78071	0.00222717	2.65225	0.329867
GOBP_INTERNAL_PROTEIN_AMINO_ACID_ACETYLATION	1.77137	0.00227273	2.64345	0.33896
GOBP_RECOMBINATIONAL_REPAIR	1.76565	0.00232019	2.63448	0.338723
GOBP_PROTEIN_ACYLATION	1.78816	0.00235849	2.62737	0.345333
GOBP_CELL_CYCLE_PHASE_TRANSITION	1.60524	0.002849	2.54531	0.391093
GOBP_NEGATIVE_REGULATION_OF_TRANSCRIPTION_BY_RNA_POLYMERASE_II	1.50322	0.00289855	2.53782	0.40952
GOBP_MITOTIC_CELL_CYCLE	1.47885	0.00326797	2.48572	0.444479
GOBP_CELLULAR_KETONE_METABOLIC_PROCESS	-1.75325	0.0034904	2.45712	0.201473
GOBP_PEPTIDYL_LYSINE_METHYLATION	1.87953	0.00458716	2.33846	0.325042
GOBP_CYTOPLASMIC_MICROTUBULE_ORGANIZATION	1.79026	0.00486618	2.31281	0.360147
GOBP_PROTEIN_ACETYLATION	1.80996	0.00488998	2.31069	0.351776
GOBP_NUCLEOBASE_CONTAINING_COMPOUND_TRANSPORT	1.752	0.00501253	2.29994	0.360166
GOBP_CELLULAR_LIPID_CATABOLIC_PROCESS	-1.80039	0.00504202	2.2974	0.189187
GOBP_OXIDATIVE_PHOSPHORYLATION	-1.75565	0.00513699	2.28929	0.215012
GOBP_SKELETAL_SYSTEM_DEVELOPMENT	1.64481	0.00520833	2.2833	0.400039
GOBP_CHROMATIN_REMODELING	1.48494	0.00549451	2.26007	0.435757
GOBP_CELL_DIVISION	1.51643	0.0058997	2.22917	0.400893
GOBP_ORGANIC_ACID_METABOLIC_PROCESS	-1.59318	0.00608828	2.21551	0.479955
GOBP_PROTEIN_DNA_COMPLEX_ORGANIZATION	1.52628	0.00619195	2.20817	0.405734
GOBP_MONOCARBOXYLIC_ACID_METABOLIC_PROCESS	-1.56624	0.00630915	2.20003	0.542271
GOBP_HORMONE_METABOLIC_PROCESS	1.90605	0.00652174	2.18564	0.283369
GOBP_REGULATION_OF_FAT_CELL_DIFFERENTIATION	1.71206	0.00663717	2.17802	0.385748
GOBP_HISTONE_METHYLATION	1.91419	0.00666667	2.17609	0.304708
GOBP_CELLULAR_RESPONSE_TO_XENOBIOTIC_STIMULUS	1.81239	0.00668151	2.17513	0.368802
GOBP_ESTABLISHMENT_OF_RNA_LOCALIZATION	1.66546	0.00700935	2.15432	0.399835
GOBP_SUBSTRATE_ADHESION_DEPENDENT_CELL_SPREADING	-1.77773	0.00704225	2.15229	0.207544
GOBP_ORGANIC_ACID_CATABOLIC_PROCESS	-1.77431	0.0071048	2.14845	0.203646
GOBP_RESPONSE_TO_OXYGEN_CONTAINING_COMPOUND	1.34662	0.00719425	2.14301	0.485417
GOBP_RESPONSE_TO_HEAT	-1.75658	0.00738007	2.13194	0.223222
GOBP_POSITIVE_REGULATION_OF_EXTRINSIC_APOPTOTIC_SIGNALING_PATHWAY	-1.78098	0.00742115	2.12953	0.212399
GOBP_EXTRACELLULAR_STRUCTURE_ORGANIZATION	-1.69104	0.00801282	2.09621	0.290709
GOBP_NEGATIVE_REGULATION_OF_NUCLEOBASE_CONTAINING_COMPOUND_METABOLIC_PROCESS	1.43389	0.00819672	2.08636	0.464148
GOBP_RESPONSE_TO_LIPID	1.43225	0.00835655	2.07797	0.45876
GOBP_CARBOHYDRATE_TRANSPORT	1.6953	0.00869565	2.0607	0.394554
GOBP_PROTEIN_FOLDING	-1.75547	0.00883392	2.05385	0.206249
GOBP_PEPTIDYL_LYSINE_ACETYLATION	1.80137	0.00913242	2.03941	0.353387
GOBP_MONOCARBOXYLIC_ACID_TRANSPORT	-1.80409	0.00915751	2.03822	0.194256
GOBP_DNA_DAMAGE_RESPONSE	1.42822	0.00917431	2.03743	0.450324
GOBP_PEPTIDYL_THREONINE_MODIFICATION	1.64804	0.00952381	2.02119	0.409622
GOBP_RNA_EXPORT_FROM_NUCLEUS	1.82174	0.00961539	2.01703	0.397432
GOBP_EPIDERMIS_DEVELOPMENT	1.59563	0.0097561	2.01072	0.389261
GOBP_SMALL_MOLECULE_CATABOLIC_PROCESS	-1.62541	0.00988468	2.00504	0.420919
GOBP_EPIDERMAL_CELL_DIFFERENTIATION	1.6715	0.00992556	2.00325	0.402812
GOBP_NEGATIVE_REGULATION_OF_APOPTOTIC_SIGNALING_PATHWAY	1.5687	0.010101	1.99564	0.378073
GOBP_EPITHELIUM_DEVELOPMENT	1.44116	0.0105263	1.97772	0.458704
GOBP_ADAPTIVE_IMMUNE_RESPONSE	1.62282	0.0106952	1.97081	0.394033
GOBP_RESPONSE_TO_INSULIN	1.54607	0.0107817	1.96731	0.378502
GOBP_CARBOHYDRATE_TRANSMEMBRANE_TRANSPORT	1.78224	0.0111111	1.95424	0.343246
GOBP_REGULATION_OF_LYMPHOCYTE_MEDIATED_IMMUNITY	1.64452	0.0116279	1.9345	0.392105
GOBP_LIPID_CATABOLIC_PROCESS	-1.6967	0.0119863	1.92131	0.289234
GOBP_RIBOSE_PHOSPHATE_BIOSYNTHETIC_PROCESS	-1.6161	0.0120898	1.91758	0.43543
GOBP_AMIDE_TRANSPORT	1.59031	0.0121359	1.91593	0.373408
GOBP_ERYTHROCYTE_HOMEOSTASIS	1.54537	0.012285	1.91062	0.37594
GOBP_DNA_METABOLIC_PROCESS	1.38714	0.0127796	1.89348	0.459414
GOBP_P38MAPK_CASCADE	1.73537	0.0127932	1.89302	0.363623
GOBP_REGULATION_OF_TRANSFERASE_ACTIVITY	1.42371	0.012987	1.88649	0.447265
GOBP_SIGNAL_TRANSDUCTION_IN_RESPONSE_TO_DNA_DAMAGE	1.51928	0.0141509	1.84921	0.405963
GOBP_POSITIVE_REGULATION_OF_LIPID_METABOLIC_PROCESS	-1.66368	0.0146252	1.8349	0.342985
GOBP_MRNA_TRANSPORT	1.72985	0.0146341	1.83463	0.364092
GOBP_PEPTIDE_TRANSPORT	1.52232	0.0147059	1.83251	0.410941
GOBP_HETEROCHROMATIN_ORGANIZATION	1.60595	0.0151515	1.81954	0.396025
GOBP_RESPONSE_TO_EPIDERMAL_GROWTH_FACTOR	1.69936	0.0151844	1.8186	0.394621
GOBP_GLUCOSE_IMPORT	1.7119	0.0156951	1.80424	0.373128
GOBP_REGULATION_OF_CARBOHYDRATE_BIOSYNTHETIC_PROCESS	1.6661	0.0159817	1.79638	0.408441
GOBP_MRNA_EXPORT_FROM_NUCLEUS	1.66105	0.016092	1.79339	0.402897
GOBP_INSULIN_RECEPTOR_SIGNALING_PATHWAY	1.64607	0.016129	1.79239	0.405387
GOBP_REGULATION_OF_CELLULAR_KETONE_METABOLIC_PROCESS	-1.70203	0.0162749	1.78848	0.288904
GOBP_REGULATION_OF_ERYTHROCYTE_DIFFERENTIATION	1.69084	0.0166271	1.77918	0.395955
GOBP_RNA_LOCALIZATION	1.63517	0.0166667	1.77815	0.384746
GOBP_STEM_CELL_DIFFERENTIATION	1.55181	0.0168675	1.77295	0.386956
GOBP_POSITIVE_REGULATION_OF_PEPTIDE_SECRETION	1.74783	0.0169492	1.77085	0.356609
GOBP_NEGATIVE_REGULATION_OF_GENE_EXPRESSION_EPIGENETIC	1.64313	0.0169903	1.7698	0.387665
GOBP_EMBRYONIC_MORPHOGENESIS	1.42952	0.0174927	1.75714	0.45292
GOBP_NUCLEAR_EXPORT	1.50747	0.0175879	1.75479	0.406815
GOBP_SEXUAL_REPRODUCTION	1.41812	0.0176471	1.75333	0.449582
GOBP_REGULATION_OF_HISTONE_MODIFICATION	1.59099	0.0176991	1.75205	0.382713
GOBP_STRESS_ACTIVATED_PROTEIN_KINASE_SIGNALING_CASCADE	1.46224	0.0179028	1.74708	0.452818
GOBP_CELL_MATURATION	1.57121	0.0182648	1.73838	0.376766
GOBP_CONNECTIVE_TISSUE_DEVELOPMENT	1.53505	0.0185676	1.73124	0.392013
GOBP_REGULATION_OF_CELL_SUBSTRATE_ADHESION	-1.56121	0.0186757	1.72872	0.531036
GOBP_RIBOSE_PHOSPHATE_METABOLIC_PROCESS	-1.53322	0.019802	1.70329	0.58968
GOBP_CHROMOSOME_SEPARATION	1.67928	0.0201342	1.69607	0.404145
GOBP_PEPTIDYL_LYSINE_MODIFICATION	1.58146	0.0205656	1.68686	0.377148
GOBP_REGULATION_OF_KINASE_ACTIVITY	1.38673	0.020649	1.6851	0.457926
GOBP_FACULTATIVE_HETEROCHROMATIN_FORMATION	1.72902	0.02079	1.68215	0.353644
GOBP_MITOTIC_CELL_CYCLE_PROCESS	1.44225	0.0208955	1.67995	0.466104
GOBP_RESPONSE_TO_LEUKEMIA_INHIBITORY_FACTOR	1.67887	0.0216346	1.66485	0.393849
GOBP_CELLULAR_RESPIRATION	-1.55657	0.0217391	1.66276	0.534464
GOBP_REGULATION_OF_DNA_METABOLIC_PROCESS	1.41946	0.0218069	1.66141	0.452205
GOBP_MULTICELLULAR_ORGANISM_GROWTH	1.52701	0.0221675	1.65428	0.408236
GOBP_CELL_CYCLE_DNA_REPLICATION	1.60717	0.0222717	1.65225	0.399931
GOBP_RESPONSE_TO_PEPTIDE	1.47265	0.0225352	1.64714	0.448845
GOBP_MICROTUBULE_NUCLEATION	1.62503	0.0234542	1.62978	0.395577
GOBP_MYELOID_CELL_HOMEOSTASIS	1.58268	0.0238663	1.62221	0.379696
GOBP_RESPONSE_TO_BACTERIUM	1.43594	0.0247253	1.60686	0.465394
GOBP_CELLULAR_RESPONSE_TO_EXTRACELLULAR_STIMULUS	1.49566	0.0248756	1.60423	0.417131
GOBP_CELLULAR_RESPONSE_TO_INSULIN_STIMULUS	1.51996	0.025	1.60206	0.408661
GOBP_RESPONSE_TO_AMINO_ACID_STARVATION	1.63859	0.0250569	1.60107	0.38329
GOBP_DNA_DAMAGE_RESPONSE_SIGNAL_TRANSDUCTION_BY_P53_CLASS_MEDIATOR	1.68336	0.0255319	1.59292	0.404718
GOBP_REGULATION_OF_PROTEIN_SERINE_THREONINE_KINASE_ACTIVITY	1.58009	0.0257732	1.58883	0.375244
GOBP_REGULATION_OF_RNA_STABILITY	1.46604	0.0263789	1.57874	0.446754
GOBP_CELLULAR_PROCESS_INVOLVED_IN_REPRODUCTION_IN_MULTICELLULAR_ORGANISM	1.47331	0.026699	1.5735	0.450966
GOBP_BEHAVIOR	1.42909	0.0271003	1.56703	0.451113
GOBP_CENTRAL_NERVOUS_SYSTEM_DEVELOPMENT	1.3637	0.0273556	1.56295	0.48096
GOBP_LEARNING	1.60056	0.0275862	1.55931	0.38913
GOBP_MONOSACCHARIDE_BIOSYNTHETIC_PROCESS	1.60244	0.0280778	1.55164	0.390552
GOBP_EPITHELIAL_CELL_DIFFERENTIATION	1.38471	0.028169	1.55023	0.458008
GOBP_MECHANORECEPTOR_DIFFERENTIATION	1.62161	0.0283843	1.54692	0.389834
GOBP_OSSIFICATION	1.45381	0.0284238	1.54632	0.460794
GOBP_REGULATION_OF_NERVOUS_SYSTEM_PROCESS	-1.60307	0.0294118	1.53148	0.461862
GOBP_CELL_RECOGNITION	-1.66269	0.0303605	1.51769	0.334247
GOBP_REGULATION_OF_SODIUM_ION_TRANSPORT	1.6524	0.0306604	1.51342	0.407327
GOBP_REGULATION_OF_MRNA_METABOLIC_PROCESS	1.43801	0.0314961	1.50174	0.463376
GOBP_TISSUE_HOMEOSTASIS	1.51838	0.0321101	1.49336	0.404056
GOBP_NEURAL_CREST_CELL_DIFFERENTIATION	1.55052	0.0323974	1.48949	0.385717
GOBP_GRANULOCYTE_CHEMOTAXIS	1.58941	0.0324074	1.48936	0.369692
GOBP_VACUOLAR_LOCALIZATION	1.6005	0.0328228	1.48382	0.383139
GOBP_MOLTING_CYCLE	1.5401	0.032967	1.48192	0.383708
GOBP_REGULATION_OF_LEUKOCYTE_MIGRATION	-1.56338	0.0333333	1.47712	0.537432
GOBP_RESPONSE_TO_FIBROBLAST_GROWTH_FACTOR	1.59305	0.0340909	1.46736	0.3833
GOBP_ESTABLISHMENT_OF_ORGANELLE_LOCALIZATION	1.33318	0.0343008	1.4647	0.497383
GOBP_ADULT_LOCOMOTORY_BEHAVIOR	1.5595	0.0362812	1.44032	0.387047
GOBP_TISSUE_MIGRATION	1.42721	0.0380711	1.4194	0.446991
GOBP_CARBOHYDRATE_BIOSYNTHETIC_PROCESS	1.51215	0.0381862	1.41809	0.403403
GOBP_CELL_MOTILITY	1.27175	0.0383275	1.41649	0.539276
GOBP_G_PROTEIN_COUPLED_RECEPTOR_SIGNALING_PATHWAY	-1.46004	0.0394089	1.40441	0.727518
GOBP_SPINAL_CORD_DEVELOPMENT	1.56841	0.0395604	1.40274	0.374086
GOBP_NEUTROPHIL_CHEMOTAXIS	1.63987	0.0401691	1.39611	0.388061
GOBP_EPITHELIAL_CELL_DEVELOPMENT	1.46835	0.0403023	1.39467	0.448382
GOBP_REPRODUCTION	1.27469	0.0404984	1.39256	0.543107
GOBP_MITOTIC_SISTER_CHROMATID_SEPARATION	1.62711	0.040568	1.39182	0.397728
GOBP_REGULATION_OF_MUSCLE_HYPERTROPHY	1.54909	0.0407332	1.39005	0.384535
GOBP_REGULATION_OF_DNA_REPLICATION	1.54668	0.0410959	1.3862	0.381216
GOBP_APPENDAGE_DEVELOPMENT	1.52072	0.0414634	1.38233	0.41091
GOBP_NEGATIVE_REGULATION_OF_EXTRINSIC_APOPTOTIC_SIGNALING_PATHWAY	1.65313	0.0415704	1.38122	0.415048
GOBP_STEM_CELL_DEVELOPMENT	1.59324	0.0418502	1.3783	0.388833
GOBP_REGULATION_OF_ORGANIC_ACID_TRANSPORT	1.57653	0.0419426	1.37734	0.37886
GOBP_APPENDAGE_MORPHOGENESIS	1.51817	0.0421286	1.37542	0.400651
GOBP_CHROMOSOME_LOCALIZATION	1.55619	0.0427928	1.36863	0.381208
GOBP_POSITIVE_REGULATION_OF_ADAPTIVE_IMMUNE_RESPONSE	1.55642	0.0427928	1.36863	0.385209
GOBP_DNA_TEMPLATED_DNA_REPLICATION_MAINTENANCE_OF_FIDELITY	1.57578	0.0429185	1.36736	0.375543
GOBP_FEMALE_GAMETE_GENERATION	1.5148	0.04329	1.36361	0.400852
GOBP_POSITIVE_REGULATION_OF_MITOTIC_CELL_CYCLE	1.41752	0.0435897	1.36062	0.447975
GOBP_POSITIVE_REGULATION_OF_DOUBLE_STRAND_BREAK_REPAIR	1.55704	0.0442105	1.35447	0.388452
GOBP_REGULATION_OF_MUSCLE_ADAPTATION	1.61227	0.044289	1.3537	0.401041
GOBP_REGULATION_OF_MUSCLE_CELL_DIFFERENTIATION	1.50149	0.0445434	1.35122	0.410198
GOBP_PROTEIN_LOCALIZATION_TO_MITOCHONDRION	-1.51572	0.0453752	1.34318	0.614278
GOBP_MULTICELLULAR_ORGANISM_REPRODUCTION	1.29036	0.0464481	1.33303	0.534124
GOBP_T_CELL_APOPTOTIC_PROCESS	-1.49408	0.0477876	1.32068	0.657765
GOBP_COLLAGEN_FIBRIL_ORGANIZATION	-1.57293	0.0478927	1.31973	0.533437
GOBP_SIGNAL_TRANSDUCTION_BY_P53_CLASS_MEDIATOR	1.44601	0.0479452	1.31925	0.463315
GOBP_REGULATION_OF_EPIDERMIS_DEVELOPMENT	1.60808	0.0480167	1.31861	0.404465
GOBP_VITAMIN_METABOLIC_PROCESS	1.54792	0.048218	1.31679	0.382913
GOBP_EPITHELIAL_CELL_APOPTOTIC_PROCESS	1.56673	0.0483871	1.31527	0.373754
GOBP_ADIPOSE_TISSUE_DEVELOPMENT	1.5008	0.0486258	1.31313	0.408081
GOBP_RESPONSE_TO_HORMONE	1.27991	0.0492754	1.30737	0.541392
GOBP_PROTEIN_POLYMERIZATION	1.41484	0.0493827	1.30643	0.443558
GOBP_REGULATION_OF_MITOTIC_NUCLEAR_DIVISION	1.5041	0.0497738	1.303	0.411117
GOBP_CELL_ADHESION	-1.29782	0.0501433	1.29979	1
GOBP_DEVELOPMENT_OF_PRIMARY_FEMALE_SEXUAL_CHARACTERISTICS	1.50906	0.0502183	1.29914	0.406947
GOBP_PROTEIN_MATURATION	-1.38112	0.0502513	1.29885	0.981305
GOBP_REGULATION_OF_MITOTIC_CELL_CYCLE	1.33249	0.0509915	1.2925	0.497034
GOBP_FAT_CELL_DIFFERENTIATION	1.43423	0.051597	1.28738	0.466451
GOBP_SULFUR_COMPOUND_METABOLIC_PROCESS	-1.45721	0.0519931	1.28405	0.725634
GOBP_HEAD_DEVELOPMENT	1.28546	0.0523256	1.28129	0.538983
GOBP_POSITIVE_REGULATION_OF_CHROMOSOME_ORGANIZATION	1.45231	0.0526316	1.27875	0.457411
GOBP_REGULATION_OF_INTRACELLULAR_SIGNAL_TRANSDUCTION	1.2037	0.0535714	1.27107	0.581958
GOBP_REGULATION_OF_CELL_CYCLE	1.25591	0.0547945	1.26126	0.557854
GOBP_NUCLEOSIDE_TRIPHOSPHATE_BIOSYNTHETIC_PROCESS	-1.47625	0.0554529	1.25608	0.70262
GOBP_ATP_BIOSYNTHETIC_PROCESS	-1.52839	0.0556553	1.25449	0.594793
GOBP_POSITIVE_REGULATION_OF_PATTERN_RECOGNITION_RECEPTOR_SIGNALING_PATHWAY	-1.50442	0.0571956	1.24264	0.64435
GOBP_GAMETE_GENERATION	1.31376	0.0574713	1.24055	0.512727
GOBP_CELLULAR_RESPONSE_TO_OXYGEN_LEVELS	1.42635	0.0576923	1.23888	0.446328
GOBP_REGULATION_OF_MRNA_PROCESSING	1.40665	0.058548	1.23249	0.455495
GOBP_INTRINSIC_APOPTOTIC_SIGNALING_PATHWAY	1.32669	0.0588235	1.23045	0.505529
GOBP_RESPONSE_TO_CYTOKINE	1.23688	0.059375	1.2264	0.569462
GOBP_SKIN_EPIDERMIS_DEVELOPMENT	1.41506	0.0605327	1.21801	0.445792
GOBP_SULFUR_COMPOUND_BIOSYNTHETIC_PROCESS	-1.5359	0.0608229	1.21593	0.593644
GOBP_REGULATION_OF_CELLULAR_RESPONSE_TO_INSULIN_STIMULUS	1.44718	0.0614657	1.21137	0.463756
GOBP_GROWTH	1.23639	0.0618892	1.20838	0.567148
GOBP_NEGATIVE_REGULATION_OF_RESPONSE_TO_STIMULUS	1.17864	0.0627615	1.20231	0.617578
GOBP_RESPONSE_TO_TEMPERATURE_STIMULUS	-1.45214	0.0633562	1.19821	0.720399
GOBP_MRNA_CATABOLIC_PROCESS	1.36658	0.0633803	1.19805	0.480644
GOBP_LUNG_ALVEOLUS_DEVELOPMENT	1.46043	0.0636943	1.1959	0.450532
GOBP_CELLULAR_RESPONSE_TO_PEPTIDE	1.41679	0.0637755	1.19535	0.446776
GOBP_MICROTUBULE_CYTOSKELETON_ORGANIZATION	1.27845	0.064433	1.19089	0.541214
GOBP_REGULATION_OF_ADAPTIVE_IMMUNE_RESPONSE	1.36642	0.0651685	1.18596	0.478819
GOBP_AEROBIC_RESPIRATION	-1.43967	0.0654045	1.18439	0.760659
GOBP_PATTERN_SPECIFICATION_PROCESS	1.39945	0.0654206	1.18429	0.456931
GOBP_CYTOCHROME_COMPLEX_ASSEMBLY	-1.50319	0.0656934	1.18248	0.635106
GOBP_AMINE_METABOLIC_PROCESS	1.48396	0.0663717	1.17802	0.434318
GOBP_REGULATION_OF_NUCLEAR_DIVISION	1.4298	0.0668203	1.17509	0.455408
GOBP_POSITIVE_REGULATION_OF_ENDOTHELIAL_CELL_PROLIFERATION	1.48534	0.0668258	1.17506	0.438512
GOBP_CELL_CYCLE_CHECKPOINT_SIGNALING	1.38962	0.0673077	1.17194	0.465895
GOBP_NEGATIVE_REGULATION_OF_CELL_COMMUNICATION	1.20373	0.0677966	1.16879	0.583497
GOBP_CELLULAR_LIPID_METABOLIC_PROCESS	-1.29191	0.0678211	1.16864	1
GOBP_REGULATION_OF_LYMPHOCYTE_APOPTOTIC_PROCESS	-1.52378	0.0679785	1.16763	0.598462
GOBP_ISOPRENOID_METABOLIC_PROCESS	1.45399	0.0681818	1.16633	0.463909
GOBP_NEGATIVE_REGULATION_OF_CELLULAR_RESPONSE_TO_INSULIN_STIMULUS	1.46687	0.0683761	1.1651	0.448149
GOBP_REGULATION_OF_MICROTUBULE_CYTOSKELETON_ORGANIZATION	-1.40007	0.0689655	1.16137	0.916436
GOBP_NUCLEUS_ORGANIZATION	1.38181	0.0699301	1.15534	0.462412
GOBP_NEGATIVE_REGULATION_OF_VIRAL_PROCESS	-1.453	0.0722222	1.14133	0.730268
GOBP_POSITIVE_REGULATION_OF_TORC1_SIGNALING	1.46046	0.0723982	1.14027	0.454043
GOBP_POSITIVE_REGULATION_OF_CALCIUM_ION_TRANSPORT	-1.46424	0.0725389	1.13943	0.723834
GOBP_STEROL_HOMEOSTASIS	1.44156	0.0738255	1.13179	0.461149
GOBP_HINDBRAIN_DEVELOPMENT	1.3927	0.0738916	1.1314	0.463406
GOBP_NEGATIVE_REGULATION_OF_CYSTEINE_TYPE_ENDOPEPTIDASE_ACTIVITY	-1.49182	0.0742115	1.12953	0.653347
GOBP_ADULT_BEHAVIOR	1.4309	0.0746988	1.12669	0.45572
GOBP_MEIOTIC_CHROMOSOME_SEGREGATION	1.47067	0.0748299	1.12592	0.450254
GOBP_RESPONSE_TO_OXYGEN_LEVELS	1.35723	0.075	1.12494	0.478368
GOBP_POSITIVE_REGULATION_OF_NEURON_DIFFERENTIATION	-1.46908	0.0770642	1.11315	0.717022
GOBP_ACTIVATION_OF_CYSTEINE_TYPE_ENDOPEPTIDASE_ACTIVITY_INVOLVED_IN_APOPTOTIC_PROCESS	1.44502	0.0778032	1.109	0.462299
GOBP_ADAPTIVE_IMMUNE_RESPONSE_BASED_ON_SOMATIC_RECOMBINATION_OF_IMMUNE_RECEPTORS_BUILT_FROM_IMMUNOGLOBULIN_SUPERFAMILY_DOMAINS	1.31828	0.0782828	1.10633	0.507359
GOBP_REGULATION_OF_CHROMATIN_ORGANIZATION	1.47413	0.0788913	1.10297	0.452697
GOBP_POSITIVE_REGULATION_OF_EXOCYTOSIS	1.4537	0.0792541	1.10098	0.457576
GOBP_REGULATION_OF_DOUBLE_STRAND_BREAK_REPAIR	1.39311	0.0798122	1.09793	0.464988
GOBP_MEIOSIS_I_CELL_CYCLE_PROCESS	1.4159	0.0798122	1.09793	0.446499
GOBP_LEUKOCYTE_CHEMOTAXIS	1.42543	0.0798122	1.09793	0.445936
GOBP_SMALL_MOLECULE_METABOLIC_PROCESS	-1.22498	0.0805085	1.09416	1
GOBP_RNA_SPLICING_VIA_TRANSESTERIFICATION_REACTIONS	1.30983	0.0808081	1.09255	0.518633
GOBP_RESPONSE_TO_DECREASED_OXYGEN_LEVELS	1.3316	0.0815789	1.08842	0.49704
GOBP_REGULATION_OF_NEURON_DIFFERENTIATION	-1.39265	0.0818505	1.08698	0.937937
GOBP_GLIAL_CELL_DEVELOPMENT	1.44857	0.0824053	1.08404	0.463813
GOBP_NEGATIVE_REGULATION_OF_CELL_CYCLE	1.32315	0.0826446	1.08279	0.503521
GOBP_REGULATION_OF_DNA_RECOMBINATION	1.42137	0.0827251	1.08236	0.450333
GOBP_EMBRYO_DEVELOPMENT	1.23172	0.0827586	1.08219	0.560277
GOBP_REGULATION_OF_STRIATED_MUSCLE_CELL_DIFFERENTIATION	1.40587	0.0835165	1.07823	0.454714
GOBP_HAIR_CELL_DIFFERENTIATION	1.44183	0.0840708	1.07535	0.463643
GOBP_MRNA_METABOLIC_PROCESS	1.22416	0.0849858	1.07065	0.566802
GOBP_CELL_CHEMOTAXIS	1.38804	0.0851582	1.06977	0.467125
GOBP_CELL_SUBSTRATE_ADHESION	-1.30749	0.0866774	1.06209	1
GOBP_SODIUM_ION_TRANSPORT	1.40101	0.0869565	1.0607	0.458649
GOBP_REGULATION_OF_GLUCOSE_TRANSMEMBRANE_TRANSPORT	1.4336	0.0869565	1.0607	0.461723
GOBP_REGULATION_OF_MAP_KINASE_ACTIVITY	1.36061	0.0872641	1.05916	0.474711
GOBP_LIPID_METABOLIC_PROCESS	-1.23153	0.0884558	1.05327	1
GOBP_NEGATIVE_REGULATION_OF_EPITHELIAL_CELL_APOPTOTIC_PROCESS	1.42724	0.0888889	1.05115	0.449844
GOBP_LIPID_LOCALIZATION	-1.32083	0.0889621	1.05079	1
GOBP_REGULATION_OF_MRNA_CATABOLIC_PROCESS	1.32516	0.0891566	1.04985	0.502652
GOBP_TRANSCRIPTION_ELONGATION_BY_RNA_POLYMERASE_II	1.37263	0.0906921	1.04243	0.472772
GOBP_REGULATION_OF_PROTEIN_MODIFICATION_PROCESS	1.17547	0.0915493	1.03835	0.621684
GOBP_NUCLEUS_LOCALIZATION	1.43172	0.0923077	1.03476	0.456788
GOBP_ENDOTHELIAL_CELL_MIGRATION	1.33801	0.09375	1.02803	0.496067
GOBP_PROTEIN_DEACYLATION	1.3975	0.0938166	1.02772	0.459211
GOBP_NEGATIVE_REGULATION_OF_CYTOKINE_PRODUCTION	-1.33491	0.0943396	1.02531	1
GOBP_RESPONSE_TO_MOLECULE_OF_BACTERIAL_ORIGIN	1.32435	0.0943878	1.02508	0.502578
GOBP_REGULATED_EXOCYTOSIS	1.37016	0.0945274	1.02444	0.474329
GOBP_CARTILAGE_DEVELOPMENT	1.33879	0.0945626	1.02428	0.496263
GOBP_PROTEIN_LOCALIZATION_TO_CHROMATIN	1.46954	0.0950226	1.02217	0.449233
GOBP_NEGATIVE_REGULATION_OF_EPITHELIAL_CELL_PROLIFERATION	1.3609	0.0955882	1.0196	0.476178
GOBP_POSITIVE_REGULATION_OF_CALCIUM_ION_TRANSMEMBRANE_TRANSPORT	-1.37696	0.0957643	1.0188	0.986902
GOBP_NUCLEAR_TRANSPORT	1.28088	0.0958549	1.01839	0.542898
GOBP_POSITIVE_REGULATION_OF_HORMONE_SECRETION	1.36266	0.0958904	1.01822	0.476439
GOBP_SEQUESTERING_OF_CALCIUM_ION	-1.4052	0.0962963	1.01639	0.906328
GOBP_T_CELL_MEDIATED_IMMUNITY	1.36429	0.0967742	1.01424	0.481966
GOBP_PROTEIN_DEACETYLATION	1.39677	0.0969828	1.01331	0.458587
GOBP_MAPK_CASCADE	1.21973	0.0990712	1.00405	0.570445
GOBP_PEPTIDYL_CYSTEINE_MODIFICATION	1.43246	0.0995475	1.00197	0.4614
GOBP_REGULATION_OF_B_CELL_ACTIVATION	1.37541	0.0995575	1.00193	0.471031
GOBP_SMALL_GTPASE_MEDIATED_SIGNAL_TRANSDUCTION	1.23575	0.0997442	1.00111	0.567036
GOBP_MICROTUBULE_POLYMERIZATION	1.38727	0.099768	1.00101	0.461537
GOBP_DORSAL_VENTRAL_PATTERN_FORMATION	1.40064	0.1	1	0.456883
GOBP_NEGATIVE_REGULATION_OF_TRANSMEMBRANE_TRANSPORT	1.35868	0.100656	0.997158	0.47727
GOBP_ROOF_OF_MOUTH_DEVELOPMENT	1.41045	0.100858	0.996288	0.451479
GOBP_ADAPTIVE_THERMOGENESIS	-1.35765	0.102916	0.987517	1
GOBP_REGULATION_OF_HEMATOPOIETIC_PROGENITOR_CELL_DIFFERENTIATION	1.39057	0.103297	0.985914	0.465898
GOBP_NON_MOTILE_CILIUM_ASSEMBLY	1.35028	0.104034	0.982825	0.485032
GOBP_ANATOMICAL_STRUCTURE_MATURATION	1.31942	0.104513	0.980829	0.506502
GOBP_POSITIVE_REGULATION_OF_MRNA_METABOLIC_PROCESS	1.34194	0.105386	0.977215	0.492721
GOBP_DNA_RECOMBINATION	1.26136	0.105398	0.977166	0.552804
GOBP_POSITIVE_REGULATION_OF_MITOTIC_CELL_CYCLE_PHASE_TRANSITION	1.37249	0.105618	0.976262	0.47073
GOBP_INSULIN_LIKE_GROWTH_FACTOR_RECEPTOR_SIGNALING_PATHWAY	1.40111	0.107623	0.968094	0.461128
GOBP_NEURON_MIGRATION	1.35227	0.107728	0.96767	0.484332
GOBP_POLYSACCHARIDE_METABOLIC_PROCESS	1.36278	0.108295	0.965392	0.48081
GOBP_POSITIVE_REGULATION_OF_TRANSCRIPTION_ELONGATION_BY_RNA_POLYMERASE_II	1.38525	0.108491	0.964608	0.459068
GOBP_CYTOKINESIS	1.31619	0.109091	0.962211	0.508612
GOBP_RNA_CATABOLIC_PROCESS	1.27219	0.109181	0.961852	0.539936
GOBP_POSITIVE_REGULATION_OF_DNA_METABOLIC_PROCESS	1.25441	0.109244	0.961604	0.558003
GOBP_PHOSPHORYLATION	1.1541	0.109434	0.960848	0.641514
GOBP_NEUTROPHIL_MIGRATION	1.3564	0.109865	0.959139	0.478136
GOBP_METENCEPHALON_DEVELOPMENT	1.33537	0.110112	0.958164	0.496266
GOBP_REGULATION_OF_CELL_CYCLE_PHASE_TRANSITION	1.24284	0.110512	0.95659	0.572
GOBP_PHAGOCYTOSIS	-1.33718	0.111298	0.953511	1
GOBP_DEFENSE_RESPONSE_TO_SYMBIONT	-1.28951	0.112263	0.949765	1
GOBP_REGULATION_OF_CARBOHYDRATE_METABOLIC_PROCESS	1.33025	0.112469	0.948965	0.498285
GOBP_RESPONSE_TO_STARVATION	1.30543	0.113122	0.946452	0.517605
GOBP_CIRCADIAN_REGULATION_OF_GENE_EXPRESSION	1.33624	0.113333	0.945642	0.498491
GOBP_REGULATION_OF_PEPTIDE_TRANSPORT	1.30984	0.113636	0.944483	0.520711
GOBP_TRANSCRIPTION_INITIATION_AT_RNA_POLYMERASE_II_PROMOTER	1.34848	0.113744	0.944071	0.485094
GOBP_SISTER_CHROMATID_COHESION	1.37985	0.113895	0.943495	0.462299
GOBP_REGULATION_OF_RESPONSE_TO_STRESS	1.15782	0.114007	0.94307	0.643456
GOBP_POSITIVE_REGULATION_OF_INTRINSIC_APOPTOTIC_SIGNALING_PATHWAY	1.34021	0.114407	0.941548	0.494677
GOBP_CEREBELLAR_PURKINJE_CELL_LAYER_DEVELOPMENT	1.38761	0.114719	0.940366	0.465748
GOBP_NUCLEAR_TRANSCRIBED_MRNA_CATABOLIC_PROCESS_DEADENYLATION_DEPENDENT_DECAY	1.38106	0.115556	0.937209	0.46176
GOBP_TEMPERATURE_HOMEOSTASIS	-1.35873	0.116162	0.934937	1
GOBP_REGULATION_OF_EPITHELIAL_CELL_APOPTOTIC_PROCESS	1.38745	0.116773	0.932658	0.463622
GOBP_GRANULOCYTE_MIGRATION	1.33468	0.116972	0.931916	0.495744
GOBP_EPITHELIAL_CELL_PROLIFERATION	1.2598	0.1175	0.929962	0.553101
GOBP_ORGANIC_ANION_TRANSPORT	1.30593	0.117936	0.928353	0.51843
GOBP_POSITIVE_REGULATION_OF_CARBOHYDRATE_METABOLIC_PROCESS	1.40181	0.118162	0.927522	0.462068
GOBP_PEPTIDYL_SERINE_MODIFICATION	1.26909	0.118557	0.926074	0.540576
GOBP_PEPTIDYL_AMINO_ACID_MODIFICATION	1.19179	0.11859	0.925953	0.604589
GOBP_REGULATION_OF_WOUND_HEALING	1.3731	0.118896	0.924833	0.474092
GOBP_REGULATION_OF_CELL_MATRIX_ADHESION	-1.35415	0.118966	0.924579	1
GOBP_PURINE_CONTAINING_COMPOUND_METABOLIC_PROCESS	-1.24359	0.120357	0.91953	1
GOBP_CELL_CYCLE_G2_M_PHASE_TRANSITION	1.29022	0.122353	0.912386	0.532443
GOBP_REGULATION_OF_CYCLIN_DEPENDENT_PROTEIN_KINASE_ACTIVITY	1.32304	0.122642	0.911363	0.499558
GOBP_GERM_CELL_DEVELOPMENT	1.29582	0.122807	0.910777	0.528062
GOBP_POSITIVE_REGULATION_OF_CELL_MATRIX_ADHESION	-1.36694	0.123214	0.909339	1
GOBP_EPIGENETIC_REGULATION_OF_GENE_EXPRESSION	1.30729	0.123223	0.909309	0.516893
GOBP_REGULATION_OF_CHROMOSOME_ORGANIZATION	1.28005	0.123393	0.908708	0.542998
GOBP_REGULATION_OF_PROTEIN_CONTAINING_COMPLEX_DISASSEMBLY	1.41826	0.123457	0.908485	0.452153
GOBP_REGULATION_OF_MUSCLE_SYSTEM_PROCESS	1.27787	0.123786	0.907327	0.540703
GOBP_POSITIVE_REGULATION_OF_DNA_RECOMBINATION	1.36159	0.123874	0.90702	0.476707
GOBP_POSITIVE_REGULATION_OF_MAP_KINASE_ACTIVITY	1.29911	0.124434	0.90506	0.523326
GOBP_DEVELOPMENTAL_MATURATION	1.2387	0.124675	0.904219	0.569919
GOBP_REGULATION_OF_IMMUNOGLOBULIN_PRODUCTION	1.34502	0.125561	0.901147	0.487224
GOBP_POSITIVE_REGULATION_OF_DNA_TEMPLATED_TRANSCRIPTION_ELONGATION	1.3481	0.127021	0.896125	0.483781
GOBP_TYPE_II_INTERFERON_PRODUCTION	1.32569	0.127273	0.895265	0.503536
GOBP_REGULATION_OF_GLUCONEOGENESIS	1.35013	0.127932	0.893022	0.483194
GOBP_RESPONSE_TO_METAL_ION	1.22992	0.129199	0.888741	0.560012
GOBP_DEVELOPMENT_OF_PRIMARY_SEXUAL_CHARACTERISTICS	1.30817	0.12963	0.887296	0.52089
GOBP_GLUCOSE_METABOLIC_PROCESS	1.24739	0.129902	0.886384	0.568878
GOBP_SENSORY_PERCEPTION	-1.26715	0.130288	0.885097	1
GOBP_POSITIVE_REGULATION_OF_SECRETION	1.2399	0.131514	0.881029	0.568471
GOBP_CARBOHYDRATE_HOMEOSTASIS	1.27301	0.131707	0.88039	0.539679
GOBP_CELLULAR_MODIFIED_AMINO_ACID_METABOLIC_PROCESS	-1.34609	0.132576	0.877536	1
GOBP_STRIATED_MUSCLE_CONTRACTION	1.29812	0.132609	0.877428	0.523953
GOBP_REGULATION_OF_EPITHELIAL_CELL_PROLIFERATION	1.23081	0.132678	0.877201	0.559451
GOBP_CHONDROCYTE_DIFFERENTIATION	1.30077	0.13285	0.876638	0.521169
GOBP_POSITIVE_REGULATION_OF_TRANSCRIPTION_BY_RNA_POLYMERASE_II	1.14733	0.133588	0.874233	0.642304
GOBP_RESPONSE_TO_RETINOIC_ACID	1.29373	0.13363	0.874095	0.531749
GOBP_CELLULAR_RESPONSE_TO_HYPOXIA	1.317	0.135135	0.869232	0.50871
GOBP_MITOCHONDRIAL_TRANSLATION	-1.32863	0.135593	0.867762	1
GOBP_REGULATION_OF_PHAGOCYTOSIS	-1.33714	0.135714	0.867374	1
GOBP_REGULATION_OF_LEUKOCYTE_APOPTOTIC_PROCESS	-1.32611	0.136882	0.863653	1
GOBP_REACTIVE_OXYGEN_SPECIES_METABOLIC_PROCESS	1.29221	0.136986	0.863323	0.533477
GOBP_INFLAMMATORY_RESPONSE	1.19656	0.137313	0.862287	0.593025
GOBP_CARDIAC_MUSCLE_CONTRACTION	1.33543	0.137615	0.861335	0.498332
GOBP_LYMPHOCYTE_MEDIATED_IMMUNITY	1.24791	0.138095	0.859821	0.571226
GOBP_ORGANELLE_FISSION	1.21187	0.138122	0.859739	0.577729
GOBP_BODY_FLUID_SECRETION	1.35486	0.138144	0.859667	0.479866
GOBP_ANTIMICROBIAL_HUMORAL_RESPONSE	1.35136	0.138462	0.858671	0.484499
GOBP_POSITIVE_REGULATION_OF_TUMOR_NECROSIS_FACTOR_SUPERFAMILY_CYTOKINE_PRODUCTION	-1.30756	0.138632	0.858136	1
GOBP_MRNA_PROCESSING	1.20312	0.139037	0.856868	0.581905
GOBP_POSITIVE_REGULATION_OF_DNA_REPAIR	1.28353	0.13913	0.856578	0.540011
GOBP_TORC1_SIGNALING	1.2899	0.139908	0.854157	0.531162
GOBP_REGULATION_OF_CHROMOSOME_SEGREGATION	1.30093	0.141844	0.848189	0.522787
GOBP_LYMPHOCYTE_APOPTOTIC_PROCESS	-1.32418	0.142076	0.847478	1
GOBP_RNA_PROCESSING	1.17119	0.142424	0.846416	0.626909
GOBP_REGULATION_OF_OSTEOBLAST_DIFFERENTIATION	1.30325	0.142523	0.846114	0.520916
GOBP_REGULATION_OF_RNA_SPLICING	1.23117	0.142857	0.845098	0.560183
GOBP_REGULATION_OF_INTRACELLULAR_STEROID_HORMONE_RECEPTOR_SIGNALING_PATHWAY	-1.31993	0.143382	0.843504	1
GOBP_NEGATIVE_REGULATION_OF_MITOTIC_CELL_CYCLE	1.24094	0.143564	0.842953	0.569543
GOBP_REGULATION_OF_MICROTUBULE_BASED_PROCESS	-1.23416	0.144558	0.839958	1
GOBP_NEGATIVE_REGULATION_OF_TOR_SIGNALING	1.30739	0.145374	0.837512	0.518697
GOBP_DNA_TEMPLATED_TRANSCRIPTION_ELONGATION	1.26028	0.14554	0.837018	0.553751
GOBP_CHOLESTEROL_EFFLUX	1.32571	0.145695	0.836554	0.50565
GOBP_PLATELET_DERIVED_GROWTH_FACTOR_RECEPTOR_SIGNALING_PATHWAY	1.30766	0.147465	0.83131	0.520136
GOBP_MITOTIC_CELL_CYCLE_CHECKPOINT_SIGNALING	1.27692	0.148472	0.828357	0.541376
GOBP_HOMEOSTASIS_OF_NUMBER_OF_CELLS	1.2105	0.150754	0.821732	0.575019
GOBP_COLLAGEN_METABOLIC_PROCESS	-1.32849	0.151292	0.820185	1
GOBP_REGULATION_OF_RESPONSE_TO_WOUNDING	1.26212	0.152174	0.81766	0.552707
GOBP_REGULATION_OF_DNA_TEMPLATED_TRANSCRIPTION_ELONGATION	1.28161	0.152941	0.815476	0.543
GOBP_RESPONSE_TO_ENDOGENOUS_STIMULUS	1.14947	0.153584	0.813655	0.640945
GOBP_PHOSPHATIDYLINOSITOL_3_KINASE_PROTEIN_KINASE_B_SIGNAL_TRANSDUCTION	1.2405	0.155844	0.807309	0.568837
GOBP_MUSCLE_ORGAN_DEVELOPMENT	1.2343	0.15625	0.80618	0.563806
GOBP_POSITIVE_REGULATION_OF_INFLAMMATORY_RESPONSE	1.30297	0.15625	0.80618	0.519604
GOBP_REGULATION_OF_BLOOD_CIRCULATION	1.24743	0.156627	0.805135	0.570648
GOBP_ORGANELLE_LOCALIZATION	1.18162	0.15727	0.803354	0.617482
GOBP_NEGATIVE_REGULATION_OF_CELL_CYCLE_PROCESS	1.18921	0.158416	0.800201	0.609959
GOBP_NEUTRAL_LIPID_METABOLIC_PROCESS	-1.24825	0.15873	0.799341	1
GOBP_POSITIVE_REGULATION_OF_NUCLEAR_DIVISION	1.27898	0.15873	0.799341	0.541887
GOBP_REGULATION_OF_DNA_REPAIR	1.24454	0.16	0.79588	0.574585
GOBP_CHROMOSOME_ORGANIZATION	1.17676	0.16092	0.793391	0.619589
GOBP_NEGATIVE_REGULATION_OF_PROTEIN_CATABOLIC_PROCESS	1.27637	0.16129	0.792392	0.540826
GOBP_LONG_CHAIN_FATTY_ACID_METABOLIC_PROCESS	-1.3061	0.162571	0.788957	1
GOBP_POSITIVE_REGULATION_OF_TYPE_II_INTERFERON_PRODUCTION	1.27446	0.163265	0.787106	0.541786
GOBP_VASOCONSTRICTION	-1.28754	0.163339	0.786909	1
GOBP_PROTEIN_LOCALIZATION_TO_CILIUM	1.27415	0.163399	0.786751	0.540669
GOBP_POST_TRANSCRIPTIONAL_REGULATION_OF_GENE_EXPRESSION	1.17489	0.164921	0.782723	0.620018
GOBP_POSITIVE_REGULATION_OF_CELL_ACTIVATION	-1.20125	0.165171	0.782067	1
GOBP_RNA_SPLICING	1.17524	0.165698	0.780684	0.620635
GOBP_ORGANIC_ACID_BIOSYNTHETIC_PROCESS	-1.2455	0.165812	0.780384	1
GOBP_INTERLEUKIN_8_PRODUCTION	-1.29383	0.166031	0.779812	1
GOBP_MITOTIC_SPINDLE_ASSEMBLY	-1.30159	0.167247	0.776641	1
GOBP_POSITIVE_REGULATION_OF_GLUCOSE_METABOLIC_PROCESS	1.32309	0.168103	0.774423	0.501518
GOBP_NUCLEAR_TRANSCRIBED_MRNA_CATABOLIC_PROCESS	1.23546	0.168203	0.774167	0.565983
GOBP_NEGATIVE_REGULATION_OF_AMIDE_METABOLIC_PROCESS	1.21951	0.168293	0.773935	0.56942
GOBP_EMBRYO_DEVELOPMENT_ENDING_IN_BIRTH_OR_EGG_HATCHING	1.15404	0.168712	0.772855	0.640146
GOBP_CYTOSKELETON_DEPENDENT_CYTOKINESIS	1.23819	0.169412	0.771056	0.569532
GOBP_HUMORAL_IMMUNE_RESPONSE	1.2584	0.17094	0.767156	0.555029
GOBP_VENTRICULAR_SEPTUM_DEVELOPMENT	-1.27099	0.172174	0.764033	1
GOBP_DNA_REPAIR	1.14405	0.172727	0.762639	0.640732
GOBP_TUMOR_NECROSIS_FACTOR_SUPERFAMILY_CYTOKINE_PRODUCTION	-1.24858	0.173042	0.761849	1
GOBP_NEGATIVE_REGULATION_OF_TRANSMEMBRANE_RECEPTOR_PROTEIN_SERINE_THREONINE_KINASE_SIGNALING_PATHWAY	1.2437	0.174334	0.758618	0.573222
GOBP_SPROUTING_ANGIOGENESIS	-1.25961	0.174954	0.757076	1
GOBP_POSITIVE_REGULATION_OF_LEUKOCYTE_MEDIATED_IMMUNITY	1.24348	0.177528	0.750733	0.572023
GOBP_POSITIVE_REGULATION_OF_CELL_CYCLE_PROCESS	1.18738	0.177898	0.74983	0.611257
GOBP_POSITIVE_REGULATION_OF_MYELOID_CELL_DIFFERENTIATION	1.27386	0.178654	0.747987	0.539502
GOBP_MYELOID_LEUKOCYTE_MIGRATION	1.23525	0.178971	0.747218	0.563072
GOBP_NEGATIVE_REGULATION_OF_CELLULAR_RESPONSE_TO_GROWTH_FACTOR_STIMULUS	1.28458	0.178971	0.747218	0.539297
GOBP_MODULATION_BY_HOST_OF_SYMBIONT_PROCESS	1.26694	0.179204	0.746653	0.542273
GOBP_POSITIVE_REGULATION_OF_PHAGOCYTOSIS	-1.28956	0.179673	0.745516	1
GOBP_NEGATIVE_REGULATION_OF_CELL_DEVELOPMENT	-1.21812	0.179966	0.744809	1
GOBP_AMEBOIDAL_TYPE_CELL_MIGRATION	1.15733	0.180282	0.744048	0.641744
GOBP_CELLULAR_RESPONSE_TO_LIPID	1.16231	0.180371	0.743832	0.640588
GOBP_CHROMOSOME_SEGREGATION	1.20786	0.180412	0.743734	0.577403
GOBP_NUCLEOBASE_CONTAINING_SMALL_MOLECULE_METABOLIC_PROCESS	-1.20251	0.180556	0.743389	1
GOBP_BLASTOCYST_DEVELOPMENT	1.23204	0.180617	0.743242	0.561125
GOBP_POSITIVE_REGULATION_OF_LEUKOCYTE_CELL_CELL_ADHESION	-1.22354	0.181019	0.742275	1
GOBP_POSITIVE_REGULATION_OF_MULTICELLULAR_ORGANISMAL_PROCESS	-1.13677	0.181319	0.741557	1
GOBP_POSITIVE_REGULATION_OF_RESPONSE_TO_CYTOKINE_STIMULUS	-1.26411	0.181495	0.741136	1
GOBP_CELL_FATE_SPECIFICATION	-1.25633	0.181655	0.740753	1
GOBP_GLIAL_CELL_MIGRATION	-1.28026	0.181992	0.739947	1
GOBP_INTRACELLULAR_IRON_ION_HOMEOSTASIS	1.26971	0.18239	0.738999	0.540915
GOBP_NEGATIVE_REGULATION_OF_PROTEIN_BINDING	1.25433	0.182609	0.738479	0.55635
GOBP_RESPONSE_TO_EXTRACELLULAR_STIMULUS	1.18157	0.182957	0.73765	0.615956
GOBP_NEGATIVE_REGULATION_OF_CELL_GROWTH	1.22759	0.184211	0.734686	0.562547
GOBP_POSITIVE_REGULATION_OF_COLD_INDUCED_THERMOGENESIS	-1.28845	0.185455	0.731763	1
GOBP_POSITIVE_REGULATION_OF_CELL_JUNCTION_ASSEMBLY	-1.25183	0.186501	0.729319	1
GOBP_RESPONSE_TO_XENOBIOTIC_STIMULUS	1.21174	0.187648	0.726655	0.574838
GOBP_RESPONSE_TO_OSMOTIC_STRESS	1.23273	0.188372	0.724983	0.564396
GOBP_EPIDERMAL_GROWTH_FACTOR_RECEPTOR_SIGNALING_PATHWAY	1.22696	0.188406	0.724906	0.562609
GOBP_T_CELL_DIFFERENTIATION_INVOLVED_IN_IMMUNE_RESPONSE	1.28679	0.189189	0.723104	0.537622
GOBP_REGULATION_OF_MICROTUBULE_POLYMERIZATION	1.29212	0.189781	0.721747	0.531622
GOBP_SPINDLE_LOCALIZATION	1.27027	0.190065	0.721098	0.54133
GOBP_RECEPTOR_SIGNALING_PATHWAY_VIA_STAT	1.19909	0.190361	0.720421	0.589377
GOBP_SMOOTHENED_SIGNALING_PATHWAY	1.221	0.191344	0.718185	0.570264
GOBP_MACROPHAGE_ACTIVATION	-1.27231	0.191525	0.717774	1
GOBP_NEGATIVE_REGULATION_OF_PROTEIN_METABOLIC_PROCESS	1.12308	0.192547	0.715464	0.6666
GOBP_REGULATION_OF_EXTRINSIC_APOPTOTIC_SIGNALING_PATHWAY	-1.22574	0.19263	0.715277	1
GOBP_POSITIVE_REGULATION_OF_CYTOKINE_PRODUCTION	-1.17323	0.193344	0.71367	1
GOBP_DOSAGE_COMPENSATION	1.26727	0.193548	0.71321	0.543309
GOBP_REGULATION_OF_LEUKOCYTE_MEDIATED_IMMUNITY	1.2168	0.193627	0.713033	0.574807
GOBP_CELL_PROJECTION_ASSEMBLY	1.14806	0.194118	0.711935	0.641685
GOBP_REGULATION_OF_AMIDE_METABOLIC_PROCESS	1.14964	0.194203	0.711744	0.641968
GOBP_NEGATIVE_REGULATION_OF_TRANSFORMING_GROWTH_FACTOR_BETA_RECEPTOR_SIGNALING_PATHWAY	1.2234	0.194774	0.710468	0.567122
GOBP_REGULATION_OF_CELL_ADHESION	-1.16062	0.196875	0.705809	1
GOBP_PROTEIN_DESTABILIZATION	1.2439	0.197778	0.703823	0.574534
GOBP_PROTEIN_DNA_COMPLEX_ASSEMBLY	1.17919	0.200957	0.696897	0.619418
GOBP_INTRINSIC_APOPTOTIC_SIGNALING_PATHWAY_IN_RESPONSE_TO_DNA_DAMAGE	1.23531	0.201717	0.695258	0.564609
GOBP_REGULATION_OF_ENDOTHELIAL_CELL_MIGRATION	1.20734	0.201856	0.694958	0.577108
GOBP_LOCOMOTORY_BEHAVIOR	1.22281	0.201856	0.694958	0.566934
GOBP_POSITIVE_REGULATION_OF_TOR_SIGNALING	1.25657	0.202273	0.694063	0.557948
GOBP_COLLAGEN_BIOSYNTHETIC_PROCESS	-1.27186	0.202532	0.693507	1
GOBP_REGULATION_OF_RESPONSE_TO_CYTOKINE_STIMULUS	-1.20337	0.202873	0.692777	1
GOBP_REGULATION_OF_BODY_FLUID_LEVELS	1.21559	0.203271	0.691925	0.574552
GOBP_REGULATION_OF_MITOTIC_CELL_CYCLE_PHASE_TRANSITION	1.15493	0.203297	0.69187	0.643858
GOBP_CELLULAR_COMPONENT_ASSEMBLY_INVOLVED_IN_MORPHOGENESIS	1.2372	0.20339	0.691671	0.570384
GOBP_CALCIUM_ION_TRANSMEMBRANE_IMPORT_INTO_CYTOSOL	-1.22265	0.203936	0.690507	1
GOBP_CELL_ACTIVATION	1.1328	0.204969	0.688312	0.651516
GOBP_NEGATIVE_REGULATION_OF_DNA_BINDING_TRANSCRIPTION_FACTOR_ACTIVITY	1.1817	0.205251	0.687716	0.618914
GOBP_MYELOID_LEUKOCYTE_CYTOKINE_PRODUCTION	-1.25445	0.205624	0.686926	1
GOBP_NEGATIVE_REGULATION_OF_CELL_ADHESION	-1.20858	0.206349	0.685397	1
GOBP_TRANSMEMBRANE_TRANSPORT	1.10883	0.206667	0.68473	0.679875
GOBP_NEGATIVE_REGULATION_OF_MAPK_CASCADE	1.20068	0.206983	0.684066	0.586745
GOBP_PRODUCTION_OF_MOLECULAR_MEDIATOR_INVOLVED_IN_INFLAMMATORY_RESPONSE	1.23262	0.207289	0.683423	0.562968
GOBP_POST_TRANSLATIONAL_PROTEIN_MODIFICATION	1.11716	0.208754	0.680365	0.669593
GOBP_DEVELOPMENTAL_CELL_GROWTH	-1.17913	0.209651	0.678504	1
GOBP_CELLULAR_RESPONSE_TO_EXTERNAL_STIMULUS	1.16164	0.209809	0.678175	0.640994
GOBP_OSTEOBLAST_DIFFERENTIATION	1.1875	0.210402	0.67695	0.612604
GOBP_NUCLEAR_MIGRATION	1.24147	0.210856	0.676014	0.571775
GOBP_HEMOSTASIS	1.21391	0.210884	0.675956	0.574021
GOBP_RNA_DESTABILIZATION	1.21599	0.211454	0.674785	0.575235
GOBP_REGULATION_OF_NCRNA_TRANSCRIPTION	1.23671	0.211494	0.674701	0.568123
GOBP_RESPONSE_TO_UNFOLDED_PROTEIN	-1.21369	0.211604	0.674476	1
GOBP_ICOSANOID_METABOLIC_PROCESS	1.24252	0.211663	0.674355	0.570976
GOBP_REGULATION_OF_GLUCOSE_IMPORT	1.25534	0.213656	0.670284	0.557477
GOBP_REGULATION_OF_ORGANELLE_ASSEMBLY	-1.2004	0.214168	0.669245	1
GOBP_EXTRINSIC_APOPTOTIC_SIGNALING_PATHWAY_VIA_DEATH_DOMAIN_RECEPTORS	1.22979	0.214286	0.669007	0.558754
GOBP_REGULATION_OF_DNA_BINDING	1.21176	0.21447	0.668633	0.576418
GOBP_HEART_PROCESS	1.21112	0.214623	0.668324	0.574944
GOBP_KERATINOCYTE_DIFFERENTIATION	1.20803	0.214912	0.667739	0.578545
GOBP_PHOSPHOLIPID_TRANSPORT	-1.23505	0.21519	0.667178	1
GOBP_REGULATION_OF_MIRNA_METABOLIC_PROCESS	1.22099	0.215606	0.66634	0.568609
GOBP_NEGATIVE_REGULATION_OF_EPITHELIAL_CELL_MIGRATION	1.2326	0.216401	0.664741	0.56131
GOBP_MYELOID_CELL_ACTIVATION_INVOLVED_IN_IMMUNE_RESPONSE	1.24132	0.21663	0.664281	0.570383
GOBP_POSITIVE_REGULATION_OF_CELL_MORPHOGENESIS	-1.25475	0.217082	0.663377	1
GOBP_NEGATIVE_REGULATION_OF_GENE_EXPRESSION	1.10184	0.217241	0.663057	0.685967
GOBP_ORGANIC_ACID_TRANSPORT	-1.21012	0.217391	0.662758	1
GOBP_FEMALE_SEX_DIFFERENTIATION	1.21552	0.217865	0.661813	0.573094
GOBP_NEGATIVE_REGULATION_OF_INTRACELLULAR_SIGNAL_TRANSDUCTION	1.13118	0.218667	0.660217	0.65147
GOBP_POSITIVE_REGULATION_OF_LEUKOCYTE_MIGRATION	-1.22485	0.22089	0.655823	1
GOBP_BIOGENIC_AMINE_METABOLIC_PROCESS	1.22507	0.221709	0.654217	0.565931
GOBP_ENERGY_RESERVE_METABOLIC_PROCESS	1.19751	0.223005	0.651686	0.591995
GOBP_METAPHASE_CHROMOSOME_ALIGNMENT	1.20432	0.223195	0.651316	0.58339
GOBP_REGULATION_OF_REACTIVE_OXYGEN_SPECIES_METABOLIC_PROCESS	1.21539	0.223476	0.650769	0.571889
GOBP_CEREBELLAR_CORTEX_DEVELOPMENT	1.1873	0.223947	0.649855	0.609789
GOBP_RENAL_SYSTEM_DEVELOPMENT	1.15557	0.223958	0.649833	0.643536
GOBP_EXTRINSIC_APOPTOTIC_SIGNALING_PATHWAY	-1.18488	0.2247	0.648397	1
GOBP_ACTIVIN_RECEPTOR_SIGNALING_PATHWAY	-1.24766	0.224719	0.64836	1
GOBP_SEX_DIFFERENTIATION	1.17347	0.225389	0.647068	0.622332
GOBP_SECRETION	1.1269	0.225397	0.647052	0.659001
GOBP_NEGATIVE_REGULATION_OF_BINDING	1.16483	0.225597	0.646668	0.638311
GOBP_DIGESTION	-1.23007	0.226381	0.645159	1
GOBP_MONOSACCHARIDE_METABOLIC_PROCESS	1.17027	0.22673	0.64449	0.627876
GOBP_POSITIVE_REGULATION_OF_NEUROGENESIS	-1.17683	0.227348	0.64331	1
GOBP_ORGANOPHOSPHATE_METABOLIC_PROCESS	-1.12239	0.228228	0.641631	1
GOBP_POSITIVE_REGULATION_OF_CELL_SUBSTRATE_ADHESION	-1.20009	0.228723	0.640689	1
GOBP_CARDIAC_VENTRICLE_DEVELOPMENT	-1.20803	0.230216	0.637865	1
GOBP_TYROSINE_PHOSPHORYLATION_OF_STAT_PROTEIN	1.23317	0.230769	0.636822	0.564964
GOBP_MULTI_MULTICELLULAR_ORGANISM_PROCESS	-1.17173	0.231173	0.636062	1
GOBP_REGULATION_OF_CIRCADIAN_RHYTHM	1.1804	0.233945	0.630886	0.617618
GOBP_STEROID_METABOLIC_PROCESS	1.14699	0.234568	0.629731	0.640127
GOBP_CELL_ACTIVATION_INVOLVED_IN_IMMUNE_RESPONSE	1.15079	0.235577	0.627867	0.64183
GOBP_NEGATIVE_REGULATION_OF_RESPONSE_TO_WOUNDING	1.20971	0.235683	0.627672	0.575536
GOBP_DOUBLE_STRAND_BREAK_REPAIR	1.14467	0.237057	0.625147	0.640483
GOBP_MEMORY	1.17885	0.237069	0.625125	0.618649
GOBP_NEGATIVE_REGULATION_OF_ENDOPEPTIDASE_ACTIVITY	-1.19518	0.237676	0.624015	1
GOBP_POSITIVE_REGULATION_OF_PROTEIN_SERINE_THREONINE_KINASE_ACTIVITY	1.1533	0.238876	0.621828	0.640798
GOBP_CELLULAR_RESPONSE_TO_BIOTIC_STIMULUS	-1.16789	0.238953	0.621688	1
GOBP_CENTRAL_NERVOUS_SYSTEM_NEURON_DIFFERENTIATION	1.16479	0.238979	0.62164	0.636783
GOBP_CILIUM_ORGANIZATION	1.12999	0.239362	0.620945	0.653302
GOBP_NEGATIVE_REGULATION_OF_TRANSFERASE_ACTIVITY	1.15209	0.241218	0.617591	0.64275
GOBP_NEGATIVE_REGULATION_OF_PROTEIN_MODIFICATION_PROCESS	1.11147	0.241294	0.617454	0.676802
GOBP_MUSCLE_CONTRACTION	1.15142	0.242353	0.615552	0.641454
GOBP_REGULATION_OF_NERVOUS_SYSTEM_DEVELOPMENT	-1.13179	0.243021	0.614356	1
GOBP_HORMONE_TRANSPORT	1.14112	0.245146	0.610576	0.645864
GOBP_SMAD_PROTEIN_SIGNAL_TRANSDUCTION	-1.18982	0.246679	0.607867	1
GOBP_ACTIVATION_OF_INNATE_IMMUNE_RESPONSE	-1.13644	0.247098	0.607131	1
GOBP_MEMBRANE_BIOGENESIS	-1.19489	0.247292	0.606789	1
GOBP_POSITIVE_REGULATION_OF_EPITHELIAL_CELL_PROLIFERATION	1.15772	0.247549	0.606339	0.642149
GOBP_POSITIVE_REGULATION_OF_AMIDE_METABOLIC_PROCESS	1.14586	0.248276	0.605066	0.640137
GOBP_VENTRICULAR_SEPTUM_MORPHOGENESIS	-1.22374	0.248629	0.604448	1
GOBP_PROTEIN_METHYLATION	1.15798	0.248858	0.604048	0.644609
GOBP_POSITIVE_REGULATION_OF_CELL_ADHESION	-1.12436	0.249206	0.603441	1
GOBP_REGULATION_OF_CATALYTIC_ACTIVITY	1.07869	0.25	0.60206	0.71449
GOBP_NEGATIVE_REGULATION_OF_LOCOMOTION	-1.15339	0.251701	0.599116	1
GOBP_HEMATOPOIETIC_PROGENITOR_CELL_DIFFERENTIATION	1.13189	0.252525	0.597695	0.652566
GOBP_POST_EMBRYONIC_DEVELOPMENT	1.16845	0.253363	0.596256	0.631302
GOBP_REGULATION_OF_LEUKOCYTE_CHEMOTAXIS	-1.20077	0.254113	0.594973	1
GOBP_HEPATICOBILIARY_SYSTEM_DEVELOPMENT	-1.16451	0.255652	0.592351	1
GOBP_REGULATION_OF_CELL_MORPHOGENESIS	-1.15445	0.25641	0.591065	1
GOBP_ENDOCRINE_SYSTEM_DEVELOPMENT	1.18277	0.256842	0.590334	0.61903
GOBP_NEURON_CELLULAR_HOMEOSTASIS	-1.1923	0.257658	0.588957	1
GOBP_MOLTING_CYCLE_PROCESS	1.1547	0.258427	0.587662	0.642953
GOBP_POSITIVE_REGULATION_OF_DNA_REPLICATION	1.15866	0.258503	0.587534	0.644341
GOBP_PIGMENT_BIOSYNTHETIC_PROCESS	-1.2165	0.258555	0.587447	1
GOBP_NCRNA_TRANSCRIPTION	1.15443	0.258824	0.586996	0.64216
GOBP_GLYCEROLIPID_CATABOLIC_PROCESS	-1.1657	0.259813	0.585339	1
GOBP_CELL_CELL_JUNCTION_ASSEMBLY	-1.17227	0.26151	0.582511	1
GOBP_REGULATION_OF_POST_TRANSLATIONAL_PROTEIN_MODIFICATION	1.13131	0.261658	0.582266	0.65258
GOBP_MICROTUBULE_POLYMERIZATION_OR_DEPOLYMERIZATION	1.15878	0.262069	0.581584	0.645651
GOBP_T_CELL_ACTIVATION_INVOLVED_IN_IMMUNE_RESPONSE	1.18205	0.262115	0.581509	0.619559
GOBP_ENDOTHELIAL_CELL_PROLIFERATION	1.15197	0.262411	0.581017	0.641528
GOBP_REGULATION_OF_PROTEIN_POLYMERIZATION	1.14693	0.264151	0.578148	0.638803
GOBP_SKELETAL_MUSCLE_ORGAN_DEVELOPMENT	1.14538	0.264423	0.577701	0.639921
GOBP_LYMPHOCYTE_ACTIVATION	1.10974	0.264798	0.577086	0.678738
GOBP_BODY_MORPHOGENESIS	1.18544	0.265136	0.576532	0.613269
GOBP_REGULATION_OF_MICROTUBULE_POLYMERIZATION_OR_DEPOLYMERIZATION	1.16308	0.265934	0.575226	0.63997
GOBP_IN_UTERO_EMBRYONIC_DEVELOPMENT	1.09753	0.266272	0.574674	0.687807
GOBP_POSITIVE_REGULATION_OF_AUTOPHAGY	1.14003	0.267157	0.573234	0.645855
GOBP_SODIUM_ION_TRANSMEMBRANE_TRANSPORT	-1.16311	0.267823	0.572153	1
GOBP_MUSCLE_ADAPTATION	1.15931	0.269321	0.56973	0.645785
GOBP_POSITIVE_REGULATION_OF_PROGRAMMED_CELL_DEATH	1.0994	0.26935	0.569683	0.688406
GOBP_RNA_3_END_PROCESSING	1.14348	0.269841	0.568892	0.640883
GOBP_CEREBELLAR_CORTEX_MORPHOGENESIS	1.1675	0.27027	0.568202	0.632366
GOBP_NEGATIVE_REGULATION_OF_ORGANELLE_ORGANIZATION	1.11173	0.270619	0.567642	0.677481
GOBP_TRANSCRIPTION_PREINITIATION_COMPLEX_ASSEMBLY	1.15654	0.272331	0.564903	0.642398
GOBP_POSITIVE_REGULATION_OF_ORGANELLE_ORGANIZATION	1.09889	0.27248	0.564666	0.688353
GOBP_NEGATIVE_REGULATION_OF_CHROMOSOME_ORGANIZATION	1.1362	0.272537	0.564575	0.650808
GOBP_NEGATIVE_REGULATION_OF_CANONICAL_WNT_SIGNALING_PATHWAY	1.13331	0.274336	0.561717	0.651506
GOBP_POSITIVE_REGULATION_OF_APOPTOTIC_SIGNALING_PATHWAY	-1.13878	0.274914	0.560803	1
GOBP_REGULATION_OF_CELL_CYCLE_PROCESS	1.08146	0.275148	0.560434	0.713633
GOBP_ALPHA_AMINO_ACID_METABOLIC_PROCESS	-1.16975	0.275362	0.560096	1
GOBP_PYRUVATE_METABOLIC_PROCESS	1.14717	0.276744	0.557921	0.641156
GOBP_ACTIN_FILAMENT_BASED_MOVEMENT	1.12117	0.276923	0.557641	0.664382
GOBP_MIRNA_METABOLIC_PROCESS	1.17858	0.278509	0.555161	0.616125
GOBP_CELLULAR_RESPONSE_TO_HORMONE_STIMULUS	1.10783	0.280112	0.552668	0.678291
GOBP_REGULATION_OF_EPITHELIAL_CELL_MIGRATION	1.13355	0.280702	0.551755	0.652294
GOBP_CYTOSKELETON_ORGANIZATION	1.0515	0.282353	0.549208	0.737494
GOBP_EMBRYONIC_APPENDAGE_MORPHOGENESIS	1.13487	0.285068	0.545052	0.651545
GOBP_RESPONSE_TO_VIRUS	-1.10188	0.285251	0.544772	1
GOBP_FERTILIZATION	-1.16359	0.285444	0.544479	1
GOBP_POSITIVE_REGULATION_OF_INTERLEUKIN_1_PRODUCTION	-1.14169	0.285467	0.544444	1
GOBP_SMOOTH_MUSCLE_CONTRACTION	1.14051	0.285714	0.544068	0.646002
GOBP_REGULATION_OF_RESPONSE_TO_EXTERNAL_STIMULUS	1.07108	0.286145	0.543414	0.723755
GOBP_RECEPTOR_RECYCLING	-1.14193	0.286527	0.542834	1
GOBP_CELL_CYCLE_G1_S_PHASE_TRANSITION	1.1047	0.28744	0.541453	0.681038
GOBP_MAMMARY_GLAND_DEVELOPMENT	1.13633	0.288056	0.540523	0.651959
GOBP_NUCLEOSIDE_PHOSPHATE_BIOSYNTHETIC_PROCESS	-1.15468	0.288815	0.539381	1
GOBP_RAS_PROTEIN_SIGNAL_TRANSDUCTION	1.09268	0.289538	0.538295	0.695918
GOBP_CARDIAC_SEPTUM_MORPHOGENESIS	-1.16574	0.291353	0.53558	1
GOBP_POSITIVE_REGULATION_OF_PROTEASOMAL_UBIQUITIN_DEPENDENT_PROTEIN_CATABOLIC_PROCESS	-1.16237	0.291589	0.535229	1
GOBP_LEUKOCYTE_MEDIATED_IMMUNITY	1.0872	0.291771	0.534959	0.705942
GOBP_POSITIVE_REGULATION_OF_CELL_CYCLE_PHASE_TRANSITION	1.11531	0.292035	0.534565	0.672119
GOBP_SKELETAL_MUSCLE_CELL_DIFFERENTIATION	1.13372	0.292135	0.534417	0.653358
GOBP_POSITIVE_REGULATION_OF_INTERLEUKIN_8_PRODUCTION	-1.13134	0.29222	0.53429	1
GOBP_ACTIVATION_OF_PROTEIN_KINASE_ACTIVITY	1.14983	0.292308	0.53416	0.642947
GOBP_ORGANOPHOSPHATE_BIOSYNTHETIC_PROCESS	-1.08333	0.292683	0.533603	1
GOBP_LENS_DEVELOPMENT_IN_CAMERA_TYPE_EYE	1.1173	0.293869	0.531846	0.670688
GOBP_RESPONSE_TO_STEROID_HORMONE	1.10086	0.295285	0.529758	0.687312
GOBP_REGULATION_OF_RECEPTOR_SIGNALING_PATHWAY_VIA_STAT	1.13704	0.297357	0.526722	0.651397
GOBP_REGULATION_OF_SISTER_CHROMATID_SEGREGATION	1.12476	0.297414	0.526639	0.663485
GOBP_ASTROCYTE_DIFFERENTIATION	1.12123	0.297593	0.526377	0.665718
GOBP_DETOXIFICATION	1.14919	0.297826	0.526037	0.640123
GOBP_CELL_MATRIX_ADHESION	-1.13371	0.298333	0.525298	1
GOBP_PROTEIN_K63_LINKED_UBIQUITINATION	-1.13882	0.302655	0.519052	1
GOBP_NEGATIVE_REGULATION_OF_KINASE_ACTIVITY	1.1033	0.303179	0.518302	0.683499
GOBP_ORGANOPHOSPHATE_CATABOLIC_PROCESS	-1.12092	0.304202	0.516838	1
GOBP_POSITIVE_REGULATION_OF_INTERLEUKIN_6_PRODUCTION	1.13543	0.305288	0.51529	0.6515
GOBP_BONE_DEVELOPMENT	1.11023	0.305343	0.515211	0.678845
GOBP_ALCOHOL_METABOLIC_PROCESS	-1.092	0.305419	0.515104	1
GOBP_RIBOSOMAL_SMALL_SUBUNIT_BIOGENESIS	1.12071	0.305495	0.514997	0.664217
GOBP_NEGATIVE_REGULATION_OF_CANONICAL_NF_KAPPAB_SIGNAL_TRANSDUCTION	1.10769	0.306034	0.51423	0.677211
GOBP_REGULATION_OF_DNA_TEMPLATED_TRANSCRIPTION_INITIATION	1.09799	0.306818	0.513119	0.687939
GOBP_ACTION_POTENTIAL	1.127	0.306998	0.512865	0.660248
GOBP_TAXIS	1.09242	0.307902	0.511588	0.695272
GOBP_REGULATION_OF_T_CELL_PROLIFERATION	1.1006	0.308057	0.511369	0.686559
GOBP_REGULATION_OF_LYMPHOCYTE_ACTIVATION	1.09441	0.308271	0.511068	0.692441
GOBP_RESPONSE_TO_TOPOLOGICALLY_INCORRECT_PROTEIN	-1.1153	0.309689	0.509075	1
GOBP_PHOSPHOLIPID_CATABOLIC_PROCESS	-1.13987	0.310019	0.508612	1
GOBP_ORGANIC_HYDROXY_COMPOUND_TRANSPORT	-1.0966	0.310855	0.507442	1
GOBP_REGULATION_OF_PHOSPHORYLATION	1.05131	0.311475	0.506576	0.736657
GOBP_CARDIAC_SEPTUM_DEVELOPMENT	-1.1269	0.31162	0.506375	1
GOBP_DEVELOPMENT_OF_PRIMARY_MALE_SEXUAL_CHARACTERISTICS	1.10815	0.311778	0.506154	0.678819
GOBP_REGULATION_OF_HORMONE_SECRETION	1.07114	0.311947	0.505919	0.724955
GOBP_EMBRYONIC_ORGAN_DEVELOPMENT	1.08621	0.312155	0.50563	0.705826
GOBP_POSITIVE_REGULATION_OF_NERVOUS_SYSTEM_DEVELOPMENT	-1.09629	0.313115	0.504296	1
GOBP_NEGATIVE_REGULATION_OF_FAT_CELL_DIFFERENTIATION	1.12012	0.313808	0.503337	0.664384
GOBP_NEURON_PROJECTION_EXTENSION	-1.09476	0.314092	0.502944	1
GOBP_TOR_SIGNALING	1.12124	0.314815	0.501945	0.667156
GOBP_GASTRULATION	1.09444	0.315271	0.501316	0.693765
GOBP_REGULATION_OF_INFLAMMATORY_RESPONSE	1.10837	0.315315	0.501255	0.67966
GOBP_CELLULAR_RESPONSE_TO_CALCIUM_ION	-1.12823	0.317029	0.498901	1
GOBP_DNA_INTEGRITY_CHECKPOINT_SIGNALING	1.09852	0.317865	0.497757	0.68796
GOBP_POSITIVE_REGULATION_OF_VASCULATURE_DEVELOPMENT	-1.13195	0.318102	0.497434	1
GOBP_LEUKOCYTE_APOPTOTIC_PROCESS	-1.10949	0.318569	0.496796	1
GOBP_CENTROSOME_DUPLICATION	1.11613	0.320175	0.494612	0.671169
GOBP_BIOLOGICAL_PROCESS_INVOLVED_IN_INTERSPECIES_INTERACTION_BETWEEN_ORGANISMS	1.05487	0.320557	0.494094	0.738879
GOBP_TRANSMEMBRANE_RECEPTOR_PROTEIN_TYROSINE_KINASE_SIGNALING_PATHWAY	1.06451	0.321429	0.492916	0.729314
GOBP_REGULATION_OF_MYELOID_CELL_DIFFERENTIATION	1.10569	0.321696	0.492555	0.679813
GOBP_CELLULAR_RESPONSE_TO_SALT	-1.10707	0.322971	0.490837	1
GOBP_NEGATIVE_REGULATION_OF_LIPID_METABOLIC_PROCESS	1.1382	0.32334	0.49034	0.649535
GOBP_REGULATION_OF_SYSTEM_PROCESS	1.07524	0.325069	0.488025	0.718788
GOBP_B_CELL_MEDIATED_IMMUNITY	1.09515	0.325112	0.487967	0.693266
GOBP_POSITIVE_REGULATION_OF_CELL_DEVELOPMENT	-1.0838	0.327132	0.485277	1
GOBP_DNA_BIOSYNTHETIC_PROCESS	1.09066	0.327354	0.484982	0.699034
GOBP_TRANSITION_METAL_ION_TRANSPORT	1.11248	0.328194	0.48387	0.67839
GOBP_REGULATION_OF_CELL_GROWTH	1.07562	0.329177	0.48257	0.719025
GOBP_RESPONSE_TO_ESTROGEN	1.1215	0.329466	0.482189	0.667903
GOBP_REGULATION_OF_VIRAL_INDUCED_CYTOPLASMIC_PATTERN_RECOGNITION_RECEPTOR_SIGNALING_PATHWAY	-1.11619	0.32969	0.481894	1
GOBP_NEGATIVE_REGULATION_OF_PROTEIN_SECRETION	-1.11025	0.32971	0.481868	1
GOBP_REGULATION_OF_CENTROSOME_CYCLE	-1.0941	0.330404	0.480954	1
GOBP_POSITIVE_REGULATION_OF_CYSTEINE_TYPE_ENDOPEPTIDASE_ACTIVITY	1.08212	0.330952	0.480234	0.714453
GOBP_UNSATURATED_FATTY_ACID_METABOLIC_PROCESS	1.10743	0.331081	0.480066	0.676495
GOBP_REGULATION_OF_CELLULAR_RESPONSE_TO_STRESS	1.05643	0.333333	0.477121	0.737268
GOBP_MITOTIC_NUCLEAR_DIVISION	1.07812	0.333333	0.477121	0.713255
GOBP_CILIUM_OR_FLAGELLUM_DEPENDENT_CELL_MOTILITY	-1.11077	0.333959	0.476307	1
GOBP_REGULATION_OF_SECRETION	1.06302	0.334204	0.475989	0.729323
GOBP_PHENOL_CONTAINING_COMPOUND_METABOLIC_PROCESS	1.1223	0.334852	0.475147	0.667231
GOBP_REGULATION_OF_NEUROGENESIS	-1.08676	0.335433	0.474394	1
GOBP_ACTIN_FILAMENT_ORGANIZATION	1.07022	0.335897	0.473793	0.724639
GOBP_ATP_METABOLIC_PROCESS	-1.09871	0.336222	0.473374	1
GOBP_POSITIVE_REGULATION_OF_IMMUNE_SYSTEM_PROCESS	-1.06507	0.338301	0.470697	1
GOBP_NEGATIVE_REGULATION_OF_CALCIUM_ION_TRANSPORT	1.0873	0.33913	0.469633	0.707057
GOBP_POSITIVE_REGULATION_OF_ESTABLISHMENT_OF_PROTEIN_LOCALIZATION	1.05852	0.340326	0.468104	0.735396
GOBP_REGULATION_OF_TRANSMEMBRANE_TRANSPORT	1.0582	0.340483	0.467905	0.734928
GOBP_MIRNA_PROCESSING	1.08078	0.340611	0.467741	0.714047
GOBP_REGULATION_OF_BLOOD_PRESSURE	-1.10152	0.341373	0.466771	1
GOBP_ENZYME_LINKED_RECEPTOR_PROTEIN_SIGNALING_PATHWAY	1.05755	0.342767	0.465001	0.735497
GOBP_REGULATION_OF_CELLULAR_RESPONSE_TO_GROWTH_FACTOR_STIMULUS	1.06201	0.342857	0.464887	0.72952
GOBP_GLYCEROLIPID_METABOLIC_PROCESS	-1.06673	0.344551	0.462746	1
GOBP_CELLULAR_RESPONSE_TO_NITROGEN_COMPOUND	1.05004	0.345506	0.461545	0.73759
GOBP_BLASTOCYST_FORMATION	-1.10146	0.346369	0.460461	1
GOBP_INTERLEUKIN_1_PRODUCTION	-1.09529	0.346715	0.460027	1
GOBP_SKELETAL_SYSTEM_MORPHOGENESIS	1.0729	0.347619	0.458896	0.722671
GOBP_MYOTUBE_DIFFERENTIATION	1.1122	0.348028	0.458386	0.677749
GOBP_POSTSYNAPSE_ORGANIZATION	-1.07996	0.35	0.455932	1
GOBP_DEVELOPMENTAL_GROWTH_INVOLVED_IN_MORPHOGENESIS	-1.07218	0.351133	0.454529	1
GOBP_RUFFLE_ORGANIZATION	-1.09482	0.351402	0.454196	1
GOBP_BIOLOGICAL_PROCESS_INVOLVED_IN_INTERACTION_WITH_SYMBIONT	1.07977	0.353086	0.452119	0.714214
GOBP_POSITIVE_REGULATION_OF_INSULIN_SECRETION	1.08655	0.35446	0.450433	0.706304
GOBP_POSITIVE_REGULATION_OF_MONOATOMIC_ION_TRANSPORT	-1.08222	0.354497	0.450387	1
GOBP_MONOATOMIC_ION_TRANSPORT	1.0478	0.354633	0.450221	0.736029
GOBP_REGULATION_OF_CYSTEINE_TYPE_ENDOPEPTIDASE_ACTIVITY	-1.07188	0.356098	0.448431	1
GOBP_POSITIVE_REGULATION_OF_INTRACELLULAR_SIGNAL_TRANSDUCTION	1.04952	0.356436	0.448019	0.735053
GOBP_POSITIVE_REGULATION_OF_EPITHELIAL_CELL_DIFFERENTIATION	1.05471	0.356522	0.447914	0.737908
GOBP_REGULATION_OF_REPRODUCTIVE_PROCESS	1.06311	0.356522	0.447914	0.730469
GOBP_MITOCHONDRIAL_GENE_EXPRESSION	-1.05627	0.359932	0.443779	1
GOBP_OLEFINIC_COMPOUND_METABOLIC_PROCESS	1.0847	0.36214	0.441124	0.708676
GOBP_AUTOPHAGOSOME_ORGANIZATION	-1.08406	0.362522	0.440666	1
GOBP_AUTOPHAGY_OF_MITOCHONDRION	1.08045	0.362791	0.440344	0.713524
GOBP_ORGANELLE_DISASSEMBLY	1.08188	0.363014	0.440077	0.713745
GOBP_REGULATION_OF_DNA_BIOSYNTHETIC_PROCESS	1.04656	0.363431	0.439578	0.735284
GOBP_NEGATIVE_REGULATION_OF_MUSCLE_CELL_DIFFERENTIATION	1.06908	0.364253	0.438596	0.722064
GOBP_POSITIVE_REGULATION_OF_EPITHELIAL_CELL_MIGRATION	1.0654	0.364303	0.438537	0.72953
GOBP_MAINTENANCE_OF_PROTEIN_LOCATION	1.04957	0.364865	0.437868	0.73624
GOBP_IMMUNE_SYSTEM_DEVELOPMENT	1.06998	0.36534	0.437303	0.723887
GOBP_REGULATION_OF_GROWTH	1.04146	0.365439	0.437185	0.739007
GOBP_REGULATION_OF_CELL_SIZE	1.06948	0.365729	0.436841	0.72233
GOBP_POSITIVE_REGULATION_OF_ENDOTHELIAL_CELL_MIGRATION	1.07186	0.366359	0.436093	0.724332
GOBP_POSITIVE_REGULATION_OF_DNA_BINDING	1.06609	0.36643	0.436009	0.72904
GOBP_NEGATIVE_REGULATION_OF_MRNA_METABOLIC_PROCESS	1.0789	0.366667	0.435729	0.715319
GOBP_NEGATIVE_REGULATION_OF_DNA_METABOLIC_PROCESS	1.05224	0.36715	0.435157	0.736802
GOBP_IMMUNOGLOBULIN_PRODUCTION	1.07849	0.367206	0.435091	0.713603
GOBP_RHYTHMIC_PROCESS	1.0638	0.367901	0.434269	0.729935
GOBP_REGULATION_OF_CELL_SUBSTRATE_JUNCTION_ORGANIZATION	-1.0714	0.369069	0.432893	1
GOBP_LOCOMOTION	1.04498	0.369085	0.432873	0.737115
GOBP_METANEPHROS_DEVELOPMENT	-1.04896	0.371886	0.42959	1
GOBP_METAPHASE_ANAPHASE_TRANSITION_OF_CELL_CYCLE	1.0735	0.372315	0.429089	0.722307
GOBP_REGULATION_OF_CELL_ACTIVATION	1.03546	0.37234	0.42906	0.746444
GOBP_RESPONSE_TO_GROWTH_FACTOR	1.03171	0.372396	0.428995	0.747707
GOBP_NEURAL_PRECURSOR_CELL_PROLIFERATION	1.05334	0.373096	0.428179	0.739053
GOBP_ERBB_SIGNALING_PATHWAY	1.06517	0.373272	0.427975	0.728792
GOBP_CELL_CELL_ADHESION	-1.03843	0.374046	0.427075	1
GOBP_NEGATIVE_REGULATION_OF_PEPTIDASE_ACTIVITY	-1.06388	0.37415	0.426955	1
GOBP_MESODERM_MORPHOGENESIS	-1.10197	0.374525	0.42652	1
GOBP_RESPONSE_TO_ORGANIC_CYCLIC_COMPOUND	1.04358	0.374656	0.426368	0.735732
GOBP_NEGATIVE_REGULATION_OF_PROTEIN_LOCALIZATION	-1.05726	0.375439	0.425461	1
GOBP_REGULATION_OF_MITOCHONDRIAL_MEMBRANE_PERMEABILITY	1.05264	0.375546	0.425337	0.738349
GOBP_NEURON_PROJECTION_ORGANIZATION	-1.08269	0.376114	0.42468	1
GOBP_MUSCLE_SYSTEM_PROCESS	1.03591	0.37659	0.424131	0.746416
GOBP_HINDBRAIN_MORPHOGENESIS	1.06169	0.377273	0.423345	0.729026
GOBP_POSITIVE_REGULATION_OF_CYTOKINE_PRODUCTION_INVOLVED_IN_IMMUNE_RESPONSE	-1.07733	0.37782	0.422716	1
GOBP_CELL_CELL_ADHESION_VIA_PLASMA_MEMBRANE_ADHESION_MOLECULES	-1.06435	0.377897	0.422627	1
GOBP_DENDRITIC_SPINE_MORPHOGENESIS	-1.05563	0.380228	0.419956	1
GOBP_CELLULAR_RESPONSE_TO_OXYGEN_CONTAINING_COMPOUND	1.03707	0.380952	0.419129	0.747043
GOBP_MICROTUBULE_ORGANIZING_CENTER_ORGANIZATION	1.05295	0.381201	0.418846	0.738834
GOBP_MICROTUBULE_BASED_PROCESS	1.02377	0.38125	0.41879	0.76222
GOBP_REGULATION_OF_CELL_CYCLE_G2_M_PHASE_TRANSITION	1.05616	0.382075	0.417851	0.736687
GOBP_CELLULAR_RESPONSE_TO_HYDROGEN_PEROXIDE	-1.06013	0.383636	0.41608	1
GOBP_VESICLE_CYTOSKELETAL_TRAFFICKING	1.05937	0.383772	0.415927	0.734328
GOBP_TISSUE_MORPHOGENESIS	1.04421	0.383901	0.415781	0.736672
GOBP_MYELOID_LEUKOCYTE_ACTIVATION	1.05094	0.384058	0.415603	0.736325
GOBP_CELLULAR_RESPONSE_TO_ALCOHOL	-1.04956	0.384158	0.41549	1
GOBP_MIRNA_TRANSCRIPTION	1.06241	0.38427	0.415364	0.72974
GOBP_CELLULAR_RESPONSE_TO_ORGANIC_CYCLIC_COMPOUND	1.02983	0.384416	0.415199	0.750422
GOBP_CIRCADIAN_RHYTHM	1.04891	0.384793	0.414773	0.735533
GOBP_CELLULAR_SENESCENCE	1.02491	0.385301	0.4142	0.761679
GOBP_LYMPHOCYTE_MIGRATION	-1.06532	0.38698	0.412311	1
GOBP_SPINDLE_ASSEMBLY	-1.04913	0.38704	0.412244	1
GOBP_REGULATION_OF_HEART_CONTRACTION	1.03223	0.388506	0.410603	0.748828
GOBP_MONOCARBOXYLIC_ACID_BIOSYNTHETIC_PROCESS	1.04377	0.388614	0.410482	0.736511
GOBP_ACTIN_MEDIATED_CELL_CONTRACTION	1.04998	0.38961	0.409369	0.736409
GOBP_CELL_CELL_SIGNALING	1.02371	0.390244	0.408664	0.76107
GOBP_REGULATION_OF_CELLULAR_RESPONSE_TO_TRANSFORMING_GROWTH_FACTOR_BETA_STIMULUS	1.03411	0.391924	0.406798	0.746224
GOBP_POSITIVE_REGULATION_OF_PROTEIN_POLYMERIZATION	1.04221	0.394144	0.404345	0.738261
GOBP_CAMERA_TYPE_EYE_MORPHOGENESIS	1.01563	0.394541	0.403908	0.765429
GOBP_NEGATIVE_REGULATION_OF_SUPRAMOLECULAR_FIBER_ORGANIZATION	1.04678	0.39486	0.403557	0.73602
GOBP_REGULATION_OF_SIGNALING_RECEPTOR_ACTIVITY	1.04829	0.396476	0.401783	0.735988
GOBP_GENERATION_OF_PRECURSOR_METABOLITES_AND_ENERGY	-1.02804	0.397554	0.400604	1
GOBP_NEGATIVE_REGULATION_OF_BMP_SIGNALING_PATHWAY	1.06948	0.397895	0.400232	0.723721
GOBP_NEGATIVE_REGULATION_OF_WNT_SIGNALING_PATHWAY	1.04021	0.399083	0.398937	0.739709
GOBP_REGULATION_OF_GLUCOSE_METABOLIC_PROCESS	1.04707	0.399543	0.398436	0.736619
GOBP_RUFFLE_ASSEMBLY	-1.06102	0.399618	0.398355	1
GOBP_NEGATIVE_REGULATION_OF_INTRINSIC_APOPTOTIC_SIGNALING_PATHWAY	1.05245	0.4	0.39794	0.737529
GOBP_PROTEIN_AUTOPHOSPHORYLATION	1.03686	0.400491	0.397407	0.746323
GOBP_LAMELLIPODIUM_ASSEMBLY	-1.03952	0.401089	0.396759	1
GOBP_AMINO_ACID_METABOLIC_PROCESS	-1.03836	0.40208	0.395688	1
GOBP_RHO_PROTEIN_SIGNAL_TRANSDUCTION	1.01761	0.403302	0.39437	0.767692
GOBP_POSITIVE_REGULATION_OF_INTRACELLULAR_PROTEIN_TRANSPORT	1.04509	0.403694	0.393948	0.738128
GOBP_PIGMENT_METABOLIC_PROCESS	-1.04576	0.403846	0.393784	1
GOBP_TYPE_I_INTERFERON_PRODUCTION	-1.03043	0.404851	0.392705	1
GOBP_ACTIVATION_OF_IMMUNE_RESPONSE	-1.0339	0.405024	0.39252	1
GOBP_POSITIVE_REGULATION_OF_CELL_CELL_ADHESION	-1.04634	0.405172	0.39236	1
GOBP_REGULATION_OF_FILOPODIUM_ASSEMBLY	-1.05404	0.405303	0.39222	1
GOBP_CARDIAC_CHAMBER_MORPHOGENESIS	-1.04434	0.405594	0.391908	1
GOBP_REGULATION_OF_ANATOMICAL_STRUCTURE_SIZE	1.03607	0.406077	0.391391	0.747302
GOBP_APOPTOTIC_SIGNALING_PATHWAY	1.02156	0.40634	0.39111	0.764631
GOBP_REGULATION_OF_CYTOKINESIS	1.03497	0.408696	0.3886	0.745149
GOBP_EMBRYONIC_SKELETAL_SYSTEM_DEVELOPMENT	-1.04221	0.409259	0.388001	1
GOBP_NEGATIVE_REGULATION_OF_EPITHELIAL_CELL_DIFFERENTIATION	-1.04256	0.409266	0.387994	1
GOBP_REGULATION_OF_MUSCLE_CONTRACTION	1.04436	0.409611	0.387628	0.737523
GOBP_DEFENSE_RESPONSE	1.02384	0.410169	0.387037	0.763332
GOBP_NEGATIVE_REGULATION_OF_CELL_CYCLE_G2_M_PHASE_TRANSITION	1.03527	0.410596	0.386585	0.745645
GOBP_INTRACELLULAR_RECEPTOR_SIGNALING_PATHWAY	1.0338	0.411924	0.385183	0.745837
GOBP_POSITIVE_REGULATION_OF_MACROAUTOPHAGY	1.0314	0.412162	0.384932	0.747328
GOBP_NEGATIVE_REGULATION_OF_MRNA_CATABOLIC_PROCESS	1.054	0.412804	0.384257	0.73855
GOBP_NEGATIVE_REGULATION_OF_HEMOPOIESIS	-1.02948	0.413858	0.383149	1
GOBP_POSITIVE_REGULATION_OF_PRODUCTION_OF_MOLECULAR_MEDIATOR_OF_IMMUNE_RESPONSE	1.02015	0.415313	0.381624	0.767213
GOBP_BONE_MORPHOGENESIS	-1.03371	0.416045	0.38086	1
GOBP_REGULATION_OF_PHOSPHATIDYLINOSITOL_3_KINASE_PROTEIN_KINASE_B_SIGNAL_TRANSDUCTION	1.01719	0.416857	0.380013	0.76373
GOBP_REGULATION_OF_CELL_DIVISION	1.02248	0.417073	0.379788	0.763321
GOBP_REGULATION_OF_CELL_DIFFERENTIATION	1.01488	0.417219	0.379636	0.763504
GOBP_HEART_VALVE_MORPHOGENESIS	-1.03704	0.417279	0.379573	1
GOBP_REGULATION_OF_CYTOSKELETON_ORGANIZATION	-1.03066	0.417886	0.378942	1
GOBP_NEGATIVE_REGULATION_OF_MITOTIC_CELL_CYCLE_PHASE_TRANSITION	1.01817	0.418224	0.378591	0.767466
GOBP_RESPONSE_TO_CARBOHYDRATE	1.01157	0.419283	0.377493	0.769095
GOBP_POSITIVE_REGULATION_OF_AXONOGENESIS	-1.04431	0.419643	0.37712	1
GOBP_PROTEIN_DEPHOSPHORYLATION	1.01902	0.420366	0.376373	0.766506
GOBP_POSITIVE_REGULATION_OF_UBIQUITIN_DEPENDENT_PROTEIN_CATABOLIC_PROCESS	-1.03233	0.420775	0.37595	1
GOBP_MUSCLE_CELL_DIFFERENTIATION	1.02562	0.420925	0.375796	0.761026
GOBP_POSITIVE_REGULATION_OF_IMMUNE_EFFECTOR_PROCESS	-1.03247	0.421222	0.375489	1
GOBP_DEVELOPMENTAL_GROWTH	1.01513	0.421652	0.375045	0.764186
GOBP_MUSCLE_CELL_MIGRATION	1.04134	0.422897	0.373765	0.738022
GOBP_NUCLEAR_CHROMOSOME_SEGREGATION	1.01698	0.426434	0.370148	0.763051
GOBP_NEGATIVE_REGULATION_OF_IMMUNE_SYSTEM_PROCESS	-1.01369	0.428341	0.36821	1
GOBP_REGULATION_OF_PHOSPHORUS_METABOLIC_PROCESS	1.00508	0.429078	0.367464	0.779133
GOBP_NEGATIVE_REGULATION_OF_LEUKOCYTE_PROLIFERATION	1.01974	0.429769	0.366765	0.765819
GOBP_LUNG_MORPHOGENESIS	-1.03383	0.431298	0.365223	1
GOBP_REGULATION_OF_INSULIN_RECEPTOR_SIGNALING_PATHWAY	1.00704	0.431767	0.36475	0.77495
GOBP_POSITIVE_REGULATION_OF_DNA_TEMPLATED_TRANSCRIPTION_INITIATION	1.01429	0.43287	0.363642	0.763927
GOBP_CYTOKINE_PRODUCTION	-1.01508	0.433697	0.362813	1
GOBP_NEGATIVE_REGULATION_OF_CELL_PROJECTION_ORGANIZATION	-1.01028	0.434028	0.362482	1
GOBP_NEGATIVE_REGULATION_OF_GROWTH	1.03213	0.437186	0.359334	0.747844
GOBP_EMBRYONIC_PATTERN_SPECIFICATION	-1.0126	0.439479	0.357062	1
GOBP_NEGATIVE_REGULATION_OF_COLD_INDUCED_THERMOGENESIS	-1.01583	0.439926	0.35662	1
GOBP_INTERLEUKIN_6_PRODUCTION	1.01722	0.440605	0.355951	0.76623
GOBP_POSITIVE_REGULATION_OF_CYTOSKELETON_ORGANIZATION	1.01092	0.440678	0.355879	0.768242
GOBP_NEGATIVE_REGULATION_OF_PROTEASOMAL_PROTEIN_CATABOLIC_PROCESS	0.999121	0.442013	0.354565	0.789046
GOBP_REGULATION_OF_GLIAL_CELL_DIFFERENTIATION	-1.0131	0.442529	0.354059	1
GOBP_REGULATION_OF_CHEMOTAXIS	-0.990463	0.443124	0.353475	1
GOBP_POLYOL_METABOLIC_PROCESS	-1.02388	0.443841	0.352773	1
GOBP_NEGATIVE_REGULATION_OF_PROTEOLYSIS_INVOLVED_IN_PROTEIN_CATABOLIC_PROCESS	1.01226	0.444934	0.351704	0.768519
GOBP_POSITIVE_REGULATION_OF_CANONICAL_NF_KAPPAB_SIGNAL_TRANSDUCTION	1.01109	0.444954	0.351685	0.769065
GOBP_CELLULAR_RESPONSE_TO_ACID_CHEMICAL	-1.01459	0.445256	0.351391	1
GOBP_NEGATIVE_REGULATION_OF_ESTABLISHMENT_OF_PROTEIN_LOCALIZATION	-1.01524	0.447124	0.349572	1
GOBP_REGULATION_OF_CELLULAR_COMPONENT_SIZE	1.01719	0.447368	0.349335	0.765011
GOBP_CLATHRIN_DEPENDENT_ENDOCYTOSIS	0.998045	0.447639	0.349072	0.787023
GOBP_RESPONSE_TO_ORGANOPHOSPHORUS	1.00913	0.450644	0.346167	0.771751
GOBP_BONE_MINERALIZATION	1.01514	0.451404	0.345435	0.765447
GOBP_SUPRAMOLECULAR_FIBER_ORGANIZATION	1.00086	0.451895	0.344962	0.786827
GOBP_DEVELOPMENTAL_PROCESS_INVOLVED_IN_REPRODUCTION	1.00202	0.452012	0.34485	0.786353
GOBP_MAMMARY_GLAND_EPITHELIUM_DEVELOPMENT	0.987046	0.452703	0.344187	0.805501
GOBP_CARDIAC_CHAMBER_DEVELOPMENT	-1.0052	0.452763	0.344129	1
GOBP_REGULATION_OF_HEMOPOIESIS	0.998297	0.453333	0.343582	0.788788
GOBP_IMMUNOGLOBULIN_PRODUCTION_INVOLVED_IN_IMMUNOGLOBULIN_MEDIATED_IMMUNE_RESPONSE	1.01757	0.453947	0.342994	0.76649
GOBP_MONOATOMIC_ANION_TRANSPORT	0.998167	0.454148	0.342802	0.787943
GOBP_SENSORY_PERCEPTION_OF_MECHANICAL_STIMULUS	-1.00612	0.454874	0.342109	1
GOBP_T_CELL_PROLIFERATION	1.02013	0.456057	0.340981	0.765942
GOBP_POSITIVE_REGULATION_OF_DNA_BIOSYNTHETIC_PROCESS	0.998833	0.45657	0.340492	0.788641
GOBP_RESPONSE_TO_PURINE_CONTAINING_COMPOUND	0.999506	0.456954	0.340128	0.789279
GOBP_REGULATION_OF_MYOBLAST_DIFFERENTIATION	-1.00963	0.457875	0.339253	1
GOBP_REGULATION_OF_TYPE_I_INTERFERON_MEDIATED_SIGNALING_PATHWAY	-0.989774	0.458621	0.338546	1
GOBP_FIBROBLAST_PROLIFERATION	-0.989081	0.461538	0.335792	1
GOBP_POSITIVE_REGULATION_OF_POST_TRANSLATIONAL_PROTEIN_MODIFICATION	1.00837	0.462338	0.335041	0.772586
GOBP_RESPONSE_TO_SALT	-0.98996	0.463333	0.334106	1
GOBP_FOREBRAIN_DEVELOPMENT	0.995332	0.46347	0.333978	0.790528
GOBP_SENSORY_PERCEPTION_OF_LIGHT_STIMULUS	-0.990691	0.466912	0.330765	1
GOBP_REGULATION_OF_CELL_CELL_ADHESION	-1.00388	0.468153	0.329612	1
GOBP_SYNAPTIC_SIGNALING	-0.994237	0.469231	0.328614	1
GOBP_PROTEIN_EXPORT_FROM_NUCLEUS	0.970717	0.469432	0.328427	0.819069
GOBP_PROTEIN_DEPOLYMERIZATION	0.974561	0.472527	0.325573	0.811584
GOBP_REGULATION_OF_INTRINSIC_APOPTOTIC_SIGNALING_PATHWAY	0.996523	0.472941	0.325193	0.789875
GOBP_FOCAL_ADHESION_ASSEMBLY	-0.989241	0.474061	0.324166	1
GOBP_POSITIVE_REGULATION_OF_TYPE_I_INTERFERON_PRODUCTION	-0.987156	0.474061	0.324166	1
GOBP_REGULATION_OF_MRNA_SPLICING_VIA_SPLICEOSOME	0.996443	0.474273	0.323972	0.788821
GOBP_POSITIVE_REGULATION_OF_CELL_CYCLE_G1_S_PHASE_TRANSITION	0.979238	0.476309	0.322111	0.810284
GOBP_RECEPTOR_METABOLIC_PROCESS	-0.969513	0.476449	0.321983	1
GOBP_NEGATIVE_REGULATION_OF_PROTEIN_POLYMERIZATION	0.985456	0.477516	0.321012	0.804766
GOBP_AXON_DEVELOPMENT	0.990305	0.477833	0.320724	0.801809
GOBP_REGULATION_OF_EPITHELIAL_CELL_DIFFERENTIATION	0.983353	0.47806	0.320518	0.805359
GOBP_POSITIVE_REGULATION_OF_INTRACELLULAR_TRANSPORT	0.986261	0.47981	0.318931	0.806386
GOBP_POSITIVE_REGULATION_OF_TRANSMEMBRANE_RECEPTOR_PROTEIN_SERINE_THREONINE_KINASE_SIGNALING_PATHWAY	-0.999935	0.480734	0.318095	1
GOBP_POSITIVE_REGULATION_OF_IMMUNE_RESPONSE	0.983657	0.482667	0.316353	0.805882
GOBP_REGULATION_OF_CALCIUM_ION_TRANSMEMBRANE_TRANSPORT	-0.991727	0.483126	0.315939	1
GOBP_REGULATION_OF_GENERATION_OF_PRECURSOR_METABOLITES_AND_ENERGY	0.986014	0.483412	0.315682	0.804445
GOBP_FACE_DEVELOPMENT	0.981883	0.483645	0.315473	0.806845
GOBP_REGULATION_OF_METAL_ION_TRANSPORT	0.981348	0.484849	0.314394	0.806987
GOBP_PROTEIN_LOCALIZATION_TO_EXTRACELLULAR_REGION	-0.983395	0.486043	0.313326	1
GOBP_RESPONSE_TO_TYPE_II_INTERFERON	0.976144	0.486667	0.312768	0.80996
GOBP_REGULATION_OF_VASCULATURE_DEVELOPMENT	-0.981619	0.48833	0.311286	1
GOBP_VIRAL_GENE_EXPRESSION	0.96352	0.489157	0.310552	0.82704
GOBP_MYELOID_LEUKOCYTE_MEDIATED_IMMUNITY	-0.985573	0.489209	0.310506	1
GOBP_HOMEOSTATIC_PROCESS	1.00096	0.489209	0.310506	0.787866
GOBP_NON_CANONICAL_NF_KAPPAB_SIGNAL_TRANSDUCTION	0.965255	0.489461	0.310282	0.826269
GOBP_BLOOD_VESSEL_ENDOTHELIAL_CELL_MIGRATION	0.984642	0.489842	0.309944	0.804427
GOBP_REGULATION_OF_EXTENT_OF_CELL_GROWTH	-0.981946	0.49009	0.309724	1
GOBP_POSITIVE_REGULATION_OF_CELL_CYCLE	0.978126	0.492308	0.307763	0.809606
GOBP_REGULATION_OF_VIRAL_GENOME_REPLICATION	-0.990399	0.492565	0.307536	1
GOBP_POSITIVE_REGULATION_OF_LIPID_TRANSPORT	-0.97287	0.492832	0.307302	1
GOBP_RESPONSE_TO_NITROGEN_COMPOUND	0.993488	0.495298	0.305134	0.794307
GOBP_MONONUCLEAR_CELL_MIGRATION	0.97504	0.495556	0.304908	0.811588
GOBP_REGULATION_OF_VACUOLE_ORGANIZATION	-0.981083	0.496403	0.304166	1
GOBP_AUTOPHAGOSOME_MATURATION	0.968199	0.496802	0.303817	0.820723
GOBP_REGULATION_OF_CELLULAR_SENESCENCE	0.959934	0.497738	0.303	0.834053
GOBP_PROTEIN_N_LINKED_GLYCOSYLATION	-0.979133	0.5	0.30103	1
GOBP_IMMUNE_EFFECTOR_PROCESS	0.977923	0.5	0.30103	0.808893
GOBP_NEGATIVE_REGULATION_OF_AUTOPHAGY	0.969758	0.501166	0.300019	0.82044
GOBP_CELL_KILLING	-0.968896	0.502582	0.298793	1
GOBP_FATTY_ACID_BIOSYNTHETIC_PROCESS	-0.972417	0.502683	0.298706	1
GOBP_REGULATION_OF_SUPRAMOLECULAR_FIBER_ORGANIZATION	0.977302	0.503497	0.298004	0.808091
GOBP_T_CELL_ACTIVATION	0.982674	0.504	0.297569	0.805999
GOBP_CARBOHYDRATE_METABOLIC_PROCESS	0.987209	0.50411	0.297475	0.806333
GOBP_DEFENSE_RESPONSE_TO_BACTERIUM	-0.970139	0.504274	0.297334	1
GOBP_SMOOTH_MUSCLE_CELL_MIGRATION	0.968889	0.504386	0.297237	0.821397
GOBP_RESPONSE_TO_TOXIC_SUBSTANCE	0.985167	0.504505	0.297135	0.80432
GOBP_NEGATIVE_REGULATION_OF_RESPONSE_TO_EXTERNAL_STIMULUS	0.978743	0.505025	0.296687	0.810418
GOBP_REGULATION_OF_STRIATED_MUSCLE_CONTRACTION	0.947261	0.5074	0.29465	0.844591
GOBP_RESPONSE_TO_GAMMA_RADIATION	-0.96099	0.507435	0.29462	1
GOBP_REGULATION_OF_MULTICELLULAR_ORGANISM_GROWTH	0.946462	0.507592	0.294485	0.845483
GOBP_NEGATIVE_REGULATION_OF_CATABOLIC_PROCESS	0.987804	0.508997	0.293284	0.807293
GOBP_BIOMINERAL_TISSUE_DEVELOPMENT	-0.951368	0.509158	0.293148	1
GOBP_ACTIN_FILAMENT_BASED_PROCESS	0.987255	0.509259	0.293061	0.807493
GOBP_REGULATION_OF_VIRAL_PROCESS	-0.980986	0.511236	0.291379	1
GOBP_EMBRYONIC_DIGIT_MORPHOGENESIS	0.958761	0.511261	0.291357	0.833235
GOBP_REGULATION_OF_HEART_GROWTH	0.945965	0.512987	0.289894	0.84429
GOBP_NEUROTRANSMITTER_TRANSPORT	-0.962173	0.514783	0.288376	1
GOBP_NEGATIVE_REGULATION_OF_PLASMA_MEMBRANE_BOUNDED_CELL_PROJECTION_ASSEMBLY	-0.952741	0.515444	0.287818	1
GOBP_MAINTENANCE_OF_CELL_NUMBER	0.968861	0.516373	0.287037	0.82023
GOBP_LABYRINTHINE_LAYER_DEVELOPMENT	0.927563	0.521277	0.282932	0.859097
GOBP_WOUND_HEALING	0.954322	0.521277	0.282932	0.837179
GOBP_HEMOPOIESIS	0.964291	0.521739	0.282547	0.827415
GOBP_ANTERIOR_POSTERIOR_PATTERN_SPECIFICATION	0.978168	0.5225	0.281914	0.810763
GOBP_REGULATION_OF_STEM_CELL_DIFFERENTIATION	0.948007	0.522727	0.281725	0.843922
GOBP_MORPHOGENESIS_OF_A_POLARIZED_EPITHELIUM	0.941526	0.523595	0.281004	0.848623
GOBP_REGULATION_OF_PROGRAMMED_CELL_DEATH	0.986201	0.524306	0.280416	0.805252
GOBP_REGULATION_OF_TUBE_SIZE	-0.954268	0.524561	0.280204	1
GOBP_INTERLEUKIN_10_PRODUCTION	-0.943433	0.524771	0.280031	1
GOBP_POSITIVE_REGULATION_OF_PEPTIDASE_ACTIVITY	0.954504	0.526682	0.278451	0.837961
GOBP_MITOTIC_SPINDLE_ORGANIZATION	-0.944321	0.52669	0.278445	1
GOBP_REGULATION_OF_EXOCYTOSIS	0.961869	0.526807	0.278349	0.830022
GOBP_REGULATION_OF_GLIOGENESIS	-0.930299	0.526902	0.27827	1
GOBP_POSITIVE_REGULATION_OF_CYTOSOLIC_CALCIUM_ION_CONCENTRATION	0.95775	0.527233	0.277997	0.832191
GOBP_EXOCYTOSIS	0.963983	0.527322	0.277924	0.827015
GOBP_NEGATIVE_REGULATION_OF_HORMONE_SECRETION	0.941171	0.528017	0.277352	0.848285
GOBP_REGULATION_OF_LIPID_METABOLIC_PROCESS	-0.956211	0.528213	0.277191	1
GOBP_EMBRYONIC_HEART_TUBE_DEVELOPMENT	-0.930585	0.528269	0.277145	1
GOBP_SIGNAL_TRANSDUCTION_IN_ABSENCE_OF_LIGAND	-0.932877	0.5286	0.276873	1
GOBP_NEGATIVE_REGULATION_OF_NEURON_PROJECTION_DEVELOPMENT	-0.947699	0.52993	0.275782	1
GOBP_CELLULAR_COMPONENT_DISASSEMBLY	0.977437	0.530928	0.274965	0.808977
GOBP_REACTIVE_NITROGEN_SPECIES_METABOLIC_PROCESS	0.921336	0.531111	0.274815	0.861159
GOBP_RESPONSE_TO_ALCOHOL	-0.939827	0.531469	0.274522	1
GOBP_CYTOSOLIC_PATTERN_RECOGNITION_RECEPTOR_SIGNALING_PATHWAY	-0.945073	0.53322	0.273094	1
GOBP_REGULATION_OF_ERBB_SIGNALING_PATHWAY	0.946059	0.533473	0.272888	0.845258
GOBP_OUTFLOW_TRACT_MORPHOGENESIS	-0.9594	0.53442	0.272117	1
GOBP_SMALL_MOLECULE_BIOSYNTHETIC_PROCESS	-0.965204	0.534622	0.271953	1
GOBP_CELL_PROJECTION_ORGANIZATION	0.980292	0.534884	0.271741	0.808579
GOBP_MONOATOMIC_CATION_TRANSPORT	0.971987	0.535385	0.271334	0.817003
GOBP_REGULATORY_NCRNA_PROCESSING	0.933962	0.535398	0.271323	0.853943
GOBP_RENAL_TUBULE_MORPHOGENESIS	-0.935159	0.53626	0.270625	1
GOBP_CRANIAL_SKELETAL_SYSTEM_DEVELOPMENT	-0.9378	0.536723	0.27025	1
GOBP_MORPHOGENESIS_OF_AN_EPITHELIUM	0.959275	0.53913	0.268306	0.834495
GOBP_NEGATIVE_REGULATION_OF_PROTEIN_SERINE_THREONINE_KINASE_ACTIVITY	0.953592	0.539535	0.26798	0.836738
GOBP_REGULATION_OF_TRANS_SYNAPTIC_SIGNALING	-0.956122	0.540404	0.267281	1
GOBP_REGULATION_OF_LIPID_LOCALIZATION	0.958421	0.541262	0.266592	0.83169
GOBP_NEGATIVE_REGULATION_OF_POST_TRANSLATIONAL_PROTEIN_MODIFICATION	0.936715	0.541936	0.266052	0.850827
GOBP_NEGATIVE_REGULATION_OF_MUSCLE_CELL_APOPTOTIC_PROCESS	-0.943437	0.543561	0.264752	1
GOBP_REGULATION_OF_CARTILAGE_DEVELOPMENT	0.954043	0.54382	0.264545	0.836745
GOBP_MALE_GAMETE_GENERATION	0.958787	0.544236	0.264213	0.834412
GOBP_RESPONSE_TO_BMP	0.950339	0.545249	0.263405	0.843964
GOBP_INTERLEUKIN_1_BETA_PRODUCTION	-0.917206	0.545788	0.262976	1
GOBP_CELL_CELL_SIGNALING_BY_WNT	0.949921	0.546219	0.262634	0.841356
GOBP_FEMALE_PREGNANCY	-0.939968	0.546595	0.262334	1
GOBP_POSITIVE_REGULATION_OF_SMOOTH_MUSCLE_CELL_PROLIFERATION	0.9313	0.54661	0.262322	0.854651
GOBP_CELLULAR_RESPONSE_TO_STEROID_HORMONE_STIMULUS	0.950063	0.54717	0.261878	0.84223
GOBP_CARBOHYDRATE_DERIVATIVE_BIOSYNTHETIC_PROCESS	-0.954843	0.54858	0.26076	1
GOBP_EPITHELIAL_TO_MESENCHYMAL_TRANSITION	-0.941093	0.549488	0.260042	1
GOBP_POSITIVE_REGULATION_OF_ACTIN_FILAMENT_BUNDLE_ASSEMBLY	-0.946392	0.549632	0.259928	1
GOBP_BONE_REMODELING	0.942854	0.550936	0.258899	0.848817
GOBP_REGULATION_OF_ACTOMYOSIN_STRUCTURE_ORGANIZATION	0.950095	0.551402	0.258532	0.843398
GOBP_LAMELLIPODIUM_ORGANIZATION	-0.931136	0.551661	0.258328	1
GOBP_CARBOHYDRATE_DERIVATIVE_METABOLIC_PROCESS	-0.956914	0.551825	0.258199	1
GOBP_GLIAL_CELL_DIFFERENTIATION	0.940896	0.55335	0.257	0.847768
GOBP_LEUKOCYTE_CELL_CELL_ADHESION	0.92073	0.55409	0.25642	0.860244
GOBP_POSITIVE_REGULATION_OF_INTERFERON_BETA_PRODUCTION	-0.934205	0.554196	0.256337	1
GOBP_FIBROBLAST_MIGRATION	0.926059	0.554566	0.256047	0.861697
GOBP_CELLULAR_RESPONSE_TO_IONIZING_RADIATION	0.933264	0.554639	0.255989	0.853325
GOBP_MITOCHONDRION_ORGANIZATION	-0.942251	0.555215	0.255539	1
GOBP_RETROGRADE_VESICLE_MEDIATED_TRANSPORT_GOLGI_TO_ENDOPLASMIC_RETICULUM	-0.940256	0.555343	0.255438	1
GOBP_ACTOMYOSIN_STRUCTURE_ORGANIZATION	0.958753	0.555556	0.255272	0.832012
GOBP_MAINTENANCE_OF_LOCATION_IN_CELL	-0.942118	0.556106	0.254843	1
GOBP_CELLULAR_RESPONSE_TO_OXIDATIVE_STRESS	-0.93144	0.55614	0.254816	1
GOBP_HEMATOPOIETIC_OR_LYMPHOID_ORGAN_DEVELOPMENT	0.924644	0.556291	0.254698	0.859063
GOBP_NEGATIVE_REGULATION_OF_INFLAMMATORY_RESPONSE	0.915178	0.557447	0.253797	0.866587
GOBP_POSITIVE_REGULATION_OF_RESPONSE_TO_EXTERNAL_STIMULUS	-0.952287	0.560122	0.251718	1
GOBP_POSITIVE_REGULATION_OF_CHEMOKINE_PRODUCTION	-0.908578	0.562731	0.249699	1
GOBP_ODONTOGENESIS	0.919803	0.56338	0.249198	0.860117
GOBP_LEUKOCYTE_HOMEOSTASIS	0.921182	0.56338	0.249198	0.860364
GOBP_NEGATIVE_REGULATION_OF_SECRETION	0.932165	0.56351	0.249098	0.853597
GOBP_RESPONSE_TO_ACID_CHEMICAL	-0.914112	0.565056	0.247909	1
GOBP_CD4_POSITIVE_ALPHA_BETA_T_CELL_DIFFERENTIATION	-0.916472	0.56553	0.247545	1
GOBP_POSITIVE_REGULATION_OF_PROTEOLYSIS_INVOLVED_IN_PROTEIN_CATABOLIC_PROCESS	-0.931494	0.565674	0.247434	1
GOBP_REGULATION_OF_DENDRITE_MORPHOGENESIS	-0.920997	0.566202	0.247029	1
GOBP_POSITIVE_REGULATION_OF_TRANSLATION	0.92779	0.566434	0.246851	0.859773
GOBP_SKIN_DEVELOPMENT	0.949626	0.5675	0.246034	0.840968
GOBP_MUSCLE_STRUCTURE_DEVELOPMENT	0.967416	0.567976	0.24567	0.821558
GOBP_REGULATION_OF_PROTEASOMAL_UBIQUITIN_DEPENDENT_PROTEIN_CATABOLIC_PROCESS	-0.936536	0.56848	0.245285	1
GOBP_REGULATION_OF_SIGNAL_TRANSDUCTION_BY_P53_CLASS_MEDIATOR	0.919909	0.569264	0.244686	0.861056
GOBP_CALCIUM_ION_TRANSMEMBRANE_TRANSPORT	-0.929276	0.571942	0.242648	1
GOBP_REGULATION_OF_CARDIAC_MUSCLE_CONTRACTION	0.919188	0.572052	0.242564	0.859244
GOBP_REGULATION_OF_STRESS_ACTIVATED_PROTEIN_KINASE_SIGNALING_CASCADE	0.936774	0.572082	0.242541	0.851919
GOBP_PROTEIN_K48_LINKED_UBIQUITINATION	-0.922681	0.57268	0.242088	1
GOBP_REGULATION_OF_OSTEOCLAST_DIFFERENTIATION	-0.919015	0.572993	0.241851	1
GOBP_REGULATION_OF_CANONICAL_WNT_SIGNALING_PATHWAY	0.935733	0.573643	0.241358	0.852019
GOBP_IMPORT_INTO_NUCLEUS	0.938832	0.57377	0.241262	0.850415
GOBP_POSITIVE_REGULATION_OF_CATION_TRANSMEMBRANE_TRANSPORT	-0.92099	0.573801	0.241239	1
GOBP_NUCLEOSIDE_PHOSPHATE_CATABOLIC_PROCESS	-0.924705	0.574506	0.240705	1
GOBP_HEART_VALVE_DEVELOPMENT	-0.921399	0.574775	0.240502	1
GOBP_REGULATION_OF_DEFENSE_RESPONSE_TO_VIRUS_BY_HOST	-0.91257	0.575238	0.240152	1
GOBP_INNATE_IMMUNE_RESPONSE	0.954739	0.575301	0.240105	0.838627
GOBP_POSITIVE_REGULATION_OF_NF_KAPPAB_TRANSCRIPTION_FACTOR_ACTIVITY	0.933896	0.576037	0.23955	0.852909
GOBP_GLYCOLIPID_BIOSYNTHETIC_PROCESS	-0.919293	0.577061	0.238778	1
GOBP_RESPONSE_TO_WOUNDING	-0.934848	0.577352	0.238559	1
GOBP_REGULATION_OF_ENDOCYTOSIS	-0.93326	0.577778	0.238239	1
GOBP_REGULATION_OF_AXONOGENESIS	-0.922408	0.578856	0.237429	1
GOBP_STEROID_HORMONE_MEDIATED_SIGNALING_PATHWAY	-0.915088	0.579892	0.236653	1
GOBP_LEUKOCYTE_MEDIATED_CYTOTOXICITY	-0.913886	0.580817	0.235961	1
GOBP_NEGATIVE_REGULATION_OF_CATALYTIC_ACTIVITY	0.945893	0.580902	0.235897	0.843236
GOBP_REPRODUCTIVE_SYSTEM_DEVELOPMENT	0.92923	0.582279	0.234869	0.857343
GOBP_AXIS_SPECIFICATION	-0.91485	0.582593	0.234635	1
GOBP_PHOSPHOLIPID_METABOLIC_PROCESS	-0.927863	0.582792	0.234486	1
GOBP_NEGATIVE_REGULATION_OF_SMALL_MOLECULE_METABOLIC_PROCESS	0.910458	0.583144	0.234225	0.869853
GOBP_SIGNAL_RELEASE	0.937045	0.583942	0.233631	0.85249
GOBP_NEGATIVE_REGULATION_OF_CELL_DIFFERENTIATION	0.944693	0.584699	0.233067	0.84512
GOBP_REGULATION_OF_DENDRITE_DEVELOPMENT	-0.904313	0.586265	0.231906	1
GOBP_POSITIVE_REGULATION_OF_PROTEIN_BINDING	-0.915688	0.586268	0.231904	1
GOBP_ENERGY_DERIVATION_BY_OXIDATION_OF_ORGANIC_COMPOUNDS	-0.929698	0.586854	0.23147	1
GOBP_ALPHA_AMINO_ACID_CATABOLIC_PROCESS	-0.8966	0.586879	0.231451	1
GOBP_SENSORY_ORGAN_MORPHOGENESIS	0.92527	0.587805	0.230767	0.859974
GOBP_REGULATION_OF_DNA_TEMPLATED_DNA_REPLICATION	0.906176	0.589212	0.229729	0.87413
GOBP_POSITIVE_REGULATION_OF_LYMPHOCYTE_DIFFERENTIATION	-0.895181	0.589316	0.229652	1
GOBP_MUSCLE_HYPERTROPHY	0.924783	0.589569	0.229465	0.859933
GOBP_LEUKOCYTE_MIGRATION	-0.912261	0.590682	0.228646	1
GOBP_EMBRYONIC_PLACENTA_DEVELOPMENT	-0.915868	0.590909	0.228479	1
GOBP_MALE_SEX_DIFFERENTIATION	0.922314	0.591743	0.227867	0.85995
GOBP_LIPID_BIOSYNTHETIC_PROCESS	-0.93789	0.591772	0.227845	1
GOBP_CELLULAR_RESPONSE_TO_OSMOTIC_STRESS	0.912527	0.593074	0.226891	0.867174
GOBP_NEGATIVE_REGULATION_OF_PHOSPHORYLATION	0.933999	0.593434	0.226627	0.855048
GOBP_REGULATION_OF_LEUKOCYTE_PROLIFERATION	0.923164	0.593458	0.22661	0.860315
GOBP_REGULATION_OF_INNATE_IMMUNE_RESPONSE	-0.924735	0.595238	0.225309	1
GOBP_SMOOTH_MUSCLE_CELL_DIFFERENTIATION	-0.904177	0.595782	0.224913	1
GOBP_PROTEIN_TARGETING_TO_MITOCHONDRION	-0.888104	0.596015	0.224743	1
GOBP_POSITIVE_REGULATION_OF_SMALL_MOLECULE_METABOLIC_PROCESS	-0.911594	0.596774	0.22419	1
GOBP_IMMUNE_RESPONSE_REGULATING_CELL_SURFACE_RECEPTOR_SIGNALING_PATHWAY	-0.919357	0.597039	0.223997	1
GOBP_RESPONSE_TO_HYDROGEN_PEROXIDE	-0.889041	0.597865	0.223397	1
GOBP_ERK1_AND_ERK2_CASCADE	0.92562	0.598039	0.22327	0.861564
GOBP_ORGANIC_HYDROXY_COMPOUND_METABOLIC_PROCESS	0.942038	0.598945	0.222613	0.848549
GOBP_NON_CANONICAL_WNT_SIGNALING_PATHWAY	-0.87699	0.599258	0.222386	1
GOBP_TRIGLYCERIDE_METABOLIC_PROCESS	-0.906134	0.599278	0.222372	1
GOBP_REGULATION_OF_IMMUNE_EFFECTOR_PROCESS	-0.912806	0.599338	0.222328	1
GOBP_CD4_POSITIVE_ALPHA_BETA_T_CELL_ACTIVATION	-0.903526	0.6	0.221849	1
GOBP_LYSOSOMAL_TRANSPORT	-0.913478	0.6007	0.221342	1
GOBP_PROTEIN_AUTOUBIQUITINATION	-0.899759	0.601093	0.221058	1
GOBP_COGNITION	0.909111	0.603365	0.21942	0.870635
GOBP_GLYCOPROTEIN_BIOSYNTHETIC_PROCESS	-0.916461	0.603679	0.219194	1
GOBP_ORGANIC_HYDROXY_COMPOUND_BIOSYNTHETIC_PROCESS	-0.909238	0.60453	0.218582	1
GOBP_POSITIVE_REGULATION_OF_SMALL_GTPASE_MEDIATED_SIGNAL_TRANSDUCTION	-0.868519	0.604563	0.218559	1
GOBP_INNATE_IMMUNE_RESPONSE_ACTIVATING_CELL_SURFACE_RECEPTOR_SIGNALING_PATHWAY	-0.88424	0.605505	0.217883	1
GOBP_POSITIVE_REGULATION_OF_LEUKOCYTE_CHEMOTAXIS	-0.878035	0.609195	0.215243	1
GOBP_PRIMARY_NEURAL_TUBE_FORMATION	0.90705	0.610973	0.213978	0.87442
GOBP_REGULATION_OF_G_PROTEIN_COUPLED_RECEPTOR_SIGNALING_PATHWAY	0.889366	0.611494	0.213608	0.897637
GOBP_REGULATION_OF_PRODUCTION_OF_MOLECULAR_MEDIATOR_OF_IMMUNE_RESPONSE	-0.889153	0.611684	0.213473	1
GOBP_REGULATION_OF_BLOOD_VESSEL_ENDOTHELIAL_CELL_MIGRATION	0.901261	0.611714	0.213452	0.879797
GOBP_POSITIVE_REGULATION_OF_LYMPHOCYTE_ACTIVATION	-0.909055	0.614094	0.211765	1
GOBP_REGULATION_OF_ACTIN_FILAMENT_ORGANIZATION	0.910155	0.614815	0.211256	0.869413
GOBP_MACROMOLECULE_METHYLATION	0.925465	0.616092	0.210354	0.860706
GOBP_ORGANOPHOSPHATE_ESTER_TRANSPORT	-0.887094	0.616364	0.210163	1
GOBP_CELL_SUBSTRATE_JUNCTION_ORGANIZATION	-0.892417	0.617347	0.209471	1
GOBP_MUSCLE_CELL_APOPTOTIC_PROCESS	0.883012	0.617778	0.209168	0.90484
GOBP_POSITIVE_REGULATION_OF_VIRAL_PROCESS	0.883648	0.618304	0.208798	0.904642
GOBP_MRNA_TRANSCRIPTION	-0.875045	0.618692	0.208526	1
GOBP_REGULATION_OF_MYELOID_LEUKOCYTE_DIFFERENTIATION	-0.889676	0.619308	0.208093	1
GOBP_MITOTIC_SISTER_CHROMATID_SEGREGATION	0.897971	0.619953	0.207642	0.882708
GOBP_MYELOID_CELL_DIFFERENTIATION	0.93757	0.620112	0.20753	0.852412
GOBP_CYTOKINE_PRODUCTION_INVOLVED_IN_IMMUNE_RESPONSE	-0.880378	0.62069	0.207126	1
GOBP_EYE_MORPHOGENESIS	0.895587	0.62069	0.207126	0.885786
GOBP_STEROL_METABOLIC_PROCESS	-0.883236	0.621469	0.206581	1
GOBP_PROTEIN_MODIFICATION_BY_SMALL_PROTEIN_CONJUGATION	0.942609	0.621951	0.206244	0.848248
GOBP_POSITIVE_REGULATION_OF_PROTEIN_SECRETION	0.90048	0.622727	0.205702	0.880373
GOBP_EMBRYONIC_HEART_TUBE_MORPHOGENESIS	-0.879971	0.624785	0.20427	1
GOBP_CELL_JUNCTION_ASSEMBLY	-0.909562	0.62521	0.203974	1
GOBP_TELOMERE_MAINTENANCE_IN_RESPONSE_TO_DNA_DAMAGE	0.846334	0.626087	0.203365	0.935887
GOBP_REGULATION_OF_MEMBRANE_POTENTIAL	-0.905326	0.626466	0.203103	1
GOBP_TUMOR_NECROSIS_FACTOR_MEDIATED_SIGNALING_PATHWAY	-0.868211	0.626571	0.20303	1
GOBP_ALPHA_BETA_T_CELL_ACTIVATION	-0.885006	0.626943	0.202772	1
GOBP_CALCIUM_ION_HOMEOSTASIS	-0.899487	0.627946	0.202078	1
GOBP_CELL_GROWTH	0.940636	0.628032	0.202018	0.847187
GOBP_MYELOID_CELL_DEVELOPMENT	0.888461	0.628378	0.201779	0.898591
GOBP_CELLULAR_RESPONSE_TO_KETONE	-0.856243	0.628676	0.201573	1
GOBP_REGULATION_OF_STEROL_TRANSPORT	-0.875489	0.628731	0.201535	1
GOBP_CYTOSKELETON_DEPENDENT_INTRACELLULAR_TRANSPORT	0.899332	0.629032	0.201327	0.880629
GOBP_INTRINSIC_APOPTOTIC_SIGNALING_PATHWAY_BY_P53_CLASS_MEDIATOR	0.873583	0.630531	0.200294	0.919892
GOBP_ESTABLISHMENT_OF_CELL_POLARITY	-0.896069	0.630662	0.200203	1
GOBP_NEGATIVE_REGULATION_OF_RNA_CATABOLIC_PROCESS	0.870667	0.631236	0.199808	0.919051
GOBP_RESPONSE_TO_INORGANIC_SUBSTANCE	0.913958	0.632275	0.199094	0.865953
GOBP_REGULATION_OF_PH	0.873426	0.633803	0.198046	0.919048
GOBP_CYTOKINE_MEDIATED_SIGNALING_PATHWAY	0.922906	0.634078	0.197857	0.859757
GOBP_AXON_GUIDANCE	-0.874872	0.635063	0.197183	1
GOBP_T_CELL_DIFFERENTIATION	-0.893574	0.635451	0.196918	1
GOBP_REGULATION_OF_CALCIUM_ION_TRANSPORT	-0.892733	0.636513	0.196193	1
GOBP_POSITIVE_REGULATION_OF_OSTEOBLAST_DIFFERENTIATION	0.863414	0.63913	0.194411	0.92523
GOBP_T_CELL_DIFFERENTIATION_IN_THYMUS	-0.868974	0.639442	0.194199	1
GOBP_CENTRAL_NERVOUS_SYSTEM_NEURON_DEVELOPMENT	0.865039	0.63983	0.193935	0.926588
GOBP_REGENERATION	-0.878838	0.639854	0.193919	1
GOBP_ARTERY_DEVELOPMENT	-0.856489	0.641682	0.19268	1
GOBP_REGULATION_OF_DEPHOSPHORYLATION	0.900337	0.642353	0.192226	0.879513
GOBP_POSITIVE_REGULATION_OF_CELL_POPULATION_PROLIFERATION	0.932388	0.642623	0.192044	0.854298
GOBP_ANTIGEN_RECEPTOR_MEDIATED_SIGNALING_PATHWAY	-0.874435	0.643103	0.191719	1
GOBP_LEUKOCYTE_PROLIFERATION	0.916408	0.644156	0.191009	0.864882
GOBP_CELLULAR_RESPONSE_TO_CHEMICAL_STRESS	-0.890061	0.644628	0.190691	1
GOBP_AXON_EXTENSION	-0.858043	0.645683	0.18998	1
GOBP_REGULATION_OF_DEFENSE_RESPONSE	0.930714	0.646154	0.189664	0.854919
GOBP_POSITIVE_REGULATION_OF_ERK1_AND_ERK2_CASCADE	0.884164	0.646396	0.189501	0.905811
GOBP_ESTABLISHMENT_OF_ENDOTHELIAL_BARRIER	-0.848909	0.646484	0.189442	1
GOBP_POSITIVE_REGULATION_OF_NON_CANONICAL_NF_KAPPAB_SIGNAL_TRANSDUCTION	0.871743	0.647059	0.189056	0.920306
GOBP_SOMATIC_DIVERSIFICATION_OF_IMMUNOGLOBULINS	-0.858993	0.648184	0.188302	1
GOBP_SOMATIC_DIVERSIFICATION_OF_IMMUNOGLOBULINS_INVOLVED_IN_IMMUNE_RESPONSE	0.837636	0.648585	0.188033	0.933295
GOBP_FORMATION_OF_PRIMARY_GERM_LAYER	-0.84893	0.649306	0.187551	1
GOBP_PROTON_TRANSMEMBRANE_TRANSPORT	-0.856852	0.65	0.187087	1
GOBP_POTASSIUM_ION_TRANSPORT	-0.862256	0.650877	0.186501	1
GOBP_POSITIVE_REGULATION_OF_PROTEIN_LOCALIZATION	0.919353	0.651163	0.18631	0.860034
GOBP_BIOLOGICAL_PROCESS_INVOLVED_IN_INTRASPECIES_INTERACTION_BETWEEN_ORGANISMS	0.851028	0.652268	0.185574	0.933381
GOBP_CORONARY_VASCULATURE_DEVELOPMENT	0.856524	0.652747	0.185255	0.930321
GOBP_REGULATION_OF_ACTIN_FILAMENT_LENGTH	0.868856	0.654118	0.184344	0.920763
GOBP_MICROTUBULE_CYTOSKELETON_ORGANIZATION_INVOLVED_IN_MITOSIS	0.896649	0.65625	0.182931	0.884521
GOBP_REGULATION_OF_PEPTIDASE_ACTIVITY	-0.884225	0.657895	0.181844	1
GOBP_REGULATION_OF_MITOCHONDRIAL_MEMBRANE_POTENTIAL	0.870732	0.658257	0.181605	0.920118
GOBP_POSITIVE_REGULATION_OF_T_CELL_PROLIFERATION	0.845437	0.658314	0.181567	0.935384
GOBP_JNK_CASCADE	0.901687	0.659367	0.180873	0.879891
GOBP_TISSUE_REMODELING	-0.860338	0.659722	0.180639	1
GOBP_REGULATION_OF_CANONICAL_NF_KAPPAB_SIGNAL_TRANSDUCTION	-0.877506	0.661667	0.179361	1
GOBP_REGULATION_OF_NEUROTRANSMITTER_SECRETION	0.851786	0.662132	0.179056	0.934246
GOBP_NEGATIVE_REGULATION_OF_PROTEOLYSIS	0.870818	0.662621	0.178735	0.921113
GOBP_REGULATION_OF_MEMBRANE_PERMEABILITY	0.854526	0.663883	0.177908	0.93076
GOBP_SOMATIC_DIVERSIFICATION_OF_IMMUNE_RECEPTORS	-0.834306	0.66426	0.177662	1
GOBP_INTERFERON_MEDIATED_SIGNALING_PATHWAY	-0.838009	0.664855	0.177273	1
GOBP_MYOBLAST_DIFFERENTIATION	-0.857816	0.666667	0.176091	1
GOBP_RESPONSE_TO_KETONE	-0.854658	0.666667	0.176091	1
GOBP_MULTICELLULAR_ORGANISMAL_LEVEL_HOMEOSTASIS	0.92342	0.666667	0.176091	0.860878
GOBP_SYNAPSE_ASSEMBLY	-0.86422	0.667832	0.175333	1
GOBP_GLYCEROPHOSPHOLIPID_METABOLIC_PROCESS	-0.876542	0.66893	0.174619	1
GOBP_REGULATION_OF_PROTEOLYSIS	0.912339	0.671271	0.173102	0.866447
GOBP_MESONEPHROS_DEVELOPMENT	0.846088	0.671395	0.173022	0.935205
GOBP_MITOTIC_DNA_INTEGRITY_CHECKPOINT_SIGNALING	0.850183	0.671982	0.172643	0.932903
GOBP_REGULATION_OF_PROTEIN_DEPHOSPHORYLATION	0.857463	0.673031	0.171965	0.92949
GOBP_NEGATIVE_REGULATION_OF_INNATE_IMMUNE_RESPONSE	-0.833755	0.673285	0.171801	1
GOBP_AMINOGLYCAN_METABOLIC_PROCESS	0.86004	0.674468	0.171039	0.928743
GOBP_REGULATION_OF_ENDOPEPTIDASE_ACTIVITY	-0.882905	0.677578	0.169041	1
GOBP_REGULATION_OF_ALPHA_BETA_T_CELL_ACTIVATION	-0.845693	0.677996	0.168773	1
GOBP_POSITIVE_REGULATION_OF_DEFENSE_RESPONSE	-0.883862	0.678354	0.168544	1
GOBP_NEURON_APOPTOTIC_PROCESS	0.881027	0.678657	0.16835	0.908067
GOBP_POSITIVE_REGULATION_OF_PROTEIN_IMPORT_INTO_NUCLEUS	-0.838439	0.679211	0.167995	1
GOBP_POSITIVE_REGULATION_OF_PROTEIN_LOCALIZATION_TO_MEMBRANE	0.81242	0.679916	0.167545	0.951762
GOBP_POSITIVE_REGULATION_OF_CATALYTIC_ACTIVITY	0.914925	0.680251	0.167331	0.864863
GOBP_VASCULAR_PROCESS_IN_CIRCULATORY_SYSTEM	-0.851615	0.680484	0.167182	1
GOBP_REGULATION_OF_PROTEIN_BINDING	0.863717	0.681055	0.166818	0.926989
GOBP_REGULATION_OF_MONOATOMIC_ION_TRANSPORT	0.90423	0.681481	0.166546	0.876394
GOBP_REGULATION_OF_PROTEIN_SECRETION	-0.862505	0.682724	0.165755	1
GOBP_SENSORY_ORGAN_DEVELOPMENT	0.901715	0.682796	0.165709	0.881021
GOBP_REGULATION_OF_EPITHELIAL_TO_MESENCHYMAL_TRANSITION	-0.839899	0.683099	0.165517	1
GOBP_PROTEIN_TRANSMEMBRANE_TRANSPORT	-0.82165	0.68315	0.165484	1
GOBP_ANGIOGENESIS	-0.879969	0.684211	0.16481	1
GOBP_REGULATION_OF_TRANSLATIONAL_INITIATION	0.836209	0.685144	0.164218	0.934864
GOBP_LONG_TERM_SYNAPTIC_POTENTIATION	0.844735	0.685345	0.164091	0.934443
GOBP_POSITIVE_REGULATION_OF_CHEMOTAXIS	-0.827384	0.686486	0.163368	1
GOBP_VIRAL_TRANSCRIPTION	0.841365	0.686499	0.16336	0.931911
GOBP_POSITIVE_REGULATION_OF_PROTEOLYSIS	-0.885006	0.687291	0.162859	1
GOBP_REGULATION_OF_SMOOTHENED_SIGNALING_PATHWAY	0.841414	0.687783	0.162549	0.932959
GOBP_POSITIVE_REGULATION_OF_DEPHOSPHORYLATION	0.834374	0.688196	0.162288	0.934905
GOBP_POSITIVE_REGULATION_OF_CELLULAR_COMPONENT_BIOGENESIS	0.879871	0.688347	0.162193	0.909574
GOBP_REGULATION_OF_POSTSYNAPSE_ORGANIZATION	-0.832053	0.68838	0.162172	1
GOBP_POSITIVE_REGULATION_OF_MAPK_CASCADE	0.887739	0.688654	0.161999	0.899034
GOBP_PRODUCTION_OF_MOLECULAR_MEDIATOR_OF_IMMUNE_RESPONSE	-0.846722	0.689076	0.161733	1
GOBP_MESODERM_DEVELOPMENT	-0.833915	0.689214	0.161646	1
GOBP_POSITIVE_REGULATION_OF_ENDOCYTOSIS	-0.837769	0.690355	0.160927	1
GOBP_PRESYNAPTIC_ENDOCYTOSIS	0.834911	0.690583	0.160784	0.936144
GOBP_POSITIVE_REGULATION_OF_DNA_BINDING_TRANSCRIPTION_FACTOR_ACTIVITY	0.875188	0.691542	0.160181	0.918792
GOBP_INTRINSIC_APOPTOTIC_SIGNALING_PATHWAY_IN_RESPONSE_TO_ENDOPLASMIC_RETICULUM_STRESS	-0.83286	0.691606	0.160141	1
GOBP_REGULATION_OF_OSSIFICATION	-0.816117	0.691756	0.160047	1
GOBP_DOUBLE_STRAND_BREAK_REPAIR_VIA_NONHOMOLOGOUS_END_JOINING	0.830192	0.691781	0.160031	0.938159
GOBP_PLACENTA_DEVELOPMENT	-0.861801	0.69191	0.15995	1
GOBP_PROTEIN_LOCALIZATION_TO_ENDOPLASMIC_RETICULUM	-0.836139	0.692593	0.159522	1
GOBP_VASCULATURE_DEVELOPMENT	-0.890536	0.6928	0.159392	1
GOBP_NEGATIVE_REGULATION_OF_LYMPHOCYTE_ACTIVATION	0.821499	0.692982	0.159278	0.945387
GOBP_PHOSPHATIDYLINOSITOL_BIOSYNTHETIC_PROCESS	0.839846	0.693157	0.159169	0.931283
GOBP_REGULATION_OF_PATTERN_RECOGNITION_RECEPTOR_SIGNALING_PATHWAY	-0.851265	0.694017	0.15863	1
GOBP_RIBOSOME_BIOGENESIS	0.866214	0.694301	0.158453	0.925362
GOBP_CHEMOKINE_PRODUCTION	0.847263	0.694954	0.158044	0.935213
GOBP_NEGATIVE_REGULATION_OF_LEUKOCYTE_CELL_CELL_ADHESION	-0.849767	0.695035	0.157993	1
GOBP_ACTIVATION_OF_GTPASE_ACTIVITY	0.847951	0.69697	0.156786	0.935037
GOBP_ALCOHOL_BIOSYNTHETIC_PROCESS	-0.820593	0.698011	0.156138	1
GOBP_PROTEIN_MONOUBIQUITINATION	0.812629	0.698031	0.156126	0.95253
GOBP_REGULATION_OF_REGULATED_SECRETORY_PATHWAY	0.813127	0.700935	0.154323	0.952659
GOBP_LIPOPOLYSACCHARIDE_MEDIATED_SIGNALING_PATHWAY	-0.822834	0.701299	0.154097	1
GOBP_PROTEIN_COMPLEX_OLIGOMERIZATION	-0.845847	0.702055	0.153629	1
GOBP_CARBOHYDRATE_CATABOLIC_PROCESS	0.833599	0.703529	0.152718	0.935244
GOBP_CELLULAR_HOMEOSTASIS	-0.88466	0.704403	0.152179	1
GOBP_NUCLEAR_ENVELOPE_ORGANIZATION	0.811624	0.704805	0.151931	0.950852
GOBP_NEGATIVE_REGULATION_OF_NEURON_DIFFERENTIATION	-0.809677	0.704918	0.151861	1
GOBP_NEGATIVE_REGULATION_OF_MULTICELLULAR_ORGANISMAL_PROCESS	-0.894291	0.705966	0.151216	1
GOBP_NEGATIVE_REGULATION_OF_MYELOID_CELL_DIFFERENTIATION	0.844312	0.706009	0.15119	0.93412
GOBP_POSITIVE_REGULATION_OF_MITOCHONDRION_ORGANIZATION	-0.806895	0.707143	0.150493	1
GOBP_POSITIVE_REGULATION_OF_TELOMERE_MAINTENANCE	0.820178	0.707839	0.150066	0.946671
GOBP_GLAND_DEVELOPMENT	0.874238	0.707895	0.150031	0.919671
GOBP_MUSCLE_CELL_DEVELOPMENT	0.837665	0.707921	0.150015	0.934367
GOBP_REGULATION_OF_T_CELL_ACTIVATION	0.861823	0.708134	0.149885	0.926183
GOBP_ACTIN_FILAMENT_BUNDLE_ORGANIZATION	0.848525	0.70936	0.149134	0.935117
GOBP_NEURAL_TUBE_FORMATION	0.843104	0.710046	0.148714	0.931913
GOBP_DETECTION_OF_STIMULUS	-0.812384	0.710526	0.14842	1
GOBP_REGULATION_OF_VIRAL_LIFE_CYCLE	-0.814	0.710801	0.148252	1
GOBP_REGULATION_OF_CELLULAR_CATABOLIC_PROCESS	0.904714	0.711048	0.148101	0.87645
GOBP_CELL_ADHESION_MEDIATED_BY_INTEGRIN	0.80031	0.711712	0.147696	0.958891
GOBP_STEROID_BIOSYNTHETIC_PROCESS	-0.813922	0.712256	0.147364	1
GOBP_REGULATION_OF_PHOSPHATASE_ACTIVITY	0.844024	0.713636	0.146523	0.932394
GOBP_CYTOSOLIC_TRANSPORT	0.845202	0.714286	0.146128	0.934687
GOBP_BLOOD_VESSEL_MORPHOGENESIS	-0.869544	0.71517	0.145591	1
GOBP_POSITIVE_REGULATION_OF_PROTEIN_CONTAINING_COMPLEX_ASSEMBLY	0.834833	0.715962	0.14511	0.935144
GOBP_DEFENSE_RESPONSE_TO_OTHER_ORGANISM	0.906499	0.718033	0.143856	0.874511
GOBP_REGULATION_OF_CELL_DEVELOPMENT	-0.880334	0.718062	0.143838	1
GOBP_POSITIVE_REGULATION_OF_SYNAPTIC_TRANSMISSION	0.810966	0.72	0.142668	0.949751
GOBP_HORMONE_MEDIATED_SIGNALING_PATHWAY	-0.833856	0.72117	0.141962	1
GOBP_B_CELL_ACTIVATION_INVOLVED_IN_IMMUNE_RESPONSE	-0.799547	0.721281	0.141896	1
GOBP_REGULATION_OF_SYNAPSE_ASSEMBLY	-0.806117	0.721631	0.141685	1
GOBP_CALCIUM_MEDIATED_SIGNALING	-0.805472	0.721631	0.141685	1
GOBP_CANONICAL_WNT_SIGNALING_PATHWAY	0.85164	0.7225	0.141162	0.933329
GOBP_MORPHOGENESIS_OF_A_BRANCHING_STRUCTURE	0.830774	0.722595	0.141105	0.938162
GOBP_POSITIVE_REGULATION_OF_LIPID_LOCALIZATION	-0.813532	0.723214	0.140733	1
GOBP_GLYCOLYTIC_PROCESS	0.787323	0.723684	0.140451	0.957847
GOBP_SECRETORY_GRANULE_ORGANIZATION	0.789341	0.724215	0.140132	0.960164
GOBP_ENDOCYTIC_RECYCLING	-0.786547	0.725417	0.139412	1
GOBP_REGULATION_OF_IMMUNE_SYSTEM_PROCESS	0.915131	0.726415	0.138815	0.865513
GOBP_NEGATIVE_REGULATION_OF_CELL_CYCLE_G1_S_PHASE_TRANSITION	-0.816614	0.72693	0.138507	1
GOBP_ENDODERM_DEVELOPMENT	-0.780139	0.726944	0.138499	1
GOBP_MORPHOGENESIS_OF_AN_EPITHELIAL_SHEET	0.795206	0.728953	0.137301	0.959599
GOBP_ADENYLATE_CYCLASE_MODULATING_G_PROTEIN_COUPLED_RECEPTOR_SIGNALING_PATHWAY	0.811362	0.72949	0.136981	0.950203
GOBP_SISTER_CHROMATID_SEGREGATION	0.843465	0.73	0.136677	0.932396
GOBP_CEREBRAL_CORTEX_DEVELOPMENT	0.803686	0.730512	0.136372	0.955504
GOBP_FILOPODIUM_ASSEMBLY	-0.783675	0.730994	0.136086	1
GOBP_NEGATIVE_REGULATION_OF_PHOSPHORUS_METABOLIC_PROCESS	0.864744	0.731302	0.135903	0.926006
GOBP_INSULIN_SECRETION	0.832489	0.731377	0.135859	0.936192
GOBP_PROTEIN_MODIFICATION_BY_SMALL_PROTEIN_REMOVAL	-0.815568	0.731844	0.135582	1
GOBP_NERVE_DEVELOPMENT	-0.781962	0.733216	0.134768	1
GOBP_NEGATIVE_REGULATION_OF_MOLECULAR_FUNCTION	0.913703	0.733333	0.134699	0.865344
GOBP_SENSORY_SYSTEM_DEVELOPMENT	0.858042	0.734146	0.134217	0.929481
GOBP_EXECUTION_PHASE_OF_APOPTOSIS	0.792431	0.7343	0.134127	0.961915
GOBP_REGULATION_OF_NEUROTRANSMITTER_TRANSPORT	0.791566	0.734597	0.133951	0.962214
GOBP_NEUROTRANSMITTER_SECRETION	0.787753	0.736597	0.13277	0.958283
GOBP_REGULATION_OF_PHOSPHOPROTEIN_PHOSPHATASE_ACTIVITY	0.789041	0.737226	0.132399	0.958394
GOBP_VIRAL_GENOME_REPLICATION	-0.816824	0.7375	0.132238	1
GOBP_SYNAPTIC_VESICLE_RECYCLING	0.790618	0.737844	0.132036	0.96039
GOBP_REGULATION_OF_LIPID_TRANSPORT	-0.814338	0.73822	0.131814	1
GOBP_REGULATION_OF_STEROID_METABOLIC_PROCESS	0.79818	0.738359	0.131732	0.959117
GOBP_POSITIVE_REGULATION_OF_PROTEIN_LOCALIZATION_TO_NUCLEUS	-0.799294	0.738819	0.131462	1
GOBP_REGULATION_OF_BMP_SIGNALING_PATHWAY	0.785929	0.739514	0.131053	0.95886
GOBP_TRANSMEMBRANE_RECEPTOR_PROTEIN_SERINE_THREONINE_KINASE_SIGNALING_PATHWAY	0.854753	0.740437	0.130512	0.931502
GOBP_POSITIVE_REGULATION_OF_RESPONSE_TO_BIOTIC_STIMULUS	-0.840023	0.741667	0.129791	1
GOBP_TRABECULA_MORPHOGENESIS	0.794485	0.742857	0.129095	0.959707
GOBP_SMOOTH_MUSCLE_CELL_PROLIFERATION	-0.817414	0.742958	0.129036	1
GOBP_RESPONSE_TO_CALCIUM_ION	-0.80492	0.743169	0.128912	1
GOBP_MUSCLE_ORGAN_MORPHOGENESIS	0.779575	0.745726	0.12742	0.960866
GOBP_POSITIVE_REGULATION_OF_MONOATOMIC_ION_TRANSMEMBRANE_TRANSPORT	-0.792863	0.746881	0.126749	1
GOBP_GOLGI_TO_PLASMA_MEMBRANE_TRANSPORT	0.781717	0.748441	0.125843	0.958711
GOBP_VESICLE_BUDDING_FROM_MEMBRANE	-0.799677	0.749546	0.125202	1
GOBP_NUCLEOSOME_ORGANIZATION	-0.77744	0.75	0.124939	1
GOBP_STRIATED_MUSCLE_CELL_PROLIFERATION	0.778808	0.750557	0.124616	0.960926
GOBP_CELLULAR_RESPONSE_TO_VIRUS	-0.77151	0.751825	0.123883	1
GOBP_EMBRYONIC_ORGAN_MORPHOGENESIS	0.824543	0.751899	0.123841	0.94191
GOBP_INTERLEUKIN_2_PRODUCTION	0.791457	0.752155	0.123693	0.961276
GOBP_GLAND_MORPHOGENESIS	-0.793579	0.752228	0.12365	1
GOBP_AORTA_DEVELOPMENT	-0.780305	0.752727	0.123362	1
GOBP_PROTEIN_CONTAINING_COMPLEX_DISASSEMBLY	0.824574	0.754545	0.122315	0.942991
GOBP_ACTIN_POLYMERIZATION_OR_DEPOLYMERIZATION	0.805214	0.755556	0.121734	0.955147
GOBP_CILIUM_MOVEMENT	-0.771752	0.755682	0.121661	1
GOBP_PROCESS_UTILIZING_AUTOPHAGIC_MECHANISM	0.869037	0.755814	0.121585	0.921541
GOBP_STRIATED_MUSCLE_TISSUE_DEVELOPMENT	-0.821322	0.756055	0.121446	1
GOBP_REGULATION_OF_LOCOMOTION	-0.868944	0.756637	0.121112	1
GOBP_NEGATIVE_REGULATION_OF_HYDROLASE_ACTIVITY	0.844196	0.756691	0.121081	0.933178
GOBP_REGULATION_OF_NOTCH_SIGNALING_PATHWAY	0.803051	0.757143	0.120822	0.95542
GOBP_CELL_CELL_JUNCTION_ORGANIZATION	-0.79161	0.758681	0.119941	1
GOBP_REGULATION_OF_AUTOPHAGY	0.853931	0.758706	0.119926	0.930861
GOBP_POSITIVE_REGULATION_OF_LEUKOCYTE_PROLIFERATION	-0.775053	0.759787	0.119308	1
GOBP_ENDOSOME_TO_LYSOSOME_TRANSPORT	-0.763913	0.761364	0.118408	1
GOBP_GLYCOPROTEIN_METABOLIC_PROCESS	-0.809192	0.761821	0.118147	1
GOBP_REGULATION_OF_SMALL_GTPASE_MEDIATED_SIGNAL_TRANSDUCTION	0.81859	0.761905	0.118099	0.947366
GOBP_VACUOLAR_TRANSPORT	-0.793065	0.76259	0.117709	1
GOBP_MAINTENANCE_OF_PROTEIN_LOCATION_IN_CELL	0.764535	0.762791	0.117595	0.96504
GOBP_INTRACELLULAR_GLUCOSE_HOMEOSTASIS	0.815786	0.763274	0.117319	0.950176
GOBP_RESPONSE_TO_REACTIVE_OXYGEN_SPECIES	-0.807852	0.763513	0.117183	1
GOBP_REGULATION_OF_TRANSMEMBRANE_RECEPTOR_PROTEIN_SERINE_THREONINE_KINASE_SIGNALING_PATHWAY	0.828586	0.765013	0.116331	0.940128
GOBP_REGULATION_OF_BINDING	0.858114	0.765013	0.116331	0.930535
GOBP_PROTEIN_TARGETING_TO_MEMBRANE	0.784497	0.766169	0.115675	0.957778
GOBP_MAMMARY_GLAND_MORPHOGENESIS	0.755608	0.767591	0.11487	0.968706
GOBP_RIBONUCLEOPROTEIN_COMPLEX_BIOGENESIS	0.841468	0.768448	0.114386	0.934026
GOBP_REGULATION_OF_DNA_BINDING_TRANSCRIPTION_FACTOR_ACTIVITY	0.872312	0.769841	0.113599	0.920242
GOBP_REGULATION_OF_PROTEASOMAL_PROTEIN_CATABOLIC_PROCESS	-0.770461	0.769911	0.113559	1
GOBP_RESPONSE_TO_OXIDATIVE_STRESS	-0.826614	0.77193	0.112422	1
GOBP_NEGATIVE_REGULATION_OF_DEVELOPMENTAL_GROWTH	-0.772279	0.773381	0.111606	1
GOBP_REGULATION_OF_UBIQUITIN_DEPENDENT_PROTEIN_CATABOLIC_PROCESS	-0.823033	0.773585	0.111492	1
GOBP_REGULATION_OF_ACTIN_FILAMENT_BUNDLE_ASSEMBLY	-0.779416	0.774138	0.111182	1
GOBP_REGULATION_OF_DEVELOPMENTAL_GROWTH	-0.818176	0.774193	0.11115	1
GOBP_REGULATION_OF_SMALL_MOLECULE_METABOLIC_PROCESS	-0.797659	0.775281	0.110541	1
GOBP_REGULATION_OF_EMBRYONIC_DEVELOPMENT	0.783538	0.775463	0.110439	0.958203
GOBP_REGULATION_OF_SYNAPTIC_PLASTICITY	-0.794788	0.775618	0.110352	1
GOBP_ANIMAL_ORGAN_MORPHOGENESIS	0.862242	0.77592	0.110183	0.926515
GOBP_CANONICAL_NF_KAPPAB_SIGNAL_TRANSDUCTION	-0.817513	0.776667	0.109765	1
GOBP_MONOATOMIC_ION_TRANSMEMBRANE_TRANSPORT	-0.836534	0.777038	0.109558	1
GOBP_INORGANIC_ION_TRANSMEMBRANE_TRANSPORT	-0.829455	0.779553	0.108155	1
GOBP_CELLULAR_RESPONSE_TO_LIGHT_STIMULUS	-0.76709	0.780488	0.107634	1
GOBP_STRIATED_MUSCLE_CELL_DIFFERENTIATION	0.823932	0.780886	0.107412	0.941964
GOBP_REGULATION_OF_PROTEIN_TYROSINE_KINASE_ACTIVITY	0.753494	0.781182	0.107248	0.969278
GOBP_SPINDLE_ORGANIZATION	-0.81071	0.781305	0.107179	1
GOBP_ENSHEATHMENT_OF_NEURONS	0.788398	0.782506	0.106512	0.958321
GOBP_REGULATION_OF_ACTIN_FILAMENT_BASED_PROCESS	-0.822656	0.783522	0.105949	1
GOBP_REGULATION_OF_APOPTOTIC_SIGNALING_PATHWAY	-0.829933	0.783699	0.105851	1
GOBP_ENDOTHELIAL_CELL_DEVELOPMENT	-0.754705	0.784133	0.10561	1
GOBP_NEURAL_TUBE_DEVELOPMENT	0.777552	0.786885	0.104089	0.96075
GOBP_NCRNA_METABOLIC_PROCESS	0.850212	0.787115	0.103962	0.934002
GOBP_PROTEIN_RNA_COMPLEX_ORGANIZATION	-0.765691	0.787234	0.103896	1
GOBP_REGULATION_OF_MONOATOMIC_ION_TRANSMEMBRANE_TRANSPORT	0.819939	0.787286	0.103867	0.946028
GOBP_EAR_DEVELOPMENT	0.797252	0.788177	0.103376	0.958468
GOBP_OSTEOCLAST_DIFFERENTIATION	0.766592	0.788889	0.102984	0.96301
GOBP_POSITIVE_REGULATION_OF_PLASMA_MEMBRANE_BOUNDED_CELL_PROJECTION_ASSEMBLY	0.766967	0.788969	0.10294	0.964646
GOBP_DIGESTIVE_SYSTEM_DEVELOPMENT	0.741719	0.790068	0.102336	0.974811
GOBP_POSITIVE_REGULATION_OF_PHOSPHATIDYLINOSITOL_3_KINASE_PROTEIN_KINASE_B_SIGNAL_TRANSDUCTION	-0.749509	0.790123	0.102305	1
GOBP_CELLULAR_RESPONSE_TO_UV	-0.772498	0.791172	0.101729	1
GOBP_POSITIVE_REGULATION_OF_PEPTIDYL_TYROSINE_PHOSPHORYLATION	-0.766082	0.792388	0.101062	1
GOBP_LYMPHOCYTE_ACTIVATION_INVOLVED_IN_IMMUNE_RESPONSE	0.785768	0.792541	0.100978	0.95802
GOBP_RESPONSE_TO_ABIOTIC_STIMULUS	0.890854	0.792899	0.100782	0.895394
GOBP_CIRCULATORY_SYSTEM_PROCESS	-0.81852	0.79322	0.100606	1
GOBP_GLYCOSYLATION	-0.760207	0.795533	0.099342	1
GOBP_NUCLEOSIDE_TRIPHOSPHATE_METABOLIC_PROCESS	-0.792556	0.7962	0.0989776	1
GOBP_NEGATIVE_REGULATION_OF_MONOATOMIC_ION_TRANSPORT	0.748116	0.796421	0.0988575	0.96996
GOBP_REGULATION_OF_DEFENSE_RESPONSE_TO_VIRUS	-0.762752	0.796902	0.0985951	1
GOBP_DEPHOSPHORYLATION	0.827406	0.797101	0.0984864	0.940067
GOBP_CELLULAR_RESPONSE_TO_REACTIVE_OXYGEN_SPECIES	-0.773001	0.79896	0.0974749	1
GOBP_INNATE_IMMUNE_RESPONSE_ACTIVATING_SIGNALING_PATHWAY	-0.782599	0.799353	0.0972615	1
GOBP_RESPONSE_TO_LIGHT_STIMULUS	0.826349	0.799505	0.0971788	0.940882
GOBP_GLYCOSYL_COMPOUND_METABOLIC_PROCESS	0.735084	0.79955	0.0971546	0.977601
GOBP_SOMITOGENESIS	0.711938	0.801339	0.0961836	0.985896
GOBP_REGULATION_OF_PROTEIN_IMPORT_INTO_NUCLEUS	-0.747223	0.802178	0.0957293	1
GOBP_TOLL_LIKE_RECEPTOR_SIGNALING_PATHWAY	0.753971	0.803241	0.0951543	0.969739
GOBP_CALCIUM_ION_TRANSPORT	-0.801545	0.803661	0.0949273	1
GOBP_REGULATION_OF_RHO_PROTEIN_SIGNAL_TRANSDUCTION	-0.713994	0.80367	0.0949224	1
GOBP_REGULATION_OF_WNT_SIGNALING_PATHWAY	0.810375	0.803828	0.094837	0.949674
GOBP_DEMETHYLATION	0.718321	0.803922	0.0947863	0.985273
GOBP_REGULATION_OF_LEUKOCYTE_DIFFERENTIATION	-0.784849	0.803954	0.0947689	1
GOBP_CARDIAC_MUSCLE_CELL_PROLIFERATION	0.747652	0.804054	0.0947147	0.969503
GOBP_MESENCHYME_DEVELOPMENT	-0.793702	0.804959	0.0942264	1
GOBP_RENAL_TUBULE_DEVELOPMENT	-0.748715	0.805009	0.0941993	1
GOBP_NEGATIVE_REGULATION_OF_MONOATOMIC_ION_TRANSMEMBRANE_TRANSPORT	0.741029	0.805869	0.0937355	0.974634
GOBP_REGULATION_OF_NEURAL_PRECURSOR_CELL_PROLIFERATION	0.740301	0.806236	0.0935378	0.973388
GOBP_CELLULAR_RESPONSE_TO_CARBOHYDRATE_STIMULUS	0.772052	0.806763	0.0932539	0.961538
GOBP_NEGATIVE_REGULATION_OF_CELLULAR_CATABOLIC_PROCESS	0.797629	0.808081	0.0925452	0.958953
GOBP_CELLULAR_RESPONSE_TO_INORGANIC_SUBSTANCE	0.784508	0.810069	0.0914782	0.958859
GOBP_RESPONSE_TO_NUTRIENT	0.750295	0.810154	0.0914322	0.971326
GOBP_IMPORT_INTO_CELL	0.859007	0.810496	0.0912493	0.929761
GOBP_INORGANIC_ION_HOMEOSTASIS	-0.803531	0.810855	0.0910567	1
GOBP_TUBE_FORMATION	0.767374	0.812207	0.0903335	0.965082
GOBP_POSITIVE_REGULATION_OF_KINASE_ACTIVITY	0.799812	0.813433	0.0896783	0.957471
GOBP_NEGATIVE_REGULATION_OF_CELL_CELL_ADHESION	-0.73626	0.814815	0.0889411	1
GOBP_STRIATED_MUSCLE_CELL_APOPTOTIC_PROCESS	0.739357	0.816372	0.0881121	0.973529
GOBP_PROTEIN_LOCALIZATION_TO_CELL_JUNCTION	-0.736194	0.817241	0.0876496	1
GOBP_REGULATION_OF_MONOATOMIC_CATION_TRANSMEMBRANE_TRANSPORT	0.789247	0.819372	0.086519	0.959194
GOBP_IMMUNE_RESPONSE_REGULATING_SIGNALING_PATHWAY	-0.788736	0.820388	0.0859805	1
GOBP_AMYLOID_PRECURSOR_PROTEIN_METABOLIC_PROCESS	-0.726676	0.820946	0.0856855	1
GOBP_PROTEIN_PROCESSING	0.763922	0.82134	0.085477	0.96472
GOBP_NEUROGENESIS	0.883651	0.821705	0.0852839	0.90582
GOBP_REGULATION_OF_GTPASE_ACTIVITY	-0.801958	0.822259	0.0849913	1
GOBP_HEART_GROWTH	0.733591	0.822275	0.084983	0.97614
GOBP_AMYLOID_PRECURSOR_PROTEIN_CATABOLIC_PROCESS	-0.704165	0.822344	0.0849463	1
GOBP_SYNAPSE_ORGANIZATION	0.80736	0.822785	0.0847137	0.95268
GOBP_SOMITE_DEVELOPMENT	0.728087	0.824074	0.0840337	0.979429
GOBP_NEGATIVE_REGULATION_OF_LIPID_LOCALIZATION	0.749448	0.824295	0.0839173	0.970323
GOBP_PLASMA_MEMBRANE_ORGANIZATION	-0.742356	0.825137	0.0834741	1
GOBP_POSITIVE_REGULATION_OF_HYDROLASE_ACTIVITY	0.828168	0.825581	0.0832401	0.939797
GOBP_B_CELL_ACTIVATION	0.783519	0.828645	0.0816317	0.957149
GOBP_POSITIVE_REGULATION_OF_PEPTIDYL_SERINE_PHOSPHORYLATION	-0.711372	0.830855	0.0804748	1
GOBP_MEMBRANE_LIPID_BIOSYNTHETIC_PROCESS	-0.730622	0.83101	0.0803935	1
GOBP_POSITIVE_REGULATION_OF_CELLULAR_CATABOLIC_PROCESS	0.810087	0.831202	0.0802934	0.949058
GOBP_REGULATION_OF_ATP_DEPENDENT_ACTIVITY	0.707482	0.831915	0.0799211	0.987346
GOBP_INNER_EAR_MORPHOGENESIS	-0.705859	0.833034	0.0793372	1
GOBP_REGULATION_OF_OXIDOREDUCTASE_ACTIVITY	0.720871	0.834783	0.0784266	0.984489
GOBP_NEGATIVE_REGULATION_OF_NERVOUS_SYSTEM_DEVELOPMENT	-0.736171	0.835334	0.0781396	1
GOBP_PURINE_CONTAINING_COMPOUND_CATABOLIC_PROCESS	-0.690473	0.837338	0.0770991	1
GOBP_LIPID_HOMEOSTASIS	-0.748181	0.8375	0.0770152	1
GOBP_TRANSLATIONAL_ELONGATION	0.716441	0.838926	0.0762762	0.986227
GOBP_STRESS_FIBER_ASSEMBLY	-0.728389	0.838938	0.0762701	1
GOBP_NEGATIVE_REGULATION_OF_IMMUNE_EFFECTOR_PROCESS	0.727757	0.839207	0.0761309	0.97878
GOBP_PROTEIN_LOCALIZATION_TO_ORGANELLE	0.86361	0.840256	0.0755886	0.926011
GOBP_POSITIVE_REGULATION_OF_FIBROBLAST_PROLIFERATION	0.710048	0.841014	0.0751969	0.985742
GOBP_ANATOMICAL_STRUCTURE_FORMATION_INVOLVED_IN_MORPHOGENESIS	-0.828379	0.841202	0.0750999	1
GOBP_POSITIVE_REGULATION_OF_TRANSFERASE_ACTIVITY	0.803869	0.841837	0.0747721	0.956309
GOBP_REGULATION_OF_FIBROBLAST_PROLIFERATION	-0.693818	0.841924	0.0747269	1
GOBP_AMINO_ACID_CATABOLIC_PROCESS	-0.70909	0.842105	0.0746336	1
GOBP_NEPHRON_DEVELOPMENT	0.734641	0.843091	0.0741254	0.976034
GOBP_METHYLATION	0.77394	0.844156	0.0735774	0.961975
GOBP_POSITIVE_REGULATION_OF_SIGNAL_TRANSDUCTION	-0.844213	0.84432	0.073493	1
GOBP_NEGATIVE_REGULATION_OF_TELOMERE_MAINTENANCE	-0.661812	0.844406	0.0734489	1
GOBP_ENDOCARDIAL_CUSHION_DEVELOPMENT	-0.687449	0.845588	0.0728411	1
GOBP_REGULATION_OF_CELL_CYCLE_G1_S_PHASE_TRANSITION	0.758015	0.846154	0.0725507	0.967619
GOBP_CELLULAR_RESPONSE_TO_TYPE_II_INTERFERON	0.724407	0.84689	0.072173	0.98152
GOBP_CELLULAR_RESPONSE_TO_INTERLEUKIN_1	-0.690668	0.847397	0.0719132	1
GOBP_POSITIVE_REGULATION_OF_HEMOPOIESIS	-0.737852	0.848101	0.0715523	1
GOBP_RESPONSE_TO_TYPE_I_INTERFERON	-0.697873	0.849265	0.0709569	1
GOBP_REGULATION_OF_TRANSPORTER_ACTIVITY	0.769936	0.849515	0.0708292	0.962469
GOBP_ALPHA_BETA_T_CELL_DIFFERENTIATION	-0.698541	0.849573	0.0707995	1
GOBP_REGULATION_OF_PROTEIN_MODIFICATION_BY_SMALL_PROTEIN_CONJUGATION_OR_REMOVAL	0.749969	0.849604	0.0707833	0.970699
GOBP_TOLL_LIKE_RECEPTOR_4_SIGNALING_PATHWAY	-0.681668	0.850352	0.0704012	1
GOBP_REGULATION_OF_CILIUM_ASSEMBLY	0.713662	0.85078	0.070183	0.988312
GOBP_MEMBRANE_DOCKING	0.710718	0.850877	0.0701331	0.986097
GOBP_POSITIVE_REGULATION_OF_DEVELOPMENTAL_GROWTH	-0.728527	0.850953	0.0700943	1
GOBP_DENDRITIC_SPINE_DEVELOPMENT	-0.724342	0.851254	0.0699406	1
GOBP_POSITIVE_REGULATION_OF_CELL_GROWTH	0.772391	0.851598	0.0697653	0.962132
GOBP_REGULATION_OF_IMMUNE_RESPONSE	-0.80519	0.852308	0.0694036	1
GOBP_MITOCHONDRIAL_RNA_METABOLIC_PROCESS	0.699403	0.852349	0.0693825	0.989319
GOBP_HIPPOCAMPUS_DEVELOPMENT	0.677167	0.852391	0.0693612	0.989027
GOBP_POSITIVE_REGULATION_OF_LOCOMOTION	0.812348	0.853261	0.0689182	0.950738
GOBP_SPECIFICATION_OF_SYMMETRY	-0.719855	0.854281	0.0683995	1
GOBP_REGULATION_OF_TRANSPORT	0.855458	0.855019	0.0680244	0.931363
GOBP_REGULATION_OF_HYDROLASE_ACTIVITY	-0.806257	0.85503	0.0680189	1
GOBP_POSITIVE_REGULATION_OF_MONONUCLEAR_CELL_MIGRATION	-0.692305	0.855787	0.0676341	1
GOBP_CELLULAR_NITROGEN_COMPOUND_CATABOLIC_PROCESS	0.789352	0.857909	0.0665589	0.96125
GOBP_CELL_MORPHOGENESIS	0.840089	0.858407	0.0663067	0.931934
GOBP_REGULATION_OF_LIPID_BIOSYNTHETIC_PROCESS	-0.691637	0.858639	0.0661895	1
GOBP_REGULATION_OF_RESPONSE_TO_BIOTIC_STIMULUS	-0.771416	0.858679	0.0661692	1
GOBP_CELL_MORPHOGENESIS_INVOLVED_IN_NEURON_DIFFERENTIATION	0.795937	0.859599	0.0657041	0.959503
GOBP_CELL_JUNCTION_ORGANIZATION	-0.786465	0.860215	0.065393	1
GOBP_ADENYLATE_CYCLASE_ACTIVATING_G_PROTEIN_COUPLED_RECEPTOR_SIGNALING_PATHWAY	0.700041	0.860465	0.0652667	0.989692
GOBP_PALLIUM_DEVELOPMENT	0.683947	0.861985	0.0645001	0.990352
GOBP_DNA_TEMPLATED_TRANSCRIPTION_INITIATION	0.748305	0.862745	0.0641175	0.970768
GOBP_REGULATION_OF_INTRACELLULAR_PROTEIN_TRANSPORT	0.775156	0.863415	0.0637806	0.961189
GOBP_REGULATION_OF_PROTEIN_LOCALIZATION_TO_CELL_PERIPHERY	0.706443	0.864055	0.0634585	0.985306
GOBP_POSITIVE_REGULATION_OF_GLIOGENESIS	-0.684391	0.864528	0.0632211	1
GOBP_REGULATION_OF_MACROAUTOPHAGY	0.740859	0.864989	0.0629896	0.97376
GOBP_MESENCHYMAL_CELL_DIFFERENTIATION	0.76083	0.865116	0.0629255	0.966967
GOBP_TRANSLATIONAL_INITIATION	0.684663	0.866516	0.0622235	0.990693
GOBP_ORGANELLE_TRANSPORT_ALONG_MICROTUBULE	0.669409	0.867117	0.0619222	0.99124
GOBP_REGULATION_OF_LYMPHOCYTE_DIFFERENTIATION	0.719163	0.867168	0.0618968	0.985435
GOBP_T_CELL_RECEPTOR_SIGNALING_PATHWAY	0.712057	0.867416	0.0617727	0.986812
GOBP_EAR_MORPHOGENESIS	0.679326	0.868009	0.0614758	0.991244
GOBP_POSITIVE_REGULATION_OF_CELL_DIFFERENTIATION	-0.785477	0.868687	0.0611368	1
GOBP_STEROL_TRANSPORT	0.70743	0.869048	0.0609564	0.986371
GOBP_POSITIVE_REGULATION_OF_RECEPTOR_MEDIATED_ENDOCYTOSIS	0.678173	0.87037	0.0602959	0.989186
GOBP_NON_MEMBRANE_BOUNDED_ORGANELLE_ASSEMBLY	-0.754205	0.870492	0.0602353	1
GOBP_POSITIVE_REGULATION_OF_TRANSPORTER_ACTIVITY	0.696464	0.87067	0.0601466	0.99028
GOBP_NEGATIVE_REGULATION_OF_TRANSPORT	0.757454	0.870712	0.0601253	0.967289
GOBP_REGULATION_OF_POSTSYNAPTIC_MEMBRANE_NEUROTRANSMITTER_RECEPTOR_LEVELS	-0.695953	0.873016	0.0589778	1
GOBP_POSITIVE_REGULATION_OF_PROTEIN_CATABOLIC_PROCESS	-0.71231	0.873754	0.0586108	1
GOBP_REGULATION_OF_JNK_CASCADE	0.70729	0.873832	0.0585722	0.985481
GOBP_INTERFERON_BETA_PRODUCTION	-0.685588	0.873874	0.0585512	1
GOBP_SOMATIC_STEM_CELL_POPULATION_MAINTENANCE	0.678293	0.873874	0.0585512	0.990105
GOBP_ORGANIC_CYCLIC_COMPOUND_CATABOLIC_PROCESS	0.799841	0.87395	0.0585136	0.958541
GOBP_INSULIN_SECRETION_INVOLVED_IN_CELLULAR_RESPONSE_TO_GLUCOSE_STIMULUS	-0.673818	0.874088	0.058445	1
GOBP_POSITIVE_REGULATION_OF_TRANSMEMBRANE_TRANSPORT	-0.71638	0.875	0.0579919	1
GOBP_CARDIAC_CELL_DEVELOPMENT	-0.664467	0.87522	0.0578829	1
GOBP_RNA_TEMPLATED_DNA_BIOSYNTHETIC_PROCESS	-0.654885	0.876122	0.0574354	1
GOBP_GLIOGENESIS	0.744583	0.876238	0.0573781	0.972246
GOBP_PROTEIN_DEUBIQUITINATION	-0.673003	0.878004	0.0565037	1
GOBP_POSITIVE_REGULATION_OF_BINDING	-0.726519	0.878007	0.0565021	1
GOBP_EPITHELIAL_TUBE_MORPHOGENESIS	0.76286	0.878706	0.0561563	0.965184
GOBP_REGULATION_OF_CALCIUM_ION_TRANSMEMBRANE_TRANSPORTER_ACTIVITY	-0.654108	0.879433	0.0557974	1
GOBP_NEGATIVE_REGULATION_OF_UBIQUITIN_DEPENDENT_PROTEIN_CATABOLIC_PROCESS	0.64508	0.87965	0.0556901	0.986994
GOBP_PHOSPHOLIPID_BIOSYNTHETIC_PROCESS	-0.709462	0.880342	0.0553486	1
GOBP_NEGATIVE_REGULATION_OF_CELL_POPULATION_PROLIFERATION	-0.792583	0.880551	0.0552453	1
GOBP_VACUOLE_ORGANIZATION	-0.712944	0.881384	0.0548349	1
GOBP_RESPONSE_TO_ENDOPLASMIC_RETICULUM_STRESS	-0.737663	0.882155	0.0544551	1
GOBP_LIPID_STORAGE	0.681207	0.882483	0.0542935	0.990625
GOBP_DNA_MODIFICATION	0.661177	0.882904	0.0540865	0.988417
GOBP_REGULATION_OF_ANATOMICAL_STRUCTURE_MORPHOGENESIS	-0.777084	0.883077	0.0540015	1
GOBP_NEUROMUSCULAR_PROCESS	0.688997	0.883517	0.0537853	0.991914
GOBP_REGULATION_OF_SYNAPSE_STRUCTURE_OR_ACTIVITY	-0.710826	0.883803	0.0536446	1
GOBP_PROTEIN_HOMOOLIGOMERIZATION	-0.665486	0.886323	0.0524078	1
GOBP_REGULATION_OF_TISSUE_REMODELING	0.668808	0.887234	0.0519618	0.990675
GOBP_INTRINSIC_APOPTOTIC_SIGNALING_PATHWAY_IN_RESPONSE_TO_OXIDATIVE_STRESS	0.666272	0.887641	0.0517629	0.98956
GOBP_REGULATION_OF_ESTABLISHMENT_OF_PROTEIN_LOCALIZATION	0.773445	0.88806	0.0515578	0.961635
GOBP_KIDNEY_EPITHELIUM_DEVELOPMENT	-0.68056	0.888686	0.0512516	1
GOBP_PROTEIN_LOCALIZATION_TO_NUCLEUS	0.758807	0.889175	0.0510126	0.968637
GOBP_B_CELL_DIFFERENTIATION	-0.679805	0.889262	0.0509704	1
GOBP_NEGATIVE_REGULATION_OF_DEPHOSPHORYLATION	0.67133	0.88964	0.0507859	0.990755
GOBP_INTERLEUKIN_12_PRODUCTION	0.654655	0.890625	0.0503051	0.990273
GOBP_MEMBRANE_FUSION	-0.654449	0.891266	0.0499929	1
GOBP_REGULATION_OF_CATION_CHANNEL_ACTIVITY	-0.650176	0.891344	0.0499545	1
GOBP_NOTCH_SIGNALING_PATHWAY	0.684797	0.891827	0.0497194	0.991601
GOBP_RENAL_SYSTEM_PROCESS	-0.62851	0.892045	0.049613	1
GOBP_RNA_METHYLATION	-0.624666	0.892925	0.0491848	1
GOBP_ESTABLISHMENT_OR_MAINTENANCE_OF_CELL_POLARITY	-0.688385	0.893761	0.0487788	1
GOBP_PROTEIN_TETRAMERIZATION	-0.636372	0.893885	0.0487184	1
GOBP_REGULATION_OF_CELL_JUNCTION_ASSEMBLY	-0.709271	0.894454	0.0484418	1
GOBP_PROGRAMMED_NECROTIC_CELL_DEATH	-0.640474	0.894834	0.0482576	1
GOBP_REGULATION_OF_PEPTIDYL_SERINE_PHOSPHORYLATION	-0.6624	0.894915	0.0482181	1
GOBP_CHEMICAL_HOMEOSTASIS	-0.781246	0.895349	0.0480077	1
GOBP_MUSCLE_TISSUE_DEVELOPMENT	0.751319	0.896373	0.0475112	0.971016
GOBP_CELLULAR_RESPONSE_TO_METAL_ION	0.682752	0.896471	0.0474639	0.990356
GOBP_NEGATIVE_REGULATION_OF_DEFENSE_RESPONSE	0.712327	0.896956	0.0472291	0.987603
GOBP_REGULATION_OF_CELL_PROJECTION_ASSEMBLY	-0.689475	0.897479	0.0469757	1
GOBP_UBIQUITIN_DEPENDENT_ERAD_PATHWAY	0.65385	0.897778	0.0468311	0.988773
GOBP_NEGATIVE_REGULATION_OF_ERK1_AND_ERK2_CASCADE	0.64746	0.898488	0.0464877	0.989345
GOBP_PROTEIN_O_LINKED_GLYCOSYLATION	-0.635407	0.898551	0.0464574	1
GOBP_POSITIVE_REGULATION_OF_GENE_EXPRESSION	-0.804769	0.899563	0.0459683	1
GOBP_MONOATOMIC_ION_HOMEOSTASIS	-0.737481	0.899682	0.0459112	1
GOBP_NEGATIVE_REGULATION_OF_IMMUNE_RESPONSE	-0.68074	0.900178	0.0456715	1
GOBP_POSITIVE_REGULATION_OF_TRANSPORT	-0.764693	0.901004	0.0452731	1
GOBP_SPERMATID_DIFFERENTIATION	0.693329	0.901826	0.044877	0.990127
GOBP_RESPONSE_TO_TUMOR_NECROSIS_FACTOR	-0.689755	0.902269	0.0446641	1
GOBP_REGULATION_OF_CATABOLIC_PROCESS	0.813169	0.902685	0.044464	0.95373
GOBP_NEGATIVE_REGULATION_OF_CELL_ACTIVATION	0.668658	0.903803	0.0439262	0.989771
GOBP_NUCLEOSIDE_METABOLIC_PROCESS	-0.618741	0.904297	0.043689	1
GOBP_REGULATION_OF_MONONUCLEAR_CELL_MIGRATION	-0.66598	0.904332	0.0436721	1
GOBP_SYNAPTIC_VESICLE_EXOCYTOSIS	0.66358	0.905192	0.0432593	0.990618
GOBP_CELLULAR_COMPONENT_MORPHOGENESIS	-0.745433	0.90528	0.0432173	1
GOBP_LIPOSACCHARIDE_METABOLIC_PROCESS	-0.612253	0.905482	0.0431202	1
GOBP_REGULATORY_NCRNA_MEDIATED_GENE_SILENCING	0.645749	0.90553	0.0430972	0.987504
GOBP_CELL_PART_MORPHOGENESIS	-0.758405	0.906298	0.042729	1
GOBP_NEUROBLAST_PROLIFERATION	-0.61801	0.90636	0.0426991	1
GOBP_GLIAL_CELL_PROLIFERATION	-0.609283	0.906542	0.042612	1
GOBP_EXPORT_FROM_CELL	-0.755317	0.906687	0.0425424	1
GOBP_CELL_FATE_COMMITMENT	-0.678006	0.907166	0.0423132	1
GOBP_LYMPHOCYTE_HOMEOSTASIS	0.642838	0.907173	0.0423099	0.986509
GOBP_NEGATIVE_REGULATION_OF_NF_KAPPAB_TRANSCRIPTION_FACTOR_ACTIVITY	0.66178	0.907317	0.0422409	0.988964
GOBP_MITOTIC_CYTOKINESIS	0.635952	0.908705	0.0415771	0.990088
GOBP_REGULATION_OF_CELLULAR_COMPONENT_BIOGENESIS	-0.778837	0.910162	0.0408813	1
GOBP_POSITIVE_REGULATION_OF_PROTEIN_MODIFICATION_BY_SMALL_PROTEIN_CONJUGATION_OR_REMOVAL	0.65051	0.910224	0.0408515	0.989225
GOBP_ENTRY_INTO_HOST	-0.605216	0.91042	0.040758	1
GOBP_CARDIAC_MUSCLE_CELL_DIFFERENTIATION	0.647759	0.910588	0.040678	0.990122
GOBP_TRANSCRIPTION_BY_RNA_POLYMERASE_I	0.601275	0.911828	0.0400871	0.991891
GOBP_RESPONSE_TO_RADIATION	0.758132	0.912145	0.0399363	0.968504
GOBP_AXO_DENDRITIC_TRANSPORT	0.599348	0.912664	0.0396892	0.990918
GOBP_PROTEIN_LOCALIZATION_TO_CELL_PERIPHERY	0.728301	0.912935	0.03956	0.980214
GOBP_BRANCHING_MORPHOGENESIS_OF_AN_EPITHELIAL_TUBE	0.644497	0.913253	0.0394089	0.98638
GOBP_REGULATION_OF_NUCLEOCYTOPLASMIC_TRANSPORT	0.676557	0.913253	0.0394089	0.988476
GOBP_REGULATION_OF_PROTEOLYSIS_INVOLVED_IN_PROTEIN_CATABOLIC_PROCESS	-0.67502	0.914149	0.0389828	1
GOBP_MITOCHONDRIAL_MEMBRANE_ORGANIZATION	-0.636659	0.914742	0.0387012	1
GOBP_GOLGI_ORGANIZATION	0.689041	0.916468	0.0378828	0.992919
GOBP_HEART_DEVELOPMENT	0.766715	0.91716	0.037555	0.963892
GOBP_MICROTUBULE_BASED_MOVEMENT	0.688862	0.918317	0.0370075	0.990999
GOBP_NEGATIVE_REGULATION_OF_DEVELOPMENTAL_PROCESS	0.77588	0.919403	0.0364941	0.962194
GOBP_COLUMNAR_CUBOIDAL_EPITHELIAL_CELL_DIFFERENTIATION	-0.61561	0.921053	0.0357156	1
GOBP_MAINTENANCE_OF_LOCATION	-0.697879	0.921273	0.0356116	1
GOBP_GOLGI_VESICLE_TRANSPORT	0.734738	0.92132	0.0355896	0.976957
GOBP_REGULATION_OF_ANIMAL_ORGAN_MORPHOGENESIS	0.621761	0.922049	0.035246	0.992724
GOBP_ORGANELLE_MEMBRANE_FUSION	-0.60722	0.922124	0.0352107	1
GOBP_NEURON_DEVELOPMENT	0.791305	0.922297	0.0351291	0.96042
GOBP_TELOMERE_ORGANIZATION	0.654205	0.922374	0.0350928	0.989558
GOBP_POSITIVE_REGULATION_OF_CELL_PROJECTION_ORGANIZATION	-0.719261	0.922559	0.0350059	1
GOBP_ORGANELLE_ASSEMBLY	-0.759847	0.924242	0.0342141	1
GOBP_CELLULAR_COMPONENT_MAINTENANCE	-0.597457	0.924658	0.0340191	1
GOBP_MORPHOGENESIS_OF_EMBRYONIC_EPITHELIUM	0.667474	0.924706	0.0339964	0.98964
GOBP_RESPIRATORY_SYSTEM_DEVELOPMENT	0.685419	0.924939	0.0338867	0.992098
GOBP_ESTABLISHMENT_OF_PROTEIN_LOCALIZATION_TO_PLASMA_MEMBRANE	0.61822	0.925054	0.0338331	0.991825
GOBP_POSITIVE_REGULATION_OF_JUN_KINASE_ACTIVITY	-0.607366	0.925714	0.033523	1
GOBP_SPHINGOLIPID_BIOSYNTHETIC_PROCESS	-0.61155	0.925859	0.0334551	1
GOBP_NEGATIVE_REGULATION_OF_TRANSPORTER_ACTIVITY	-0.585295	0.926063	0.0333596	1
GOBP_PYRIDINE_CONTAINING_COMPOUND_METABOLIC_PROCESS	-0.622189	0.926471	0.0331684	1
GOBP_RETROGRADE_TRANSPORT_ENDOSOME_TO_GOLGI	0.647002	0.926471	0.0331684	0.988663
GOBP_POSITIVE_REGULATION_OF_DEVELOPMENTAL_PROCESS	-0.789671	0.926966	0.0329361	1
GOBP_STEM_CELL_PROLIFERATION	0.672435	0.929245	0.0318696	0.990906
GOBP_POSITIVE_REGULATION_OF_MOLECULAR_FUNCTION	0.840198	0.92953	0.0317365	0.932879
GOBP_ENDOPLASMIC_RETICULUM_TO_GOLGI_VESICLE_MEDIATED_TRANSPORT	0.662179	0.929612	0.0316985	0.989673
GOBP_CELL_SURFACE_PATTERN_RECOGNITION_RECEPTOR_SIGNALING_PATHWAY	-0.568864	0.931298	0.0309115	1
GOBP_REGULATION_OF_PROTEIN_LOCALIZATION_TO_MEMBRANE	-0.643504	0.931937	0.0306134	1
GOBP_CELLULAR_RESPONSE_TO_UNFOLDED_PROTEIN	-0.597514	0.931937	0.0306134	1
GOBP_REGULATION_OF_NON_CANONICAL_NF_KAPPAB_SIGNAL_TRANSDUCTION	0.615536	0.933806	0.0297433	0.989388
GOBP_CARBOHYDRATE_DERIVATIVE_CATABOLIC_PROCESS	0.62175	0.93424	0.0295414	0.991746
GOBP_NEGATIVE_REGULATION_OF_NEURON_APOPTOTIC_PROCESS	0.646066	0.934272	0.0295265	0.988299
GOBP_PIGMENTATION	0.595314	0.935417	0.0289949	0.990904
GOBP_PROTEIN_STABILIZATION	-0.622286	0.93554	0.0289376	1
GOBP_TRNA_MODIFICATION	-0.615363	0.935714	0.0288567	1
GOBP_POSITIVE_REGULATION_OF_NUCLEOCYTOPLASMIC_TRANSPORT	0.629313	0.935897	0.0287718	0.992243
GOBP_TRANSPORT_ALONG_MICROTUBULE	0.622739	0.936652	0.0284219	0.993159
GOBP_POSITIVE_REGULATION_OF_NEURON_APOPTOTIC_PROCESS	-0.59077	0.937943	0.0278234	1
GOBP_REGULATION_OF_STEM_CELL_PROLIFERATION	-0.614033	0.937956	0.0278174	1
GOBP_CELLULAR_RESPONSE_TO_ABIOTIC_STIMULUS	-0.681892	0.939158	0.0272615	1
GOBP_CELLULAR_CATABOLIC_PROCESS	-0.785531	0.93931	0.0271909	1
GOBP_SECOND_MESSENGER_MEDIATED_SIGNALING	-0.623018	0.940972	0.0264232	1
GOBP_PROTEIN_LOCALIZATION_TO_SYNAPSE	-0.599052	0.941065	0.0263805	1
GOBP_GLYCEROPHOSPHOLIPID_BIOSYNTHETIC_PROCESS	-0.637403	0.941176	0.0263289	1
GOBP_TUBE_DEVELOPMENT	0.775813	0.941538	0.0261619	0.961232
GOBP_REGULATION_OF_PEPTIDYL_TYROSINE_PHOSPHORYLATION	-0.639058	0.941581	0.0261424	1
GOBP_ARTERY_MORPHOGENESIS	-0.601084	0.942308	0.0258073	1
GOBP_DNA_CONFORMATION_CHANGE	0.572131	0.942553	0.0256941	0.993106
GOBP_RELEASE_OF_CYTOCHROME_C_FROM_MITOCHONDRIA	0.584859	0.944563	0.0247691	0.990752
GOBP_LEUKOCYTE_DIFFERENTIATION	-0.708807	0.945091	0.0245261	1
GOBP_NEGATIVE_REGULATION_OF_PROGRAMMED_CELL_DEATH	0.771691	0.945122	0.0245122	0.961001
GOBP_RESPONSE_TO_UV	-0.63396	0.946218	0.0240086	1
GOBP_POSITIVE_REGULATION_OF_PROTEIN_METABOLIC_PROCESS	0.818553	0.946309	0.0239672	0.946312
GOBP_POSITIVE_REGULATION_OF_CATABOLIC_PROCESS	0.713114	0.946746	0.0237667	0.987843
GOBP_REGULATION_OF_MULTICELLULAR_ORGANISMAL_DEVELOPMENT	-0.771116	0.946981	0.0236588	1
GOBP_NEGATIVE_REGULATION_OF_RESPONSE_TO_BIOTIC_STIMULUS	-0.593775	0.947269	0.0235265	1
GOBP_SNRNA_METABOLIC_PROCESS	-0.569385	0.947368	0.0234811	1
GOBP_HEART_MORPHOGENESIS	-0.648652	0.948187	0.0231062	1
GOBP_RRNA_METABOLIC_PROCESS	0.652627	0.949029	0.0227204	0.988678
GOBP_POSITIVE_REGULATION_OF_STRESS_ACTIVATED_PROTEIN_KINASE_SIGNALING_CASCADE	0.563464	0.949074	0.0226999	0.99047
GOBP_POSITIVE_REGULATION_OF_GTPASE_ACTIVITY	-0.636888	0.949324	0.0225854	1
GOBP_CIRCULATORY_SYSTEM_DEVELOPMENT	-0.746699	0.949509	0.0225009	1
GOBP_REGULATION_OF_RECEPTOR_INTERNALIZATION	0.601158	0.949561	0.0224769	0.990985
GOBP_TELENCEPHALON_DEVELOPMENT	0.613898	0.949622	0.0224492	0.989333
GOBP_RESPONSE_TO_IONIZING_RADIATION	-0.617122	0.95082	0.0219018	1
GOBP_ORGAN_GROWTH	0.616901	0.951724	0.0214889	0.99061
GOBP_REGULATION_OF_NEURON_APOPTOTIC_PROCESS	-0.622133	0.951747	0.0214785	1
GOBP_POSITIVE_REGULATION_OF_DENDRITIC_SPINE_DEVELOPMENT	-0.576858	0.951762	0.0214714	1
GOBP_OLIGODENDROCYTE_DIFFERENTIATION	0.569987	0.951782	0.0214625	0.992932
GOBP_NEGATIVE_REGULATION_OF_PROTEIN_CONTAINING_COMPLEX_ASSEMBLY	0.618329	0.951835	0.0214384	0.992749
GOBP_REGULATION_OF_INSULIN_SECRETION	-0.578677	0.954128	0.0203932	1
GOBP_REGULATION_OF_INTRACELLULAR_TRANSPORT	0.687383	0.954178	0.0203706	0.991348
GOBP_NEGATIVE_REGULATION_OF_VASCULATURE_DEVELOPMENT	-0.562686	0.955056	0.0199711	1
GOBP_REGULATION_OF_JUN_KINASE_ACTIVITY	-0.531357	0.955277	0.0198706	1
GOBP_TELOMERE_MAINTENANCE_VIA_TELOMERE_LENGTHENING	-0.542632	0.955473	0.0197815	1
GOBP_VESICLE_TARGETING	0.573031	0.955654	0.0196993	0.993746
GOBP_MUSCLE_CELL_PROLIFERATION	-0.614017	0.956155	0.0194717	1
GOBP_POSITIVE_REGULATION_OF_GROWTH	0.658972	0.956743	0.0192047	0.989062
GOBP_TUBE_MORPHOGENESIS	-0.707003	0.956845	0.0191583	1
GOBP_NUCLEOTIDE_EXCISION_REPAIR	0.590562	0.957082	0.0190511	0.991158
GOBP_REGULATION_OF_CELL_SHAPE	-0.55523	0.957597	0.0188171	1
GOBP_REGULATION_OF_STEM_CELL_POPULATION_MAINTENANCE	-0.560406	0.957643	0.0187965	1
GOBP_REGULATION_OF_PROTEIN_CONTAINING_COMPLEX_ASSEMBLY	-0.639326	0.9584	0.0184532	1
GOBP_REGULATION_OF_RESPONSE_TO_ENDOPLASMIC_RETICULUM_STRESS	-0.56457	0.958549	0.0183856	1
GOBP_RESPONSE_TO_MECHANICAL_STIMULUS	-0.565331	0.958855	0.018247	1
GOBP_REGULATION_OF_TELOMERE_MAINTENANCE	-0.585809	0.959259	0.018064	1
GOBP_POST_GOLGI_VESICLE_MEDIATED_TRANSPORT	0.588839	0.959524	0.0179442	0.990013
GOBP_PROTEIN_LOCALIZATION_TO_PLASMA_MEMBRANE	0.655446	0.959677	0.0178747	0.990683
GOBP_PROTEIN_MODIFICATION_BY_SMALL_PROTEIN_CONJUGATION_OR_REMOVAL	0.778128	0.959866	0.0177893	0.960921
GOBP_KIDNEY_MORPHOGENESIS	0.567255	0.959906	0.0177714	0.992028
GOBP_GLYCEROLIPID_BIOSYNTHETIC_PROCESS	-0.600006	0.961279	0.0171503	1
GOBP_APOPTOTIC_MITOCHONDRIAL_CHANGES	0.567671	0.962389	0.0166492	0.992825
GOBP_PEPTIDYL_TYROSINE_MODIFICATION	-0.627883	0.962832	0.0164496	1
GOBP_NCRNA_PROCESSING	0.66274	0.963054	0.0163493	0.990249
GOBP_BIOLOGICAL_PROCESS_INVOLVED_IN_INTERACTION_WITH_HOST	-0.559872	0.964225	0.0158217	1
GOBP_MEMBRANE_ORGANIZATION	-0.713292	0.964778	0.0155726	1
GOBP_REGULATION_OF_PROTEIN_LOCALIZATION_TO_NUCLEUS	-0.570792	0.965577	0.0152133	1
GOBP_POSITIVE_REGULATION_OF_PROTEIN_UBIQUITINATION	0.626742	0.965602	0.0152018	0.992809
GOBP_MONONUCLEAR_CELL_DIFFERENTIATION	-0.662047	0.96563	0.0151892	1
GOBP_NEPHRON_EPITHELIUM_DEVELOPMENT	-0.522681	0.966292	0.0148916	1
GOBP_POSITIVE_REGULATION_OF_CANONICAL_WNT_SIGNALING_PATHWAY	-0.538968	0.96679	0.014668	1
GOBP_ALTERNATIVE_MRNA_SPLICING_VIA_SPLICEOSOME	-0.527773	0.967857	0.0141888	1
GOBP_RETINA_DEVELOPMENT_IN_CAMERA_TYPE_EYE	-0.539991	0.967985	0.0141314	1
GOBP_REGULATION_OF_DENDRITIC_SPINE_DEVELOPMENT	0.520345	0.968037	0.0141083	0.996417
GOBP_VIRAL_LIFE_CYCLE	-0.59513	0.96828	0.0139988	1
GOBP_REGULATION_OF_CELL_PROJECTION_ORGANIZATION	-0.683088	0.971893	0.0123813	1
GOBP_LIPOPROTEIN_METABOLIC_PROCESS	0.561833	0.972414	0.0121489	0.990115
GOBP_PHOSPHATIDYLINOSITOL_METABOLIC_PROCESS	0.589242	0.973684	0.0115819	0.990804
GOBP_REGULATION_OF_ORGAN_GROWTH	-0.532055	0.974182	0.0113597	1
GOBP_CARDIOCYTE_DIFFERENTIATION	-0.538169	0.974955	0.0110153	1
GOBP_DENDRITE_MORPHOGENESIS	-0.581554	0.975309	0.0108579	1
GOBP_SPHINGOLIPID_METABOLIC_PROCESS	-0.520001	0.975567	0.0107428	1
GOBP_REGULATION_OF_TELOMERE_MAINTENANCE_VIA_TELOMERE_LENGTHENING	-0.508113	0.975926	0.0105832	1
GOBP_POST_TRANSCRIPTIONAL_GENE_SILENCING	0.51874	0.976242	0.0104426	0.995827
GOBP_REGULATION_OF_NEURON_PROJECTION_DEVELOPMENT	-0.64122	0.976821	0.0101849	1
GOBP_CELLULAR_RESPONSE_TO_RADIATION	-0.576424	0.97774	0.00977673	1
GOBP_GENERATION_OF_NEURONS	-0.72256	0.978052	0.00963799	1
GOBP_VESICLE_LOCALIZATION	0.603249	0.978142	0.00959805	0.991832
GOBP_DENDRITE_DEVELOPMENT	-0.592514	0.978224	0.00956148	1
GOBP_INTRACELLULAR_PROTEIN_TRANSPORT	0.730654	0.978261	0.0095453	0.978568
GOBP_VASCULOGENESIS	-0.527624	0.978984	0.0092243	1
GOBP_SEGMENTATION	-0.505733	0.979592	0.00895484	1
GOBP_SELECTIVE_AUTOPHAGY	-0.50655	0.980357	0.00861567	1
GOBP_RESPONSE_TO_INTERLEUKIN_1	-0.512944	0.980736	0.00844809	1
GOBP_MICROTUBULE_BASED_TRANSPORT	-0.578384	0.980936	0.00835937	1
GOBP_REGULATION_OF_VESICLE_MEDIATED_TRANSPORT	-0.644028	0.981073	0.00829888	1
GOBP_PROTEASOME_MEDIATED_UBIQUITIN_DEPENDENT_PROTEIN_CATABOLIC_PROCESS	-0.645501	0.981366	0.00816879	1
GOBP_PROTEIN_LOCALIZATION_TO_VACUOLE	0.456636	0.981405	0.00815175	0.999474
GOBP_REGULATION_OF_PROTEIN_LOCALIZATION_TO_PLASMA_MEMBRANE	-0.41767	0.982824	0.00752405	1
GOBP_POSITIVE_REGULATION_OF_PHOSPHORYLATION	-0.617842	0.982972	0.00745879	1
GOBP_BIOLOGICAL_PROCESS_INVOLVED_IN_SYMBIOTIC_INTERACTION	0.584688	0.98301	0.0074422	0.989861
GOBP_POSITIVE_REGULATION_OF_NEURON_PROJECTION_DEVELOPMENT	0.538501	0.983452	0.00724703	0.995527
GOBP_RESPONSE_TO_TRANSFORMING_GROWTH_FACTOR_BETA	0.59628	0.983607	0.00717857	0.9914
GOBP_POSITIVE_REGULATION_OF_STEM_CELL_POPULATION_MAINTENANCE	0.475521	0.985417	0.0063801	1
GOBP_REGULATION_OF_MITOCHONDRION_ORGANIZATION	-0.452273	0.986301	0.00599037	1
GOBP_MITOPHAGY	-0.470042	0.986867	0.00574146	1
GOBP_POSITIVE_REGULATION_OF_ORGANELLE_ASSEMBLY	-0.478664	0.987203	0.00559356	1
GOBP_INTEGRIN_MEDIATED_SIGNALING_PATHWAY	-0.457809	0.987296	0.00555271	1
GOBP_REGULATION_OF_PROTEIN_CATABOLIC_PROCESS	0.630027	0.987469	0.00547668	0.992812
GOBP_TRANSFORMING_GROWTH_FACTOR_BETA_RECEPTOR_SIGNALING_PATHWAY	0.564411	0.988124	0.00518875	0.992077
GOBP_TRNA_METABOLIC_PROCESS	-0.510471	0.988235	0.00513964	1
GOBP_VESICLE_MEDIATED_TRANSPORT_TO_THE_PLASMA_MEMBRANE	0.550862	0.988318	0.00510343	0.992774
GOBP_POSITIVE_REGULATION_OF_WNT_SIGNALING_PATHWAY	-0.45821	0.99	0.00436481	1
GOBP_RECEPTOR_MEDIATED_ENDOCYTOSIS	0.526118	0.990268	0.00424742	0.996899
GOBP_PEPTIDE_BIOSYNTHETIC_PROCESS	0.678341	0.990769	0.0040275	0.991084
GOBP_LIPOPROTEIN_BIOSYNTHETIC_PROCESS	0.471053	0.990805	0.00401199	1
GOBP_POSITIVE_REGULATION_OF_JNK_CASCADE	0.486454	0.991011	0.00392141	1
GOBP_PROTEIN_LOCALIZATION_TO_CYTOSKELETON	0.45678	0.991031	0.00391259	1
GOBP_POSITIVE_REGULATION_OF_PHOSPHORUS_METABOLIC_PROCESS	-0.600295	0.991342	0.00377649	1
GOBP_ENDOMEMBRANE_SYSTEM_ORGANIZATION	0.610131	0.991429	0.00373858	0.990295
GOBP_CELLULAR_RESPONSE_TO_TOPOLOGICALLY_INCORRECT_PROTEIN	-0.45291	0.991611	0.00365876	1
GOBP_MEMBRANE_LIPID_METABOLIC_PROCESS	-0.495539	0.991625	0.00365262	1
GOBP_PROTEIN_TARGETING	-0.533056	0.991667	0.00363427	1
GOBP_ESTABLISHMENT_OF_PROTEIN_LOCALIZATION_TO_ORGANELLE	0.594641	0.992021	0.00347902	0.990251
GOBP_ESTABLISHMENT_OF_PROTEIN_LOCALIZATION_TO_MEMBRANE	0.536144	0.992327	0.00334502	0.995228
GOBP_LIMBIC_SYSTEM_DEVELOPMENT	-0.451619	0.992579	0.00323498	1
GOBP_ENDOPLASMIC_RETICULUM_UNFOLDED_PROTEIN_RESPONSE	-0.465481	0.993007	0.00304769	1
GOBP_ENDOTHELIUM_DEVELOPMENT	-0.431296	0.993043	0.00303173	1
GOBP_ORGANELLE_FUSION	-0.508996	0.993243	0.0029444	1
GOBP_ENDOCYTOSIS	-0.580312	0.99373	0.00273142	1
GOBP_POSITIVE_REGULATION_OF_PROTEIN_MODIFICATION_PROCESS	0.693555	0.993884	0.00266439	0.990953
GOBP_CERAMIDE_METABOLIC_PROCESS	-0.439004	0.994209	0.00252253	1
GOBP_ENDOPLASMIC_RETICULUM_ORGANIZATION	-0.377497	0.994465	0.00241053	0.999092
GOBP_ERAD_PATHWAY	-0.460437	0.994585	0.00235816	1
GOBP_RNA_MODIFICATION	-0.453796	0.994614	0.00234543	1
GOBP_CERAMIDE_BIOSYNTHETIC_PROCESS	-0.434833	0.994643	0.00233283	1
GOBP_REGULATION_OF_PROTEIN_STABILITY	0.508246	0.994832	0.00225024	0.997162
GOBP_REGULATION_OF_RECEPTOR_MEDIATED_ENDOCYTOSIS	-0.461882	0.995017	0.00216966	1
GOBP_VESICLE_ORGANIZATION	-0.557511	0.995066	0.0021482	1
GOBP_MYELOID_LEUKOCYTE_DIFFERENTIATION	0.522141	0.995215	0.00208296	0.996933
GOBP_ENDOSOME_ORGANIZATION	0.458353	0.995444	0.00198308	1
GOBP_LYTIC_VACUOLE_ORGANIZATION	0.416562	0.995536	0.00194315	1
GOBP_REGULATION_OF_CELLULAR_LOCALIZATION	-0.611845	0.995633	0.00190063	1
GOBP_POSITIVE_REGULATION_OF_CELLULAR_COMPONENT_ORGANIZATION	0.698821	0.996403	0.00156503	0.98891
GOBP_MACROAUTOPHAGY	-0.516304	0.99665	0.00145737	1
GOBP_LOCALIZATION_WITHIN_MEMBRANE	0.360762	0.996689	0.00144047	1
GOBP_ENDOSOMAL_TRANSPORT	-0.469409	0.996694	0.00143807	1
GOBP_NEGATIVE_REGULATION_OF_CELLULAR_COMPONENT_ORGANIZATION	-0.559279	0.996918	0.00134043	1
GOBP_PEPTIDE_METABOLIC_PROCESS	0.623853	0.997085	0.00126801	0.993505
GOBP_VESICLE_MEDIATED_TRANSPORT_IN_SYNAPSE	0.454961	0.997475	0.0010981	0.998671
GOBP_TRNA_PROCESSING	-0.453222	0.998214	0.000776213	1
GOBP_MITOCHONDRIAL_TRANSPORT	-0.488922	0.998267	0.000753329	1
GOBP_VIRAL_PROCESS	-0.482518	0.998311	0.000734231	1
GOBP_PROTEOLYSIS	-0.62125	1	0	1
GOBP_REGULATION_OF_ORGANELLE_ORGANIZATION	-0.619369	1	0	1
GOBP_ORGANONITROGEN_COMPOUND_BIOSYNTHETIC_PROCESS	-0.583583	1	0	1
GOBP_PROTEASOMAL_PROTEIN_CATABOLIC_PROCESS	-0.550727	1	0	1
GOBP_PROTEIN_POLYUBIQUITINATION	-0.445516	1	0	1
GOBP_MODIFICATION_DEPENDENT_MACROMOLECULE_CATABOLIC_PROCESS	-0.438483	1	0	1
GOBP_RECEPTOR_INTERNALIZATION	-0.416631	1	0	1
GOBP_AMIDE_METABOLIC_PROCESS	-0.410309	1	0	1
GOBP_PROTEOLYSIS_INVOLVED_IN_PROTEIN_CATABOLIC_PROCESS	-0.401467	1	0	1
GOBP_PROTEIN_CONTAINING_COMPLEX_LOCALIZATION	-0.398231	1	0	1
GOBP_ORGANONITROGEN_COMPOUND_CATABOLIC_PROCESS	-0.378393	1	0	1
GOBP_PROTEIN_CATABOLIC_PROCESS	0.358825	1	0	0.999635
GOBP_MOVEMENT_IN_HOST	0.398697	1	0	1
GOBP_AMIDE_BIOSYNTHETIC_PROCESS	0.563636	1	0	0.991361
GOBP_ESTABLISHMENT_OF_PROTEIN_LOCALIZATION	0.608327	1	0	0.99019
GOBP_INTRACELLULAR_TRANSPORT	0.61622	1	0	0.99001
GOBP_VESICLE_MEDIATED_TRANSPORT	0.617325	1	0	0.991355
GOBP_MACROMOLECULE_CATABOLIC_PROCESS	0.694139	1	0	0.991427
GOBP_PROTEIN_CONTAINING_COMPLEX_ASSEMBLY	0.705899	1	0	0.98482

## Sheet: Leu-D Unique Genes GO-BP GSEA
NAME	Leu-R NES	NOM p-val	log10 nom pvalue	FDR q-val
GOBP_TISSUE_MORPHOGENESIS	1.91682	0.001	3	0.239566
GOBP_POSITIVE_REGULATION_OF_MULTICELLULAR_ORGANISMAL_PROCESS	1.81342	0.00140647	2.85187	0.177603
GOBP_ENZYME_LINKED_RECEPTOR_PROTEIN_SIGNALING_PATHWAY	1.9337	0.00149477	2.82543	0.415513
GOBP_POSITIVE_REGULATION_OF_SIGNAL_TRANSDUCTION	1.78308	0.00415512	2.38142	0.203799
GOBP_POSITIVE_REGULATION_OF_GENE_EXPRESSION	1.85754	0.00426136	2.37045	0.206513
GOBP_POSITIVE_REGULATION_OF_MAPK_CASCADE	1.91568	0.00461538	2.33579	0.161072
GOBP_MACROAUTOPHAGY	-1.80223	0.00552486	2.25768	0.815109
GOBP_ERK1_AND_ERK2_CASCADE	1.816	0.00630915	2.20003	0.201683
GOBP_RNA_PROCESSING	1.71557	0.00707214	2.15045	0.279035
GOBP_POSITIVE_REGULATION_OF_PROGRAMMED_CELL_DEATH	1.82623	0.00773994	2.11126	0.225223
GOBP_POSITIVE_REGULATION_OF_INTRACELLULAR_SIGNAL_TRANSDUCTION	1.74852	0.00895522	2.04792	0.238233
GOBP_CHROMOSOME_SEGREGATION	-1.77366	0.0113314	1.94571	0.491041
GOBP_PROCESS_UTILIZING_AUTOPHAGIC_MECHANISM	-1.69873	0.012012	1.92038	0.396974
GOBP_MAPK_CASCADE	1.69987	0.0134328	1.87183	0.26347
GOBP_ENDOSOMAL_TRANSPORT	-1.7482	0.0157068	1.80391	0.386274
GOBP_RESPONSE_TO_GROWTH_FACTOR	1.71037	0.0211161	1.67539	0.264573
GOBP_ANIMAL_ORGAN_MORPHOGENESIS	1.59971	0.026087	1.58358	0.395612
GOBP_MULTICELLULAR_ORGANISMAL_LEVEL_HOMEOSTASIS	1.59004	0.0330827	1.4804	0.397313
GOBP_CIRCULATORY_SYSTEM_PROCESS	1.62373	0.0333839	1.47646	0.412241
GOBP_MRNA_METABOLIC_PROCESS	1.50487	0.0354505	1.45038	0.547277
GOBP_MORPHOGENESIS_OF_AN_EPITHELIUM	1.61674	0.0392157	1.40654	0.401766
GOBP_EPITHELIAL_CELL_DIFFERENTIATION	1.55216	0.0418006	1.37882	0.476972
GOBP_AMEBOIDAL_TYPE_CELL_MIGRATION	1.61135	0.0426829	1.36975	0.388769
GOBP_CELL_MOTILITY	1.52899	0.0433526	1.36298	0.523423
GOBP_POSITIVE_REGULATION_OF_IMMUNE_RESPONSE	-1.60019	0.0453333	1.34358	0.583316
GOBP_INTRACELLULAR_TRANSPORT	-1.39768	0.0483871	1.31527	1
GOBP_NEGATIVE_REGULATION_OF_MULTICELLULAR_ORGANISMAL_PROCESS	1.51214	0.0504451	1.29718	0.55126
GOBP_ANATOMICAL_STRUCTURE_FORMATION_INVOLVED_IN_MORPHOGENESIS	1.45294	0.0524862	1.27995	0.534468
GOBP_SUPRAMOLECULAR_FIBER_ORGANIZATION	1.46923	0.0555556	1.25527	0.56517
GOBP_SKELETAL_SYSTEM_DEVELOPMENT	1.4832	0.0618067	1.20896	0.567314
GOBP_EPITHELIUM_DEVELOPMENT	1.46475	0.0620384	1.20734	0.537371
GOBP_NCRNA_PROCESSING	1.48514	0.0706436	1.15093	0.586364
GOBP_DEVELOPMENTAL_GROWTH	1.46665	0.0724191	1.14015	0.552239
GOBP_RESPONSE_TO_BACTERIUM	-1.49454	0.0731707	1.13566	0.859763
GOBP_POSITIVE_REGULATION_OF_CELL_POPULATION_PROLIFERATION	1.44995	0.0772595	1.11205	0.524727
GOBP_POSITIVE_REGULATION_OF_CELLULAR_COMPONENT_BIOGENESIS	1.44301	0.07739	1.11132	0.527736
GOBP_RNA_SPLICING	1.3946	0.0774963	1.11072	0.529725
GOBP_REGULATION_OF_MRNA_METABOLIC_PROCESS	1.48042	0.0777605	1.10924	0.55302
GOBP_NEGATIVE_REGULATION_OF_CELL_POPULATION_PROLIFERATION	1.42666	0.0795287	1.09948	0.484757
GOBP_REGULATION_OF_LOCOMOTION	1.45413	0.0809249	1.09192	0.549622
GOBP_POSITIVE_REGULATION_OF_CYTOKINE_PRODUCTION	1.43532	0.0828026	1.08196	0.503937
GOBP_TUBE_MORPHOGENESIS	1.4323	0.0829694	1.08108	0.483387
GOBP_MRNA_PROCESSING	1.40114	0.0854962	1.06805	0.539705
GOBP_REGULATION_OF_INTRACELLULAR_SIGNAL_TRANSDUCTION	1.37405	0.0857538	1.06675	0.498485
GOBP_VACUOLE_ORGANIZATION	-1.45506	0.0866142	1.06241	0.910806
GOBP_NEGATIVE_REGULATION_OF_IMMUNE_SYSTEM_PROCESS	1.43736	0.0934579	1.02938	0.51354
GOBP_REGULATION_OF_ACTIN_FILAMENT_ORGANIZATION	1.43478	0.0946844	1.02372	0.490869
GOBP_REGULATION_OF_ACTIN_FILAMENT_BASED_PROCESS	1.43906	0.0979463	1.00901	0.524283
GOBP_BLOOD_VESSEL_MORPHOGENESIS	1.37981	0.102964	0.987314	0.505591
GOBP_RESPONSE_TO_ENDOGENOUS_STIMULUS	1.35607	0.106648	0.972046	0.522182
GOBP_INNATE_IMMUNE_RESPONSE	-1.36693	0.107143	0.970037	1
GOBP_VESICLE_MEDIATED_TRANSPORT	-1.3054	0.11032	0.957345	0.993326
GOBP_TRANSMEMBRANE_RECEPTOR_PROTEIN_TYROSINE_KINASE_SIGNALING_PATHWAY	1.3996	0.113965	0.94323	0.530043
GOBP_LOCOMOTION	1.34962	0.115497	0.937429	0.527373
GOBP_REGULATION_OF_CELL_ACTIVATION	1.39256	0.115506	0.937394	0.521911
GOBP_RIBONUCLEOPROTEIN_COMPLEX_BIOGENESIS	1.38317	0.11646	0.933825	0.50922
GOBP_ORGANELLE_LOCALIZATION	-1.35427	0.117647	0.929419	1
GOBP_CIRCULATORY_SYSTEM_DEVELOPMENT	1.31592	0.12	0.920819	0.530457
GOBP_DEFENSE_RESPONSE_TO_OTHER_ORGANISM	-1.29277	0.121387	0.915827	0.976903
GOBP_GROWTH	1.38569	0.122357	0.912373	0.51445
GOBP_ANGIOGENESIS	1.37707	0.123438	0.908553	0.50177
GOBP_BEHAVIOR	1.34502	0.124803	0.903777	0.517516
GOBP_REGULATION_OF_SUPRAMOLECULAR_FIBER_ORGANIZATION	1.3915	0.126853	0.896698	0.51193
GOBP_RNA_SPLICING_VIA_TRANSESTERIFICATION_REACTIONS	1.35729	0.129794	0.886747	0.529756
GOBP_POSITIVE_REGULATION_OF_LOCOMOTION	1.34428	0.134585	0.871002	0.509265
GOBP_VASCULATURE_DEVELOPMENT	1.32802	0.140376	0.852706	0.529197
GOBP_REGULATION_OF_ESTABLISHMENT_OF_PROTEIN_LOCALIZATION	1.32763	0.142631	0.845787	0.520849
GOBP_MESENCHYME_DEVELOPMENT	1.34701	0.143573	0.842928	0.522798
GOBP_REGULATION_OF_CELLULAR_RESPONSE_TO_STRESS	1.32939	0.14521	0.838005	0.535463
GOBP_REGULATION_OF_PROGRAMMED_CELL_DEATH	1.30123	0.146933	0.832881	0.51274
GOBP_POSITIVE_REGULATION_OF_RNA_METABOLIC_PROCESS	1.27459	0.148098	0.829451	0.534636
GOBP_REGULATION_OF_IMMUNE_RESPONSE	-1.30897	0.150273	0.823118	1
GOBP_REGULATION_OF_MULTICELLULAR_ORGANISMAL_DEVELOPMENT	1.29302	0.152448	0.81688	0.523751
GOBP_ACTIN_FILAMENT_BASED_PROCESS	1.30179	0.152958	0.815427	0.527951
GOBP_REGULATION_OF_CELL_PROJECTION_ORGANIZATION	1.30896	0.158218	0.800744	0.537709
GOBP_REGULATION_OF_RESPONSE_TO_STRESS	1.26468	0.158571	0.799775	0.533952
GOBP_REGULATION_OF_TRANSFERASE_ACTIVITY	-1.24888	0.159236	0.79796	0.78815
GOBP_NCRNA_METABOLIC_PROCESS	1.28754	0.160237	0.795236	0.528748
GOBP_REGULATION_OF_PROTEOLYSIS	1.31783	0.16195	0.79062	0.534972
GOBP_PROTEIN_LOCALIZATION_TO_EXTRACELLULAR_REGION	1.30754	0.16195	0.79062	0.532005
GOBP_REGULATION_OF_AUTOPHAGY	-1.27475	0.163488	0.786515	0.82326
GOBP_CYTOKINE_PRODUCTION	1.3022	0.165152	0.782117	0.535591
GOBP_POSITIVE_REGULATION_OF_DEVELOPMENTAL_PROCESS	1.27726	0.165689	0.780706	0.536611
GOBP_CELL_GROWTH	1.27962	0.165854	0.780275	0.538865
GOBP_MITOCHONDRION_ORGANIZATION	-1.30557	0.167539	0.775883	1
GOBP_NEGATIVE_REGULATION_OF_GENE_EXPRESSION	1.25563	0.168571	0.773216	0.532937
GOBP_LOCALIZATION_WITHIN_MEMBRANE	-1.27197	0.169399	0.771089	0.788987
GOBP_CELLULAR_COMPONENT_MORPHOGENESIS	1.27359	0.172932	0.762124	0.521493
GOBP_POSITIVE_REGULATION_OF_TRANSFERASE_ACTIVITY	-1.28947	0.174263	0.758795	0.924956
GOBP_REGULATION_OF_PROTEIN_STABILITY	-1.26405	0.175532	0.755644	0.776581
GOBP_NUCLEAR_CHROMOSOME_SEGREGATION	-1.28051	0.176	0.754487	0.904008
GOBP_POSITIVE_REGULATION_OF_CELLULAR_CATABOLIC_PROCESS	-1.27647	0.176316	0.753709	0.864746
GOBP_POST_TRANSCRIPTIONAL_REGULATION_OF_GENE_EXPRESSION	1.30136	0.179567	0.745775	0.520462
GOBP_POSITIVE_REGULATION_OF_CELL_DIFFERENTIATION	1.27412	0.181955	0.740036	0.527793
GOBP_SECRETION	1.25494	0.183644	0.736023	0.527511
GOBP_EXPORT_FROM_CELL	1.25827	0.184862	0.733153	0.534381
GOBP_RESPONSE_TO_LIPID	1.26327	0.191265	0.718364	0.530233
GOBP_TUBE_DEVELOPMENT	1.23767	0.195087	0.709772	0.551966
GOBP_POSITIVE_REGULATION_OF_PHOSPHORUS_METABOLIC_PROCESS	1.2193	0.211538	0.674611	0.564825
GOBP_HOMEOSTATIC_PROCESS	1.23291	0.213864	0.669862	0.548091
GOBP_ESTABLISHMENT_OF_ORGANELLE_LOCALIZATION	-1.2011	0.216374	0.664794	0.919313
GOBP_POSITIVE_REGULATION_OF_PHOSPHORYLATION	1.24463	0.217188	0.663165	0.54352
GOBP_REGULATION_OF_SECRETION	1.23305	0.219325	0.658912	0.554726
GOBP_NEGATIVE_REGULATION_OF_LOCOMOTION	1.2258	0.223101	0.651498	0.557724
GOBP_CELL_ADHESION	1.20026	0.224828	0.64815	0.586449
GOBP_HEART_DEVELOPMENT	1.20083	0.232194	0.634149	0.592043
GOBP_CELL_CELL_ADHESION	1.21779	0.232759	0.633094	0.561091
GOBP_CELLULAR_RESPONSE_TO_LIPID	1.19823	0.237049	0.625162	0.584591
GOBP_PEPTIDE_BIOSYNTHETIC_PROCESS	1.18328	0.241433	0.617203	0.579183
GOBP_REGULATION_OF_GTPASE_ACTIVITY	-1.17438	0.24282	0.614716	0.978865
GOBP_CELL_PART_MORPHOGENESIS	1.19547	0.250406	0.601354	0.583786
GOBP_POSITIVE_REGULATION_OF_TRANSCRIPTION_BY_RNA_POLYMERASE_II	1.19062	0.251082	0.600184	0.58826
GOBP_ACTIN_FILAMENT_ORGANIZATION	1.18972	0.253456	0.596097	0.583412
GOBP_NEGATIVE_REGULATION_OF_DEVELOPMENTAL_PROCESS	1.17793	0.258752	0.587116	0.58489
GOBP_REGULATION_OF_CATALYTIC_ACTIVITY	-1.11556	0.261484	0.582555	1
GOBP_POSITIVE_REGULATION_OF_CELLULAR_COMPONENT_ORGANIZATION	1.13557	0.263006	0.580035	0.634642
GOBP_REGULATION_OF_VESICLE_MEDIATED_TRANSPORT	-1.1502	0.266667	0.574031	0.989264
GOBP_EMBRYONIC_MORPHOGENESIS	1.18637	0.268148	0.571625	0.578525
GOBP_ORGANIC_HYDROXY_COMPOUND_METABOLIC_PROCESS	1.18656	0.277512	0.556718	0.584465
GOBP_NEURON_DEVELOPMENT	1.15719	0.278184	0.555667	0.61203
GOBP_ORGANELLE_FISSION	-1.16557	0.278409	0.555317	0.971741
GOBP_REGULATION_OF_NEURON_PROJECTION_DEVELOPMENT	1.15303	0.286164	0.543386	0.6149
GOBP_SMALL_MOLECULE_BIOSYNTHETIC_PROCESS	1.15728	0.290226	0.537264	0.618295
GOBP_RESPONSE_TO_ABIOTIC_STIMULUS	1.12983	0.290511	0.536837	0.628534
GOBP_CELLULAR_COMPONENT_DISASSEMBLY	1.16302	0.292754	0.533498	0.611711
GOBP_IMPORT_INTO_CELL	-1.11706	0.296703	0.527678	1
GOBP_ESTABLISHMENT_OF_PROTEIN_LOCALIZATION	-1.11342	0.308943	0.510121	1
GOBP_REGULATION_OF_CYTOSKELETON_ORGANIZATION	1.13674	0.310937	0.507327	0.638215
GOBP_POSITIVE_REGULATION_OF_PROTEIN_MODIFICATION_PROCESS	1.14249	0.313056	0.504377	0.631944
GOBP_DNA_METABOLIC_PROCESS	1.13286	0.31686	0.499132	0.634523
GOBP_REGULATION_OF_ANATOMICAL_STRUCTURE_SIZE	1.13249	0.318927	0.496309	0.629094
GOBP_REGULATION_OF_NEUROGENESIS	-1.10366	0.319035	0.496162	1
GOBP_BIOLOGICAL_PROCESS_INVOLVED_IN_INTERSPECIES_INTERACTION_BETWEEN_ORGANISMS	-1.10186	0.324759	0.488439	0.984872
GOBP_CELL_MORPHOGENESIS_INVOLVED_IN_NEURON_DIFFERENTIATION	1.12018	0.325301	0.487714	0.637732
GOBP_EMBRYO_DEVELOPMENT	1.10285	0.330496	0.480833	0.656907
GOBP_POSITIVE_REGULATION_OF_SECRETION	1.11233	0.330578	0.480725	0.648262
GOBP_POSITIVE_REGULATION_OF_ORGANELLE_ORGANIZATION	1.12523	0.331776	0.479155	0.632637
GOBP_IN_UTERO_EMBRYONIC_DEVELOPMENT	1.10966	0.332303	0.478466	0.648142
GOBP_POSITIVE_REGULATION_OF_IMMUNE_SYSTEM_PROCESS	-1.05587	0.347826	0.458638	1
GOBP_REGULATION_OF_KINASE_ACTIVITY	-1.06447	0.354749	0.450079	1
GOBP_GENERATION_OF_NEURONS	1.06008	0.370102	0.431679	0.719575
GOBP_NEGATIVE_REGULATION_OF_INTRACELLULAR_SIGNAL_TRANSDUCTION	-1.05665	0.375676	0.425187	1
GOBP_CELLULAR_RESPONSE_TO_OXYGEN_CONTAINING_COMPOUND	1.07049	0.381415	0.418603	0.715491
GOBP_OSSIFICATION	1.07248	0.388179	0.410968	0.717711
GOBP_CELL_DIVISION	-1.04493	0.395415	0.402946	1
GOBP_CELL_JUNCTION_ORGANIZATION	-1.02619	0.396341	0.40193	1
GOBP_POSITIVE_REGULATION_OF_NUCLEOBASE_CONTAINING_COMPOUND_METABOLIC_PROCESS	1.04264	0.397098	0.401103	0.739657
GOBP_POSITIVE_REGULATION_OF_PROTEIN_METABOLIC_PROCESS	1.06037	0.397222	0.400966	0.725423
GOBP_RESPONSE_TO_HORMONE	1.06828	0.4034	0.394264	0.713866
GOBP_NEUROGENESIS	1.05069	0.407307	0.390078	0.7345
GOBP_AXON_DEVELOPMENT	1.04408	0.417445	0.3794	0.742683
GOBP_APOPTOTIC_SIGNALING_PATHWAY	1.03144	0.418605	0.378196	0.75768
GOBP_DEFENSE_RESPONSE	1.02332	0.424033	0.3726	0.743835
GOBP_MICROTUBULE_BASED_PROCESS	-1.00644	0.427245	0.369323	1
GOBP_REGULATION_OF_DNA_METABOLIC_PROCESS	1.02954	0.431677	0.364841	0.749042
GOBP_CELL_ACTIVATION	1.02567	0.432773	0.36374	0.745046
GOBP_REGULATION_OF_CELL_DIFFERENTIATION	1.03118	0.43314	0.363372	0.751884
GOBP_ORGANELLE_ASSEMBLY	-1.02878	0.435986	0.360527	1
GOBP_CELL_PROJECTION_ORGANIZATION	1.00789	0.436782	0.359736	0.759134
GOBP_ORGANOPHOSPHATE_BIOSYNTHETIC_PROCESS	1.02871	0.44	0.356547	0.744692
GOBP_REGULATION_OF_DEFENSE_RESPONSE	1.0113	0.449231	0.347531	0.757778
GOBP_RESPONSE_TO_OXYGEN_CONTAINING_COMPOUND	1.0141	0.45467	0.342303	0.758009
GOBP_POSITIVE_REGULATION_OF_CATALYTIC_ACTIVITY	-1.00641	0.466463	0.331182	1
GOBP_INTRACELLULAR_PROTEIN_TRANSPORT	-1.0019	0.478528	0.320093	1
GOBP_MONOATOMIC_ION_TRANSPORT	-0.97814	0.482972	0.316078	1
GOBP_CELLULAR_RESPONSE_TO_HORMONE_STIMULUS	0.979941	0.483051	0.316007	0.813288
GOBP_IMMUNE_EFFECTOR_PROCESS	-0.968986	0.490085	0.309729	1
GOBP_NEGATIVE_REGULATION_OF_RESPONSE_TO_STIMULUS	0.961742	0.510431	0.292063	0.839558
GOBP_CELLULAR_CATABOLIC_PROCESS	-0.980802	0.512455	0.290344	1
GOBP_NEGATIVE_REGULATION_OF_CELL_DIFFERENTIATION	-0.93255	0.515873	0.287457	1
GOBP_CELLULAR_RESPONSE_TO_STRESS	0.963322	0.527855	0.277485	0.842525
GOBP_REGULATION_OF_PHOSPHORYLATION	0.953109	0.528975	0.276565	0.851554
GOBP_REGULATION_OF_ANATOMICAL_STRUCTURE_MORPHOGENESIS	0.936546	0.530769	0.275094	0.85426
GOBP_CELLULAR_NITROGEN_COMPOUND_CATABOLIC_PROCESS	0.948679	0.530945	0.274951	0.854558
GOBP_CYTOSKELETON_ORGANIZATION	0.93972	0.53931	0.268161	0.853695
GOBP_POSITIVE_REGULATION_OF_HYDROLASE_ACTIVITY	0.925656	0.54375	0.264601	0.863994
GOBP_PHOSPHORYLATION	-0.935677	0.545098	0.263525	1
GOBP_TRANSMEMBRANE_TRANSPORT	0.943949	0.554887	0.255795	0.851829
GOBP_RESPONSE_TO_WOUNDING	-0.929391	0.554945	0.25575	1
GOBP_REGULATION_OF_CELLULAR_COMPONENT_BIOGENESIS	0.944471	0.558273	0.253153	0.85731
GOBP_MUSCLE_STRUCTURE_DEVELOPMENT	0.924616	0.558959	0.25262	0.859765
GOBP_REGULATION_OF_TRANSPORT	0.929237	0.559945	0.251854	0.862732
GOBP_EMBRYO_DEVELOPMENT_ENDING_IN_BIRTH_OR_EGG_HATCHING	0.92258	0.560606	0.251342	0.851606
GOBP_ENDOCYTOSIS	-0.922706	0.572289	0.242384	1
GOBP_REGULATION_OF_PHOSPHORUS_METABOLIC_PROCESS	0.922875	0.572404	0.242297	0.857198
GOBP_RESPONSE_TO_CYTOKINE	0.907921	0.583095	0.234261	0.875954
GOBP_LIPID_BIOSYNTHETIC_PROCESS	0.894198	0.594512	0.225839	0.88534
GOBP_NEGATIVE_REGULATION_OF_ORGANELLE_ORGANIZATION	-0.87045	0.598931	0.222624	1
GOBP_CELL_MORPHOGENESIS	0.894695	0.603175	0.219557	0.89052
GOBP_NEGATIVE_REGULATION_OF_PROTEIN_MODIFICATION_PROCESS	-0.879618	0.604106	0.218887	1
GOBP_REGULATION_OF_CELL_ADHESION	0.9015	0.607692	0.216316	0.882883
GOBP_HEAD_DEVELOPMENT	0.89112	0.610448	0.214351	0.885206
GOBP_REGULATION_OF_NERVOUS_SYSTEM_DEVELOPMENT	-0.869886	0.620865	0.207003	1
GOBP_MONOATOMIC_CATION_TRANSPORT	0.864904	0.625592	0.203709	0.899554
GOBP_CELLULAR_RESPONSE_TO_NITROGEN_COMPOUND	0.874021	0.631184	0.199844	0.900005
GOBP_MEMBRANE_ORGANIZATION	-0.867033	0.631285	0.199775	1
GOBP_NEGATIVE_REGULATION_OF_CATALYTIC_ACTIVITY	0.879346	0.631343	0.199734	0.901978
GOBP_SIGNAL_RELEASE	0.84958	0.631833	0.199398	0.898721
GOBP_NEGATIVE_REGULATION_OF_PROGRAMMED_CELL_DEATH	0.866642	0.632593	0.198876	0.908562
GOBP_REGULATION_OF_CELLULAR_LOCALIZATION	0.876382	0.633284	0.198401	0.90163
GOBP_MONOCARBOXYLIC_ACID_METABOLIC_PROCESS	-0.865536	0.634349	0.197672	1
GOBP_POSITIVE_REGULATION_OF_MOLECULAR_FUNCTION	-0.886428	0.639175	0.19438	1
GOBP_NEGATIVE_REGULATION_OF_CELL_CYCLE	-0.848362	0.641873	0.192551	1
GOBP_MUSCLE_TISSUE_DEVELOPMENT	0.855826	0.647343	0.188866	0.898611
GOBP_NON_MEMBRANE_BOUNDED_ORGANELLE_ASSEMBLY	0.841943	0.65	0.187087	0.901682
GOBP_PROTEASOMAL_PROTEIN_CATABOLIC_PROCESS	-0.854605	0.650289	0.186894	1
GOBP_DEVELOPMENTAL_PROCESS_INVOLVED_IN_REPRODUCTION	0.836147	0.651017	0.186408	0.906331
GOBP_REGULATION_OF_HYDROLASE_ACTIVITY	0.861628	0.651494	0.18609	0.893752
GOBP_NEGATIVE_REGULATION_OF_PHOSPHORUS_METABOLIC_PROCESS	-0.858784	0.651934	0.185797	1
GOBP_REGULATION_OF_AMIDE_METABOLIC_PROCESS	0.861721	0.652666	0.185309	0.899441
GOBP_ESTABLISHMENT_OF_PROTEIN_LOCALIZATION_TO_ORGANELLE	-0.857973	0.653179	0.184968	1
GOBP_AMIDE_BIOSYNTHETIC_PROCESS	0.865504	0.670713	0.173463	0.904465
GOBP_REGULATION_OF_CELLULAR_CATABOLIC_PROCESS	-0.856217	0.671733	0.172804	1
GOBP_RESPONSE_TO_ORGANIC_CYCLIC_COMPOUND	0.832367	0.676737	0.16958	0.901991
GOBP_CHROMOSOME_ORGANIZATION	-0.86519	0.677215	0.169273	1
GOBP_REGULATION_OF_IMMUNE_SYSTEM_PROCESS	-0.859569	0.67893	0.168175	1
GOBP_NEGATIVE_REGULATION_OF_CELL_COMMUNICATION	0.852004	0.683989	0.164951	0.900008
GOBP_G_PROTEIN_COUPLED_RECEPTOR_SIGNALING_PATHWAY	0.807566	0.704655	0.152024	0.927213
GOBP_CENTRAL_NERVOUS_SYSTEM_DEVELOPMENT	0.845424	0.714497	0.146	0.901106
GOBP_PROTEIN_MATURATION	0.814356	0.715994	0.145091	0.921645
GOBP_REGULATION_OF_PROTEIN_MODIFICATION_PROCESS	0.834299	0.720445	0.142399	0.903974
GOBP_MUSCLE_CELL_DIFFERENTIATION	0.796399	0.728682	0.137462	0.928601
GOBP_DNA_DAMAGE_RESPONSE	0.807245	0.736686	0.132717	0.922052
GOBP_CANONICAL_WNT_SIGNALING_PATHWAY	-0.776774	0.738786	0.131481	1
GOBP_SYNAPSE_ORGANIZATION	-0.777217	0.743523	0.128705	1
GOBP_POSITIVE_REGULATION_OF_CELL_DEVELOPMENT	-0.781323	0.744565	0.128097	1
GOBP_ORGANONITROGEN_COMPOUND_BIOSYNTHETIC_PROCESS	0.817211	0.745554	0.127521	0.922358
GOBP_CELL_CELL_SIGNALING	0.802226	0.753138	0.123125	0.925076
GOBP_SEXUAL_REPRODUCTION	-0.806372	0.758929	0.119799	1
GOBP_CHEMICAL_HOMEOSTASIS	-0.753977	0.766332	0.115583	1
GOBP_GAMETE_GENERATION	0.759021	0.769231	0.113943	0.968415
GOBP_NUCLEOBASE_CONTAINING_SMALL_MOLECULE_METABOLIC_PROCESS	-0.764414	0.776567	0.109821	1
GOBP_REGULATION_OF_PROTEIN_CATABOLIC_PROCESS	-0.751028	0.78979	0.102488	1
GOBP_REGULATION_OF_CELL_CYCLE_PROCESS	0.770146	0.79003	0.102356	0.963085
GOBP_REGULATION_OF_HORMONE_LEVELS	0.751501	0.790977	0.101836	0.973865
GOBP_GLIOGENESIS	0.73925	0.791461	0.10157	0.979681
GOBP_NEGATIVE_REGULATION_OF_PHOSPHORYLATION	-0.73768	0.792818	0.100827	1
GOBP_RESPONSE_TO_NITROGEN_COMPOUND	0.744001	0.793814	0.100281	0.978804
GOBP_POSITIVE_REGULATION_OF_TRANSPORT	0.761781	0.793846	0.100264	0.970063
GOBP_MICROTUBULE_CYTOSKELETON_ORGANIZATION	0.730883	0.796557	0.0987831	0.985479
GOBP_MULTICELLULAR_ORGANISM_REPRODUCTION	0.707209	0.807936	0.0926228	0.993093
GOBP_CARBOHYDRATE_DERIVATIVE_BIOSYNTHETIC_PROCESS	0.722438	0.81068	0.0911508	0.990783
GOBP_REGULATION_OF_CELL_DEVELOPMENT	-0.733408	0.820988	0.0856634	1
GOBP_CELLULAR_RESPONSE_TO_ORGANIC_CYCLIC_COMPOUND	-0.744877	0.825444	0.0833125	1
GOBP_MYELOID_CELL_DIFFERENTIATION	0.704282	0.826433	0.0827923	0.980131
GOBP_NEGATIVE_REGULATION_OF_TRANSCRIPTION_BY_RNA_POLYMERASE_II	0.706194	0.830861	0.0804719	0.983294
GOBP_ORGANOPHOSPHATE_METABOLIC_PROCESS	-0.712786	0.83121	0.0802891	1
GOBP_CELLULAR_HOMEOSTASIS	-0.691232	0.834171	0.078745	1
GOBP_CELL_CYCLE_PROCESS	-0.773429	0.845588	0.0728411	1
GOBP_REGULATION_OF_RESPONSE_TO_EXTERNAL_STIMULUS	0.692864	0.850679	0.0702344	0.988397
GOBP_PEPTIDE_METABOLIC_PROCESS	0.680892	0.859917	0.0655436	0.985638
GOBP_CELLULAR_LIPID_METABOLIC_PROCESS	-0.691186	0.861199	0.0648966	1
GOBP_ORGANIC_ACID_METABOLIC_PROCESS	0.692221	0.861561	0.0647139	0.98374
GOBP_NUCLEAR_TRANSPORT	-0.667256	0.863502	0.0637369	1
GOBP_FOREBRAIN_DEVELOPMENT	0.673373	0.864687	0.0631413	0.988335
GOBP_SMALL_MOLECULE_METABOLIC_PROCESS	0.70959	0.869198	0.0608811	0.995596
GOBP_NEGATIVE_REGULATION_OF_NUCLEOBASE_CONTAINING_COMPOUND_METABOLIC_PROCESS	0.710354	0.869504	0.0607286	1
GOBP_PROTEOLYSIS	0.706882	0.877698	0.056655	0.987948
GOBP_LIPID_METABOLIC_PROCESS	-0.714554	0.877888	0.056561	1
GOBP_INFLAMMATORY_RESPONSE	0.662167	0.879573	0.055728	0.994303
GOBP_NEGATIVE_REGULATION_OF_MOLECULAR_FUNCTION	0.651724	0.88473	0.053189	0.988332
GOBP_DNA_REPAIR	0.651379	0.88537	0.0528754	0.983509
GOBP_ORGANIC_CYCLIC_COMPOUND_CATABOLIC_PROCESS	-0.675072	0.890756	0.0502411	1
GOBP_REGULATION_OF_CATABOLIC_PROCESS	0.686125	0.892504	0.04939	0.985382
GOBP_MITOTIC_CELL_CYCLE_PROCESS	-0.648634	0.901449	0.0450587	1
GOBP_RESPONSE_TO_EXTRACELLULAR_STIMULUS	-0.615549	0.905512	0.0431059	1
GOBP_REGULATION_OF_ORGANELLE_ORGANIZATION	0.656084	0.906555	0.0426058	0.989746
GOBP_REGULATION_OF_CELL_CYCLE	0.625668	0.909091	0.0413927	1
GOBP_NEGATIVE_REGULATION_OF_RNA_BIOSYNTHETIC_PROCESS	0.660395	0.90922	0.0413311	0.990878
GOBP_PROTEIN_MODIFICATION_BY_SMALL_PROTEIN_CONJUGATION	0.611456	0.912141	0.0399382	1
GOBP_CELL_CELL_SIGNALING_BY_WNT	-0.608904	0.928571	0.0321847	1
GOBP_REGULATION_OF_MITOTIC_CELL_CYCLE	0.557057	0.931818	0.0306688	1
GOBP_REGULATION_OF_WNT_SIGNALING_PATHWAY	0.569407	0.937198	0.0281686	1
GOBP_LYMPHOCYTE_ACTIVATION	-0.590655	0.938838	0.0274094	1
GOBP_CELL_CYCLE	-0.639393	0.939271	0.0272089	1
GOBP_POSITIVE_REGULATION_OF_CATABOLIC_PROCESS	0.604988	0.940388	0.0266932	1
GOBP_MITOTIC_CELL_CYCLE	-0.608666	0.946875	0.0237073	1
GOBP_CARBOHYDRATE_DERIVATIVE_METABOLIC_PROCESS	-0.600274	0.94704	0.0236314	1
GOBP_PROTEIN_DNA_COMPLEX_ORGANIZATION	-0.601958	0.947368	0.0234811	1
GOBP_LEUKOCYTE_DIFFERENTIATION	-0.577921	0.948718	0.0228629	1
GOBP_REPRODUCTION	0.554449	0.954198	0.0203613	1
GOBP_PROTEIN_LOCALIZATION_TO_ORGANELLE	-0.594862	0.955556	0.0197441	1
GOBP_PEPTIDYL_AMINO_ACID_MODIFICATION	0.527306	0.955817	0.0196251	1
GOBP_MACROMOLECULE_CATABOLIC_PROCESS	0.565541	0.963939	0.0159505	1
GOBP_REGULATION_OF_PROTEIN_CONTAINING_COMPLEX_ASSEMBLY	0.535177	0.965517	0.01524	1
GOBP_ORGANONITROGEN_COMPOUND_CATABOLIC_PROCESS	0.541679	0.965894	0.0150707	1
GOBP_PROTEOLYSIS_INVOLVED_IN_PROTEIN_CATABOLIC_PROCESS	-0.541047	0.966967	0.0145883	1
GOBP_SYNAPTIC_SIGNALING	-0.531931	0.968481	0.0139087	1
GOBP_CELL_CYCLE_PHASE_TRANSITION	0.501117	0.970313	0.0130884	1
GOBP_MODIFICATION_DEPENDENT_MACROMOLECULE_CATABOLIC_PROCESS	-0.527008	0.971963	0.0123504	0.998583
GOBP_NEGATIVE_REGULATION_OF_CELLULAR_COMPONENT_ORGANIZATION	-0.534175	0.975155	0.0109262	1
GOBP_CHROMATIN_REMODELING	-0.523403	0.978082	0.00962464	0.988938
GOBP_PROTEIN_MODIFICATION_BY_SMALL_PROTEIN_CONJUGATION_OR_REMOVAL	0.478228	0.980826	0.00840805	0.99863
GOBP_AMIDE_METABOLIC_PROCESS	0.490084	0.981159	0.00826041	1
GOBP_PROTEIN_CONTAINING_COMPLEX_ASSEMBLY	0.519764	0.981742	0.00800283	1
GOBP_PROTEIN_CATABOLIC_PROCESS	0.508475	0.981873	0.00794464	1
GOBP_REGULATION_OF_TRANS_SYNAPTIC_SIGNALING	0.470835	0.985692	0.00625897	0.995552
GOBP_HEMOPOIESIS	-0.489591	0.988024	0.00523253	0.987407
GOBP_POST_TRANSLATIONAL_PROTEIN_MODIFICATION	0.489744	0.988183	0.00516256	1
GOBP_AMIDE_TRANSPORT	0.468937	0.989329	0.00465913	0.991156
GOBP_NEGATIVE_REGULATION_OF_PROTEIN_METABOLIC_PROCESS	0.454864	0.993017	0.0030434	0.989411

## Sheet: Met-D Unique Genes GO-BP GSEA
NAME	Met-R NES	NOM p-val	-LOG10 nom pvalue	FDR q-val
GOBP_MEMBRANE_ORGANIZATION	1.87134	0.00143678	2.84261	0.551001
GOBP_CELL_MOTILITY	1.7571	0.00520833	2.2833	0.554398
GOBP_REGULATION_OF_LOCOMOTION	1.82719	0.00552486	2.25768	0.430783
GOBP_REGULATION_OF_PHOSPHORYLATION	1.74782	0.00568182	2.24551	0.45038
GOBP_LOCOMOTION	1.73412	0.00943396	2.02531	0.411472
GOBP_PROTEASOMAL_PROTEIN_CATABOLIC_PROCESS	-1.74229	0.00967742	2.01424	0.643027
GOBP_NEGATIVE_REGULATION_OF_IMMUNE_SYSTEM_PROCESS	1.71609	0.0118168	1.9275	0.403612
GOBP_REGULATION_OF_IMMUNE_RESPONSE	1.64267	0.0132159	1.8789	0.385111
GOBP_REGULATION_OF_ANATOMICAL_STRUCTURE_MORPHOGENESIS	1.68048	0.0138696	1.85794	0.351659
GOBP_RESPONSE_TO_NITROGEN_COMPOUND	-1.62964	0.0153257	1.81458	0.427598
GOBP_REGULATION_OF_SECRETION	1.64022	0.0174927	1.75714	0.359546
GOBP_POSITIVE_REGULATION_OF_IMMUNE_RESPONSE	1.69333	0.0175953	1.7546	0.360445
GOBP_REGULATION_OF_PHOSPHORUS_METABOLIC_PROCESS	1.61505	0.0184941	1.73297	0.372052
GOBP_REGULATION_OF_CELLULAR_COMPONENT_BIOGENESIS	1.69726	0.0211268	1.67517	0.399969
GOBP_BIOLOGICAL_PROCESS_INVOLVED_IN_INTERSPECIES_INTERACTION_BETWEEN_ORGANISMS	1.62366	0.0215924	1.6657	0.373527
GOBP_CHEMICAL_HOMEOSTASIS	-1.63077	0.0244755	1.61127	0.639053
GOBP_POSITIVE_REGULATION_OF_LOCOMOTION	1.55656	0.0271493	1.56624	0.40994
GOBP_REGULATION_OF_CELL_ACTIVATION	1.57864	0.0281899	1.54991	0.395426
GOBP_PROTEIN_MATURATION	-1.61482	0.0294118	1.53148	0.350587
GOBP_REGULATION_OF_IMMUNE_SYSTEM_PROCESS	1.53283	0.0327654	1.48458	0.411762
GOBP_CELL_CELL_ADHESION	1.58529	0.0340426	1.46798	0.40098
GOBP_REGULATION_OF_INNATE_IMMUNE_RESPONSE	1.60346	0.0352761	1.45252	0.377359
GOBP_REGULATION_OF_CELL_ADHESION	1.56453	0.0369276	1.43265	0.410276
GOBP_CYTOKINE_PRODUCTION	1.65795	0.0380117	1.42008	0.379216
GOBP_RESPONSE_TO_BACTERIUM	1.54349	0.0429799	1.36673	0.402808
GOBP_DEVELOPMENTAL_GROWTH	1.54688	0.0466392	1.33125	0.414515
GOBP_REGULATION_OF_DEVELOPMENTAL_GROWTH	1.51869	0.0532725	1.2735	0.412689
GOBP_REGULATION_OF_DEFENSE_RESPONSE	1.51732	0.0550847	1.25897	0.383726
GOBP_INNATE_IMMUNE_RESPONSE	1.52053	0.059322	1.22678	0.425699
GOBP_REGULATION_OF_ANATOMICAL_STRUCTURE_SIZE	1.49813	0.0595745	1.22494	0.400107
GOBP_NEGATIVE_REGULATION_OF_CELLULAR_COMPONENT_ORGANIZATION	1.44702	0.0599721	1.22205	0.469715
GOBP_REGULATION_OF_RESPONSE_TO_BIOTIC_STIMULUS	1.51754	0.0619469	1.20798	0.398851
GOBP_REGULATION_OF_ORGANELLE_ORGANIZATION	1.44461	0.0629275	1.20116	0.460896
GOBP_REGULATION_OF_PROTEIN_MODIFICATION_PROCESS	1.47291	0.0642458	1.19216	0.431598
GOBP_CELL_ADHESION	1.49284	0.067867	1.16834	0.39798
GOBP_DEFENSE_RESPONSE_TO_OTHER_ORGANISM	1.44233	0.0763984	1.11692	0.453067
GOBP_PROTEOLYSIS_INVOLVED_IN_PROTEIN_CATABOLIC_PROCESS	-1.4507	0.0769231	1.11394	0.663487
GOBP_NEGATIVE_REGULATION_OF_GENE_EXPRESSION	1.40463	0.0792079	1.10123	0.486125
GOBP_EXPORT_FROM_CELL	1.43441	0.0804438	1.09451	0.447342
GOBP_REGULATION_OF_VESICLE_MEDIATED_TRANSPORT	1.43096	0.0847222	1.072	0.442312
GOBP_NEGATIVE_REGULATION_OF_CELL_POPULATION_PROLIFERATION	1.45797	0.086351	1.06373	0.456514
GOBP_PROTEOLYSIS	-1.34314	0.0871369	1.0598	0.703178
GOBP_NEGATIVE_REGULATION_OF_MULTICELLULAR_ORGANISMAL_PROCESS	1.43443	0.0881119	1.05497	0.460025
GOBP_CELL_PROJECTION_ASSEMBLY	1.50622	0.0896861	1.04727	0.395302
GOBP_POSITIVE_REGULATION_OF_GENE_EXPRESSION	1.38192	0.0938776	1.02744	0.473311
GOBP_GROWTH	1.4024	0.0993289	1.00292	0.479525
GOBP_REGULATION_OF_GROWTH	1.38525	0.100877	0.996207	0.48672
GOBP_NCRNA_METABOLIC_PROCESS	-1.43615	0.104651	0.980256	0.597368
GOBP_CARBOHYDRATE_DERIVATIVE_BIOSYNTHETIC_PROCESS	1.39577	0.107784	0.967444	0.483927
GOBP_POSITIVE_REGULATION_OF_RESPONSE_TO_EXTERNAL_STIMULUS	1.38836	0.107988	0.966624	0.490632
GOBP_PHOSPHORYLATION	1.35568	0.108696	0.963788	0.475125
GOBP_NEGATIVE_REGULATION_OF_RESPONSE_TO_EXTERNAL_STIMULUS	1.4243	0.10963	0.960072	0.448085
GOBP_CENTRAL_NERVOUS_SYSTEM_DEVELOPMENT	1.37522	0.113772	0.943963	0.468503
GOBP_SECRETION	1.37005	0.116901	0.93218	0.470417
GOBP_ESTABLISHMENT_OF_PROTEIN_LOCALIZATION_TO_ORGANELLE	1.38228	0.117483	0.930027	0.483096
GOBP_MAPK_CASCADE	1.36143	0.124812	0.903744	0.480613
GOBP_MONOCARBOXYLIC_ACID_METABOLIC_PROCESS	-1.34464	0.126246	0.898783	0.797965
GOBP_TRANSMEMBRANE_RECEPTOR_PROTEIN_TYROSINE_KINASE_SIGNALING_PATHWAY	1.37853	0.126316	0.898542	0.470977
GOBP_RESPONSE_TO_INORGANIC_SUBSTANCE	1.35747	0.13069	0.883757	0.479981
GOBP_POSITIVE_REGULATION_OF_PHOSPHORYLATION	1.35485	0.138393	0.858886	0.468184
GOBP_PROTEIN_CATABOLIC_PROCESS	-1.31635	0.140845	0.851258	0.711138
GOBP_DEFENSE_RESPONSE	1.31732	0.141522	0.849176	0.50999
GOBP_POSITIVE_REGULATION_OF_CELLULAR_COMPONENT_ORGANIZATION	1.32724	0.142668	0.845672	0.505984
GOBP_INTRINSIC_APOPTOTIC_SIGNALING_PATHWAY	1.33591	0.144776	0.839303	0.503767
GOBP_POSITIVE_REGULATION_OF_SIGNAL_TRANSDUCTION	1.28864	0.145098	0.838338	0.485701
GOBP_POSITIVE_REGULATION_OF_PROTEIN_MODIFICATION_PROCESS	1.32281	0.147275	0.83187	0.506671
GOBP_MACROMOLECULE_CATABOLIC_PROCESS	-1.26124	0.149813	0.824451	0.749229
GOBP_POSITIVE_REGULATION_OF_INTRACELLULAR_SIGNAL_TRANSDUCTION	1.31544	0.150943	0.821186	0.505494
GOBP_CELL_MORPHOGENESIS	1.30866	0.154696	0.810521	0.513223
GOBP_REGULATION_OF_CELL_PROJECTION_ORGANIZATION	1.30748	0.157738	0.802063	0.507427
GOBP_CELL_PART_MORPHOGENESIS	1.3287	0.16369	0.785977	0.511764
GOBP_ENDOMEMBRANE_SYSTEM_ORGANIZATION	1.30594	0.163959	0.785266	0.494345
GOBP_MULTICELLULAR_ORGANISMAL_LEVEL_HOMEOSTASIS	-1.27433	0.167315	0.776465	0.778278
GOBP_CIRCULATORY_SYSTEM_PROCESS	1.30126	0.167401	0.776242	0.488681
GOBP_REGULATION_OF_RESPONSE_TO_EXTERNAL_STIMULUS	1.27417	0.168276	0.773978	0.495762
GOBP_CELL_CELL_SIGNALING	1.27449	0.168478	0.773456	0.502305
GOBP_ACTIN_FILAMENT_BASED_PROCESS	1.29682	0.168508	0.773379	0.483084
GOBP_POSITIVE_REGULATION_OF_PHOSPHORUS_METABOLIC_PROCESS	1.30142	0.16885	0.772499	0.49624
GOBP_REGULATION_OF_HORMONE_LEVELS	1.30706	0.173977	0.759509	0.499935
GOBP_PROTEASOME_MEDIATED_UBIQUITIN_DEPENDENT_PROTEIN_CATABOLIC_PROCESS	-1.24816	0.178694	0.74789	0.726951
GOBP_PROTEIN_CONTAINING_COMPLEX_ASSEMBLY	1.27405	0.180108	0.744468	0.489114
GOBP_IMMUNE_EFFECTOR_PROCESS	1.26413	0.183526	0.736302	0.50255
GOBP_POSITIVE_REGULATION_OF_PROTEIN_LOCALIZATION	1.29843	0.184366	0.73432	0.48674
GOBP_REGULATION_OF_CELL_CYCLE_PROCESS	1.25877	0.184814	0.733266	0.50704
GOBP_RESPONSE_TO_CYTOKINE	1.2914	0.194161	0.711839	0.487298
GOBP_MICROTUBULE_BASED_PROCESS	-1.21694	0.197492	0.70445	0.76246
GOBP_NEGATIVE_REGULATION_OF_ORGANELLE_ORGANIZATION	1.28407	0.198238	0.702813	0.488401
GOBP_POSITIVE_REGULATION_OF_IMMUNE_SYSTEM_PROCESS	1.23541	0.203147	0.692189	0.544918
GOBP_REGULATION_OF_RESPONSE_TO_STRESS	1.22575	0.213642	0.670313	0.551974
GOBP_POSITIVE_REGULATION_OF_PROTEIN_METABOLIC_PROCESS	1.22906	0.214477	0.668619	0.551639
GOBP_VESICLE_MEDIATED_TRANSPORT	1.20204	0.216774	0.663992	0.548293
GOBP_HOMEOSTASIS_OF_NUMBER_OF_CELLS	-1.19505	0.218354	0.660838	0.775012
GOBP_POSITIVE_REGULATION_OF_CATALYTIC_ACTIVITY	1.22522	0.227709	0.642619	0.545872
GOBP_LYMPHOCYTE_ACTIVATION	1.24193	0.231928	0.634647	0.537795
GOBP_NEGATIVE_REGULATION_OF_NUCLEOBASE_CONTAINING_COMPOUND_METABOLIC_PROCESS	1.21054	0.233926	0.630921	0.550205
GOBP_CELLULAR_COMPONENT_MORPHOGENESIS	1.21596	0.237892	0.623621	0.551721
GOBP_IN_UTERO_EMBRYONIC_DEVELOPMENT	-1.18635	0.241982	0.616216	0.749828
GOBP_SUPRAMOLECULAR_FIBER_ORGANIZATION	1.22168	0.243722	0.613105	0.546726
GOBP_POSITIVE_REGULATION_OF_CELL_POPULATION_PROLIFERATION	1.21499	0.245638	0.609705	0.547045
GOBP_NEGATIVE_REGULATION_OF_RESPONSE_TO_STIMULUS	1.16864	0.250623	0.600978	0.567126
GOBP_CELL_ACTIVATION	1.19643	0.251701	0.599116	0.553477
GOBP_POSITIVE_REGULATION_OF_DEVELOPMENTAL_PROCESS	1.18202	0.25776	0.588785	0.564465
GOBP_ENZYME_LINKED_RECEPTOR_PROTEIN_SIGNALING_PATHWAY	1.19473	0.259854	0.585271	0.550669
GOBP_MITOTIC_CELL_CYCLE_PROCESS	1.20609	0.260372	0.584406	0.552674
GOBP_SKELETAL_SYSTEM_DEVELOPMENT	1.20576	0.262595	0.580713	0.546863
GOBP_REGULATION_OF_ENDOCYTOSIS	1.19263	0.26492	0.576885	0.548862
GOBP_MICROTUBULE_CYTOSKELETON_ORGANIZATION	-1.13381	0.265574	0.575815	0.765577
GOBP_APOPTOTIC_SIGNALING_PATHWAY	1.17687	0.272099	0.565272	0.568749
GOBP_MODIFICATION_DEPENDENT_MACROMOLECULE_CATABOLIC_PROCESS	-1.12872	0.278523	0.555138	0.739195
GOBP_MITOTIC_CELL_CYCLE	1.1748	0.282885	0.548389	0.566892
GOBP_PROTEIN_LOCALIZATION_TO_NUCLEUS	1.17253	0.283784	0.547012	0.565503
GOBP_CARBOHYDRATE_METABOLIC_PROCESS	-1.13386	0.29097	0.536152	0.810307
GOBP_RESPONSE_TO_WOUNDING	1.14821	0.295977	0.528742	0.584237
GOBP_NEGATIVE_REGULATION_OF_TRANSPORT	1.14086	0.296188	0.528433	0.587426
GOBP_RESPONSE_TO_ORGANIC_CYCLIC_COMPOUND	-1.1601	0.296636	0.527776	0.779355
GOBP_NEGATIVE_REGULATION_OF_APOPTOTIC_SIGNALING_PATHWAY	1.14837	0.297059	0.527158	0.589968
GOBP_CARBOHYDRATE_DERIVATIVE_METABOLIC_PROCESS	1.15036	0.298466	0.525105	0.598084
GOBP_REGULATION_OF_APOPTOTIC_SIGNALING_PATHWAY	1.14989	0.299191	0.524051	0.592819
GOBP_REGULATION_OF_CELLULAR_LOCALIZATION	1.14061	0.303371	0.518026	0.582203
GOBP_REGULATION_OF_CELL_CYCLE	1.14667	0.313783	0.503371	0.581413
GOBP_CELLULAR_RESPONSE_TO_STRESS	-1.09764	0.316583	0.499513	0.7495
GOBP_REGULATION_OF_INTRACELLULAR_SIGNAL_TRANSDUCTION	1.11741	0.320148	0.494649	0.623795
GOBP_POSITIVE_REGULATION_OF_TRANSPORT	1.11184	0.328457	0.483521	0.628631
GOBP_ORGANIC_ACID_METABOLIC_PROCESS	-1.10687	0.329897	0.481622	0.760456
GOBP_NUCLEOBASE_CONTAINING_SMALL_MOLECULE_METABOLIC_PROCESS	1.10506	0.330935	0.480257	0.630904
GOBP_PROTEIN_LOCALIZATION_TO_CELL_PERIPHERY	1.104	0.334307	0.475855	0.626986
GOBP_CELLULAR_PROCESS_INVOLVED_IN_REPRODUCTION_IN_MULTICELLULAR_ORGANISM	1.11144	0.341732	0.466314	0.623416
GOBP_POSITIVE_REGULATION_OF_MOLECULAR_FUNCTION	1.09127	0.343542	0.46402	0.634022
GOBP_TUBE_DEVELOPMENT	1.09357	0.362857	0.440264	0.641232
GOBP_ANATOMICAL_STRUCTURE_FORMATION_INVOLVED_IN_MORPHOGENESIS	1.08544	0.367376	0.434889	0.628442
GOBP_REGULATION_OF_MULTICELLULAR_ORGANISMAL_DEVELOPMENT	1.09158	0.369535	0.432345	0.63937
GOBP_HOMEOSTATIC_PROCESS	-1.03459	0.371901	0.429573	0.853408
GOBP_POSITIVE_REGULATION_OF_MULTICELLULAR_ORGANISMAL_PROCESS	1.07868	0.372312	0.429093	0.636448
GOBP_POSITIVE_REGULATION_OF_TRANSCRIPTION_BY_RNA_POLYMERASE_II	1.07749	0.372404	0.428986	0.633287
GOBP_CELLULAR_CATABOLIC_PROCESS	1.08645	0.372813	0.428509	0.632258
GOBP_NEURON_DEVELOPMENT	-1.05663	0.381443	0.41857	0.826829
GOBP_POSITIVE_REGULATION_OF_PROGRAMMED_CELL_DEATH	1.04202	0.383107	0.41668	0.652662
GOBP_POSITIVE_REGULATION_OF_HYDROLASE_ACTIVITY	1.07629	0.384501	0.415103	0.630336
GOBP_ORGANONITROGEN_COMPOUND_BIOSYNTHETIC_PROCESS	1.06287	0.390402	0.408488	0.645846
GOBP_MITOCHONDRION_ORGANIZATION	1.08809	0.391989	0.406727	0.634668
GOBP_ORGANELLE_LOCALIZATION	1.06163	0.398529	0.39954	0.642809
GOBP_NUCLEAR_TRANSPORT	1.05699	0.401989	0.395786	0.641343
GOBP_INFLAMMATORY_RESPONSE	1.0587	0.40249	0.395245	0.6433
GOBP_ORGANOPHOSPHATE_METABOLIC_PROCESS	1.04766	0.402721	0.394996	0.648123
GOBP_REGULATION_OF_CATALYTIC_ACTIVITY	1.06556	0.409623	0.387616	0.646212
GOBP_ENDOCYTOSIS	1.05587	0.410364	0.386831	0.637956
GOBP_REGULATION_OF_CATABOLIC_PROCESS	1.03139	0.41048	0.386708	0.657362
GOBP_POST_TRANSLATIONAL_PROTEIN_MODIFICATION	1.02963	0.413258	0.383779	0.655359
GOBP_NEGATIVE_REGULATION_OF_RNA_BIOSYNTHETIC_PROCESS	1.04197	0.41453	0.382444	0.647471
GOBP_EPITHELIUM_DEVELOPMENT	1.03163	0.434971	0.36154	0.662102
GOBP_PROTEIN_LOCALIZATION_TO_ORGANELLE	1.01824	0.444892	0.351745	0.671659
GOBP_NEGATIVE_REGULATION_OF_INTRACELLULAR_SIGNAL_TRANSDUCTION	1.01766	0.45546	0.34155	0.667585
GOBP_CELL_CYCLE	0.99786	0.474811	0.323479	0.699402
GOBP_INTRACELLULAR_PROTEIN_TRANSPORT	0.992941	0.476127	0.322277	0.702912
GOBP_POSITIVE_REGULATION_OF_NUCLEOBASE_CONTAINING_COMPOUND_METABOLIC_PROCESS	0.977257	0.476728	0.32173	0.716279
GOBP_PROTEIN_MODIFICATION_BY_SMALL_PROTEIN_CONJUGATION_OR_REMOVAL	0.981399	0.488889	0.31079	0.719246
GOBP_IMPORT_INTO_CELL	0.968285	0.495212	0.305209	0.721824
GOBP_MULTICELLULAR_ORGANISM_REPRODUCTION	0.96771	0.49564	0.304834	0.71752
GOBP_SMALL_MOLECULE_BIOSYNTHETIC_PROCESS	-0.970293	0.496711	0.303897	0.960198
GOBP_REGULATION_OF_ESTABLISHMENT_OF_PROTEIN_LOCALIZATION	0.979691	0.497758	0.302982	0.716926
GOBP_ANIMAL_ORGAN_MORPHOGENESIS	0.963102	0.502177	0.299143	0.721095
GOBP_EMBRYO_DEVELOPMENT_ENDING_IN_BIRTH_OR_EGG_HATCHING	-0.955676	0.506944	0.29504	0.963892
GOBP_CELL_PROJECTION_ORGANIZATION	0.976937	0.510899	0.291665	0.711607
GOBP_PROTEIN_DNA_COMPLEX_ORGANIZATION	0.953859	0.512555	0.290259	0.732935
GOBP_CELLULAR_HOMEOSTASIS	-0.954626	0.516667	0.28679	0.931004
GOBP_RESPONSE_TO_GROWTH_FACTOR	0.939103	0.517504	0.286086	0.743228
GOBP_LOCALIZATION_WITHIN_MEMBRANE	0.940226	0.520231	0.283804	0.746644
GOBP_ORGANONITROGEN_COMPOUND_CATABOLIC_PROCESS	-0.947335	0.522449	0.281956	0.884295
GOBP_LIPID_METABOLIC_PROCESS	-0.97522	0.530973	0.274927	0.986021
GOBP_NEGATIVE_REGULATION_OF_MOLECULAR_FUNCTION	0.936188	0.532886	0.273366	0.743218
GOBP_RESPONSE_TO_LIPID	-0.950921	0.54054	0.267172	0.907308
GOBP_REGULATION_OF_HYDROLASE_ACTIVITY	0.924221	0.551192	0.258697	0.753717
GOBP_POSITIVE_REGULATION_OF_RNA_METABOLIC_PROCESS	0.947015	0.553371	0.256984	0.740061
GOBP_HEMOPOIESIS	0.924049	0.561328	0.250784	0.748902
GOBP_TRANSMEMBRANE_TRANSPORT	-0.939834	0.564886	0.24804	0.873104
GOBP_NEGATIVE_REGULATION_OF_DEVELOPMENTAL_PROCESS	0.924609	0.566265	0.24698	0.758309
GOBP_GENERATION_OF_PRECURSOR_METABOLITES_AND_ENERGY	-0.912072	0.569697	0.244356	0.907398
GOBP_PROTEIN_MODIFICATION_BY_SMALL_PROTEIN_CONJUGATION	0.907717	0.588589	0.230188	0.766411
GOBP_SYNAPTIC_SIGNALING	0.904145	0.60089	0.221205	0.767359
GOBP_RESPONSE_TO_ABIOTIC_STIMULUS	-0.906796	0.601286	0.220919	0.89069
GOBP_REGULATION_OF_TRANSPORT	0.921003	0.601726	0.220601	0.749083
GOBP_RIBOSE_PHOSPHATE_METABOLIC_PROCESS	0.878372	0.610526	0.214296	0.795798
GOBP_NEGATIVE_REGULATION_OF_TRANSCRIPTION_BY_RNA_POLYMERASE_II	0.866948	0.614009	0.211825	0.798695
GOBP_CELLULAR_RESPONSE_TO_LIPID	-0.871294	0.616129	0.210328	0.911526
GOBP_LIPID_LOCALIZATION	-0.876843	0.62069	0.207126	0.927766
GOBP_CELLULAR_RESPONSE_TO_HORMONE_STIMULUS	-0.846365	0.624615	0.204387	0.907845
GOBP_REPRODUCTION	0.86999	0.629526	0.200986	0.798775
GOBP_NEGATIVE_REGULATION_OF_CELL_COMMUNICATION	0.88639	0.632199	0.199146	0.787313
GOBP_PEPTIDE_METABOLIC_PROCESS	-0.869628	0.632399	0.199009	0.888657
GOBP_CYTOSKELETON_ORGANIZATION	0.886681	0.639216	0.194353	0.792067
GOBP_MONOATOMIC_ION_TRANSPORT	0.858345	0.644022	0.191099	0.797831
GOBP_RESPONSE_TO_OXYGEN_CONTAINING_COMPOUND	0.874729	0.648221	0.188277	0.796477
GOBP_PEPTIDYL_AMINO_ACID_MODIFICATION	0.859218	0.657343	0.182208	0.801518
GOBP_CELL_CYCLE_PROCESS	0.866313	0.660858	0.179892	0.794567
GOBP_CELLULAR_LIPID_METABOLIC_PROCESS	0.826906	0.668022	0.175209	0.826466
GOBP_G_PROTEIN_COUPLED_RECEPTOR_SIGNALING_PATHWAY	0.849855	0.672811	0.172107	0.805943
GOBP_BEHAVIOR	0.844948	0.68066	0.16707	0.808617
GOBP_REGULATION_OF_SYSTEM_PROCESS	0.82175	0.710366	0.148518	0.82935
GOBP_ESTABLISHMENT_OF_PROTEIN_LOCALIZATION	0.842076	0.711443	0.14786	0.808075
GOBP_REGULATION_OF_CELL_DIFFERENTIATION	0.807303	0.726389	0.138831	0.84575
GOBP_RESPONSE_TO_HORMONE	-0.803476	0.726471	0.138782	0.93751
GOBP_LIPID_BIOSYNTHETIC_PROCESS	0.78676	0.735744	0.133273	0.869278
GOBP_ORGANOPHOSPHATE_BIOSYNTHETIC_PROCESS	-0.766625	0.73871	0.131526	0.948356
GOBP_RESPONSE_TO_ENDOGENOUS_STIMULUS	-0.806545	0.761905	0.118099	0.957284
GOBP_CELLULAR_RESPONSE_TO_OXYGEN_CONTAINING_COMPOUND	0.762143	0.774667	0.110885	0.898132
GOBP_PURINE_CONTAINING_COMPOUND_METABOLIC_PROCESS	0.75105	0.781388	0.107133	0.902626
GOBP_GENERATION_OF_NEURONS	0.753049	0.782493	0.106519	0.905465
GOBP_NEGATIVE_REGULATION_OF_PROGRAMMED_CELL_DEATH	0.751043	0.787755	0.103609	0.897292
GOBP_EMBRYO_DEVELOPMENT	-0.762994	0.788845	0.103009	0.930208
GOBP_DEVELOPMENTAL_PROCESS_INVOLVED_IN_REPRODUCTION	-0.782753	0.796053	0.0990582	0.9474
GOBP_REGULATION_OF_CELLULAR_RESPONSE_TO_STRESS	0.737923	0.799714	0.0970654	0.898404
GOBP_SMALL_MOLECULE_METABOLIC_PROCESS	0.749611	0.817391	0.08757	0.893771
GOBP_NEGATIVE_REGULATION_OF_CATALYTIC_ACTIVITY	0.703645	0.830409	0.0807078	0.928333
GOBP_DNA_DAMAGE_RESPONSE	-0.725974	0.832192	0.0797766	0.956296
GOBP_SMALL_GTPASE_MEDIATED_SIGNAL_TRANSDUCTION	0.691439	0.837798	0.0768609	0.931205
GOBP_INTRACELLULAR_TRANSPORT	0.748295	0.84005	0.0756947	0.890339
GOBP_DNA_METABOLIC_PROCESS	0.685087	0.84104	0.0751831	0.92765
GOBP_RESPONSE_TO_EXTRACELLULAR_STIMULUS	-0.687896	0.842949	0.0741988	0.977125
GOBP_VASCULATURE_DEVELOPMENT	0.683419	0.84425	0.0735287	0.924156
GOBP_REGULATION_OF_PROGRAMMED_CELL_DEATH	0.706825	0.857718	0.0666554	0.930132
GOBP_MONOATOMIC_CATION_TRANSPORT	0.69375	0.861314	0.0648385	0.933915
GOBP_TUBE_MORPHOGENESIS	0.668592	0.868732	0.0611144	0.934228
GOBP_NEUROGENESIS	0.686187	0.870064	0.060449	0.93176
GOBP_INORGANIC_ION_TRANSMEMBRANE_TRANSPORT	0.668426	0.870588	0.0601872	0.929267
GOBP_ORGANELLE_ASSEMBLY	0.627312	0.873874	0.0585512	0.951268
GOBP_MONOATOMIC_ION_TRANSMEMBRANE_TRANSPORT	0.640089	0.897511	0.0469602	0.950945
GOBP_AMIDE_BIOSYNTHETIC_PROCESS	0.634016	0.904192	0.0437395	0.950804
GOBP_MUSCLE_SYSTEM_PROCESS	0.626215	0.907895	0.0419645	0.946967
GOBP_CELLULAR_RESPONSE_TO_NITROGEN_COMPOUND	0.597574	0.912409	0.0398105	0.952697
GOBP_AMIDE_METABOLIC_PROCESS	-0.640418	0.915194	0.0384867	0.99872
GOBP_REGULATION_OF_PROTEOLYSIS	0.59947	0.925352	0.033693	0.956532
GOBP_REGULATION_OF_CELL_DEVELOPMENT	-0.605585	0.926667	0.0330764	1
GOBP_SEXUAL_REPRODUCTION	0.615635	0.938571	0.0275327	0.949946
GOBP_RAS_PROTEIN_SIGNAL_TRANSDUCTION	0.548649	0.945166	0.0244919	0.970376
GOBP_NEGATIVE_REGULATION_OF_PROTEIN_METABOLIC_PROCESS	0.576277	0.946991	0.023654	0.960891
GOBP_GAMETE_GENERATION	0.523014	0.952872	0.0209655	0.97171
GOBP_MUSCLE_STRUCTURE_DEVELOPMENT	-0.56438	0.962963	0.0163904	0.982816
GOBP_POSITIVE_REGULATION_OF_CELL_DIFFERENTIATION	0.527257	0.963127	0.0163165	0.97499
GOBP_RNA_PROCESSING	-0.570699	0.967638	0.0142873	1
GOBP_EMBRYONIC_MORPHOGENESIS	-0.533573	0.97411	0.011392	0.975075
GOBP_CIRCULATORY_SYSTEM_DEVELOPMENT	0.478373	0.98374	0.00711974	0.98172

## Sheet: Rapa Unique Genes GO-BP GSEA
NAME	Rapa NES	NOM p-val	log10 pvalue	FDR q-val
GOBP_ADAPTIVE_IMMUNE_RESPONSE	-2.10068	0.001	3	0.00690883
GOBP_ADAPTIVE_IMMUNE_RESPONSE_BASED_ON_SOMATIC_RECOMBINATION_OF_IMMUNE_RECEPTORS_BUILT_FROM_IMMUNOGLOBULIN_SUPERFAMILY_DOMAINS	-2.04074	0.001	3	0.0100106
GOBP_LEUKOCYTE_MEDIATED_IMMUNITY	-1.95166	0.001	3	0.0191055
GOBP_REGULATION_OF_IMMUNE_RESPONSE	-1.72218	0.0077951	2.10818	0.136576
GOBP_T_CELL_ACTIVATION	-1.75756	0.00853659	2.06872	0.122759
GOBP_IMPORT_INTO_CELL	-1.67073	0.0101351	1.99417	0.15458
GOBP_LYMPHOCYTE_ACTIVATION	-1.69614	0.0103806	1.98378	0.142972
GOBP_POSITIVE_REGULATION_OF_PROTEIN_METABOLIC_PROCESS	-1.66465	0.0179641	1.7456	0.141636
GOBP_REGULATION_OF_INTRACELLULAR_SIGNAL_TRANSDUCTION	-1.62952	0.0217143	1.66325	0.1465
GOBP_ENDOCYTOSIS	-1.58077	0.0229469	1.63928	0.158179
GOBP_BIOLOGICAL_PROCESS_INVOLVED_IN_INTERSPECIES_INTERACTION_BETWEEN_ORGANISMS	-1.63749	0.0229508	1.6392	0.153441
GOBP_DEFENSE_RESPONSE	-1.54005	0.0266525	1.57426	0.15326
GOBP_REGULATION_OF_IMMUNE_EFFECTOR_PROCESS	-1.6134	0.027845	1.55525	0.136366
GOBP_CYTOKINE_PRODUCTION	-1.62462	0.0304807	1.51598	0.137471
GOBP_CELL_ACTIVATION	-1.54551	0.034292	1.46481	0.156672
GOBP_DEFENSE_RESPONSE_TO_OTHER_ORGANISM	-1.54977	0.036036	1.44326	0.17249
GOBP_REGULATION_OF_PROTEIN_MODIFICATION_PROCESS	-1.57261	0.0398593	1.39947	0.15723
GOBP_POSITIVE_REGULATION_OF_IMMUNE_RESPONSE	-1.54815	0.0422374	1.3743	0.163443
GOBP_VESICLE_MEDIATED_TRANSPORT	-1.51975	0.0444698	1.35193	0.167027
GOBP_POSITIVE_REGULATION_OF_INTRACELLULAR_SIGNAL_TRANSDUCTION	-1.51877	0.0496368	1.3042	0.160177
GOBP_NEGATIVE_REGULATION_OF_MULTICELLULAR_ORGANISMAL_PROCESS	-1.50707	0.0549708	1.25987	0.158095
GOBP_IMMUNE_EFFECTOR_PROCESS	-1.51063	0.0563536	1.24908	0.161439
GOBP_RESPONSE_TO_BACTERIUM	-1.47843	0.0647482	1.18877	0.181718
GOBP_POSITIVE_REGULATION_OF_CELLULAR_COMPONENT_ORGANIZATION	-1.44259	0.0673887	1.17141	0.214173
GOBP_REGULATION_OF_IMMUNE_SYSTEM_PROCESS	-1.41895	0.0749465	1.12525	0.225213
GOBP_POSITIVE_REGULATION_OF_TRANSPORT	-1.44091	0.0804196	1.09464	0.207699
GOBP_REGULATION_OF_TRANSPORT	-1.41491	0.0813559	1.08961	0.221772
GOBP_REGULATION_OF_RESPONSE_TO_EXTERNAL_STIMULUS	-1.38007	0.101617	0.993035	0.250299
GOBP_POSITIVE_REGULATION_OF_IMMUNE_SYSTEM_PROCESS	-1.37246	0.110742	0.955688	0.252169
GOBP_REGULATION_OF_MULTICELLULAR_ORGANISMAL_DEVELOPMENT	-1.38136	0.117506	0.92994	0.257418
GOBP_ACTIVATION_OF_IMMUNE_RESPONSE	-1.34655	0.14119	0.850195	0.277831
GOBP_MONOATOMIC_CATION_TRANSPORT	-1.3253	0.143911	0.841905	0.298115
GOBP_INFLAMMATORY_RESPONSE	-1.29837	0.160815	0.793672	0.319671
GOBP_POSITIVE_REGULATION_OF_MULTICELLULAR_ORGANISMAL_PROCESS	-1.31424	0.164384	0.784142	0.305718
GOBP_MONOATOMIC_ION_TRANSPORT	-1.29096	0.174178	0.759007	0.312449
GOBP_REGULATION_OF_PHOSPHORUS_METABOLIC_PROCESS	-1.28658	0.178998	0.747153	0.309827
GOBP_PHOSPHORYLATION	-1.29227	0.179707	0.745436	0.319185
GOBP_CELL_CELL_ADHESION	-1.27082	0.187961	0.725933	0.314102
GOBP_POSITIVE_REGULATION_OF_DEVELOPMENTAL_PROCESS	-1.25725	0.196532	0.706567	0.325104
GOBP_POSITIVE_REGULATION_OF_RESPONSE_TO_EXTERNAL_STIMULUS	-1.23765	0.199046	0.701045	0.337345
GOBP_TRANSMEMBRANE_TRANSPORT	-1.23886	0.200483	0.697922	0.344092
GOBP_REGULATION_OF_CELL_ACTIVATION	-1.27185	0.204353	0.689619	0.320729
GOBP_LOCOMOTION	-1.23284	0.208382	0.68114	0.336509
GOBP_POSITIVE_REGULATION_OF_SIGNAL_TRANSDUCTION	-1.22014	0.236994	0.625262	0.337845
GOBP_POSITIVE_REGULATION_OF_GENE_EXPRESSION	-1.21406	0.243088	0.614237	0.339262
GOBP_REGULATION_OF_RESPONSE_TO_STRESS	-1.22104	0.243959	0.612684	0.344309
GOBP_REGULATION_OF_CELL_ADHESION	-1.19048	0.257557	0.589126	0.36452
GOBP_MONONUCLEAR_CELL_DIFFERENTIATION	-1.16966	0.285207	0.54484	0.387562
GOBP_CELL_ADHESION	-1.13954	0.302462	0.519329	0.422123
GOBP_INNATE_IMMUNE_RESPONSE	-1.10516	0.341297	0.466868	0.463413
GOBP_LEUKOCYTE_DIFFERENTIATION	-1.07416	0.385681	0.413771	0.502026
GOBP_CELL_MOTILITY	-1.06672	0.398641	0.399418	0.503852
GOBP_POSITIVE_REGULATION_OF_CELL_POPULATION_PROLIFERATION	-1.06232	0.413069	0.383978	0.501168
GOBP_HEMOPOIESIS	-1.05949	0.415051	0.381898	0.495572
GOBP_HOMEOSTATIC_PROCESS	-1.03239	0.438138	0.358389	0.525198
GOBP_REGULATION_OF_LOCOMOTION	-1.01928	0.462185	0.335184	0.534299
GOBP_MULTICELLULAR_ORGANISMAL_LEVEL_HOMEOSTASIS	-0.983332	0.482718	0.316307	0.578182
GOBP_REGULATION_OF_CELL_DIFFERENTIATION	-0.884503	0.614754	0.211299	0.710225
GOBP_PROTEIN_CONTAINING_COMPLEX_ASSEMBLY	0.885322	0.615385	0.210853	0.629904
GOBP_REGULATION_OF_CATALYTIC_ACTIVITY	-0.856152	0.655682	0.183307	0.737513
GOBP_REGULATION_OF_PROGRAMMED_CELL_DEATH	-0.842365	0.674817	0.170814	0.743883
GOBP_LIPID_METABOLIC_PROCESS	-0.79213	0.737864	0.132024	0.796909
GOBP_NEUROGENESIS	-0.762363	0.770492	0.113232	0.819576
GOBP_POSITIVE_REGULATION_OF_MOLECULAR_FUNCTION	-0.74542	0.8	0.09691	0.825437
GOBP_RESPONSE_TO_OXYGEN_CONTAINING_COMPOUND	-0.69667	0.837099	0.0772233	0.862431
GOBP_POSITIVE_REGULATION_OF_CATALYTIC_ACTIVITY	-0.692598	0.850412	0.0703705	0.853025
GOBP_TUBE_DEVELOPMENT	-0.475027	0.980512	0.00854729	0.980257
