# Supplementary material for: Depletion of individual dietary amino acids induce distinct metabolic and chromatin states
Source: J Biol Chem. 2025 Dec 17;302(2):111074. doi: 10.1016/j.jbc.2025.111074 (PMC12816912; doi:10.1016/j.jbc.2025.111074)
Supplement: Table S5 [file mmc6.xlsx]

## Sheet: Relative Metab vs Control Avg
	Control_1L	Control_1N	Control_1R	Control_7L	Control_7N	Control_7R	Control_11L	Control_11N	Control_11R	Control_18L	Control_18N	Control_18R	Rapa_2L	Rapa_2N	Rapa_2R	Rapa_6L	Rapa_6N	Rapa_6R	Rapa_12L	Rapa_12N	Rapa_12R	Rapa_15L	Rapa_15N	Rapa_15R	LeuR_8L	LeuR_8N	LeuR_8R	LeuR_13L	LeuR_13N	LeuR_13R	LeuR_14N	LeuR_14R	LeuR_17L	LeuR_17N	LeuR_17R	MetR_4L	MetR_4N	MetR_4R	MetR_10L	MetR_10N	MetR_10R	MetR_16L	MetR_16N	MetR_16R	MetR_20L	MetR_20N	MetR_20R	IleR_3L	IleR_3N
Acetyl Coenzyme A	0.816993	1.09596	1.15543	1.3249	0.684022	0.751505	0.558566	0.432712	0.46888	1.29581	1.55657	1.85865	0.699646	0.641055	0.673591	0.607373	0.899158	0.650523	0.475203	0.294768	0.55047	0.490963	0.358438	0.560886	0.499557	0.443549	0.539625	0.438176	0.229282	0.253917	0.435881	0.273135	0.232124	0.360075	0.293764	0.217177	0.308141	0.459233	0.371614	0.264355	0.312179	0.18926	0.422035	0.426188	0.26981	0.217181	0.235478	1.46963	2.03856
2-Pyrocatechuic acid	1.00032	1.00996	0.664639	1.32601	0.944479	1.1319	1.28671	1.03393	0.970946	1.01385	0.720247	0.897017	1.13944	1.21191	0.745507	1.13988	0.848635	0.88416	0.755754	1.36461	0.912994	0.699478	0.772789	1.09608	2.44354	2.02379	1.16675	1.75455	2.38997	2.2147	1.57077	1.82387	1.29752	1.4696	2.10736	1.17384	1.34396	2.14342	0.592745	0.790586	1.10857	1.13553	1.05812	1.74127	0.898321	1.01205	1.04058	0.574936	1.82412
2-Hydroxyglutarate	0.839726	1.17809	1.05061	0.994675	1.31435	1.16997	1.09212	0.953501	0.728656	0.944631	0.830615	0.903058	0.605605	0.79554	0.759016	0.653696	0.711023	0.698521	0.610143	0.842987	0.588983	0.73097	0.648225	0.72381	0.828332	0.786085	1.04381	0.371638	0.51562	0.455157	1.12932	0.798572	0.388082	0.995798	0.553952	0.985066	0.838287	0.75642	0.834342	0.480192	0.719721	0.904447	0.91506	1.38501	0.869306	0.672814	0.717367	0.181342	0.169771
2'-benzonyl-ADP-ribose (first hump)	1.37306	0.852164	0.900644	0.778375	0.836939	0.793519	1.46719	0.974196	1.49737	0.60227	1.14885	0.77542	0.436334	0.806423	0.770786	0.819323	0.704016	0.80359	1.17649	1.29608	0.635885	0.490076	1.11394	0.784572	0.995768	0.728529	0.833536	1.08768	2.22524	0.746646	0.434031	1.50373	0.690372	0.70157	0.940608	1.52564	1.22725	0.883028	1.36511	1.4395	1.63126	0.808919	0.880755	0.797277	0.980913	1.17889	0.942196	1.4143	1.61023
3-(3-hydroxyphenyl)propionate	0.933747	1.15191	0.826411	0.643504	1.08765	0.907991	1.67689	0.849731	1.11294	0.960957	0.847818	1.00044	1.01513	0.94892	0.752107	1.03474	1.33817	0.895762	1.06828	0.606515	1.12804	1.30697	1.30882	1.29253	2.7096	2.39691	3.49375	2.57521	2.3695	3.18921	3.38795	2.72346	2.76081	3.75516	3.17349	2.82476	2.61559	3.24182	2.81919	2.53215	3.09742	2.66544	2.53495	2.68928	3.13512	3.5701	2.91577	0.914423	1.09831
3-Hydroxybenzoic acid	0.818718	0.693003	1.00623	0.819781	0.774998	0.795414	1.85391	1.32092	0.854217	0.888966	0.932675	1.24116	1.94336	1.01601	0.93281	1.25016	0.920962	0.956252	0.933934	1.23915	1.38292	1.16681	1.73692	1.14889	0.921091	0.967979	0.793696	1.09319	0.869069	1.01822	1.11524	0.915698	0.94543	1.54241	1.58206	2.08635	1.12776	1.302	1.23834	1.12935	2.17968	1.19253	1.22951	3.17444	0.930646	0.896702	1.06383	6.36392	13.5644
3-hydroxyhippurate	1.54203	0.89864	1.01524	0.886973	0.772508	2.38733	1.26881	1.20706	0.161831	0.750528	0.576068	0.532977	0.647103	0.814574	0.506229	0.285749	0.473238	0.511496	1.13956	0.651202	0.835033	0.355395	0.790593	0.42043	2.39291	2.69096	1.69086	2.63184	2.30198	4.89788	2.65891	3.25729	2.84145	2.41856	2.3757	1.58872	1.20328	0.86199	1.61733	1.34154	1.37436	2.86436	2.27277	1.70798	3.31678	2.76962	2.3216	0.601567	1.28221
3-Hydroxykynurenine	1.48407	1.09977	0.910046	0.852683	1.16347	1.54363	1.34051	0.898327	0.117906	0.778435	1.03742	0.773744	0.956063	1.18417	1.92435	0.679617	1.92274	1.77371	1.3374	1.10652	0.895071	2.61625	2.35542	1.55631	1.65737	2.80133	1.34256	3.59692	3.09277	2.97109	3.71539	4.18052	3.83804	3.56296	3.1455	2.47447	1.46186	1.60987	2.1141	2.45424	2.7648	7.21316	2.06297	1.70745	5.15483	6.0222	3.52064	0.916403	1.48631
3-phenylpropionate	0.942172	1.02866	0.961453	0.937286	0.996059	1.03904	0.970157	0.985504	1.02987	1.11552	0.976675	1.0176	0.902155	0.987241	0.920892	1.04538	1.03462	1.01559	0.990588	0.963902	0.903715	1.0534	1.00635	0.992793	0.982439	0.937803	0.92383	0.946147	0.951126	0.956683	0.927638	0.977455	0.901906	0.958579	1.03582	0.905233	0.95222	0.983914	1.04336	1.00012	0.942171	0.960361	0.914028	0.854474	1.03811	0.970242	0.917978	1.05112	1.07062
3,4-Dihydroxyhydrocinnamic acid	0.669132	0.999516	0.758418	0.913842	1.04397	1.0204	0.549369	0.543384	0.743894	1.72533	1.24831	1.78443	0.780035	0.618656	1.60016	1.00085	0.981398	1.02787	0.83658	0.687884	0.875129	0.830349	0.982539	1.21922	0.840832	0.774888	0.543524	0.834628	1.13061	0.765048	0.658833	0.607403	0.789847	0.552696	1.01386	0.653959	0.632181	0.617889	0.57145	0.384345	0.528852	0.410652	0.302562	0.714887	0.562554	0.47142	0.308822	1.05305	1.6144
4-Hydroxyproline	1.09635	1.1848	1.02769	0.94364	1.15042	1.24774	1.36997	0.856354	0.936685	0.756902	0.67661	0.752827	0.558512	1.02266	1.39796	1.02211	1.32816	1.5143	1.41648	2.47507	1.30512	1.57503	2.05713	1.55998	1.81342	2.68339	1.72855	2.0884	2.52594	2.32476	2.67029	2.6811	3.74733	2.99216	2.8433	2.16204	1.08291	0.964581	1.66102	2.06085	2.5008	2.96568	1.2691	1.33921	2.61583	2.81239	2.1349	1.35952	1.04302
5-Hydroxytryptophan	1.19504	1.07827	0.996007	0.762618	1.06647	1.01615	0.972659	0.881624	0.961311	0.9324	1.08008	1.05738	1.19986	1.19441	1.22569	0.841078	1.17499	0.943421	1.29506	0.875968	1.17022	1.06831	1.4365	1.25481	1.20291	0.968168	0.967999	1.16897	1.34115	1.19115	1.11777	1.34297	1.47034	1.31011	1.47818	1.3009	1.06738	0.871461	1.27568	1.05429	1.32239	1.18481	0.820214	1.10124	1.26271	1.37279	1.05739	1.12201	1.26926
6-phosphogluconate	0.42645	1.13825	0.843132	1.23997	1.44569	0.988467	0.571136	0.607763	0.626262	1.67441	0.901521	1.53695	0.863326	1.05323	1.17335	1.18622	1.18955	1.35122	1.70716	1.51867	0.941215	1.46815	1.89065	1.12045	0.744506	1.2561	0.793191	0.810576	1.25116	0.828806	1.46176	1.64544	2.61195	1.44242	1.79381	1.10067	0.93574	0.837223	1.11333	1.37668	0.978265	1.2781	0.680295	1.53569	2.53243	2.54148	1.0854	2.64679	2.14439
Acetylcarnitine	0.699563	1.19641	0.834588	0.912189	1.0757	0.665127	1.03406	0.991813	0.892143	1.14067	1.44277	1.11498	1.42205	1.6771	1.70378	0.985744	1.42233	1.89667	2.56568	1.93295	1.20171	1.68697	2.23016	2.16989	0.613296	0.821048	0.394418	0.478637	0.87332	0.944942	0.879661	0.801745	2.06414	0.784392	1.17851	0.878347	0.656403	0.506286	0.839621	0.976165	0.653746	0.603791	0.172168	0.2953	0.801064	0.651325	0.485793	1.39129	1.30484
Adenine	1.28048	1.19047	0.917246	0.924849	0.783062	1.18288	1.11291	0.89834	0.821322	0.869532	1.2239	0.795006	0.745408	0.945669	0.853355	0.491886	0.74584	0.695462	0.813014	0.850448	1.08378	1.12928	1.03779	0.817396	1.09403	1.01022	1.21272	1.05799	1.06103	1.30997	1.23268	0.916577	0.721615	1.27019	0.784067	1.14524	1.23509	0.879227	1.29247	1.1641	1.56747	0.878229	1.0146	0.897153	0.773121	0.778011	0.921184	0.813107	0.798909
Adenosine phosphosulfate	0.855194	0.986078	0.974361	2.14332	1.86594	2.11891	0.570017	0.407327	0.602789	0.417156	0.658021	0.400883	0.178775	0.761894	0.273701	0.479591	0.530974	0.395314	0.424724	0.38202	0.455395	0.158139	0.273264	0.188056	0.248344	0.204055	0.29434	0.150413	0.0242236	0.0385354	0.137806	0.14557	0.0165888	0.190267	0.0498923	0.156856	0.200253	0.15568	0.228116	0.0185269	0.068444	0.192493	0.375469	0.325064	0.370044	0.217018	0.13913	0.0973588	0.127655
ADP	0.929214	0.980047	0.937185	0.960284	0.977137	1.06117	1.05179	0.859885	0.983894	1.03276	1.16253	1.06411	0.588904	0.917034	0.975855	0.852364	0.982643	0.972045	0.860226	0.7512	0.682791	0.976767	0.716516	0.830904	1.03886	1.05488	1.01847	0.927064	0.705788	0.7427	0.885397	0.802725	0.582636	0.740217	0.818513	0.924654	0.95423	0.850615	0.961259	0.659079	0.887473	0.929324	0.986063	0.830392	0.899091	0.814209	0.744808	1.13952	1.14756
ADP-D-glucose	1.04006	0.975721	1.0104	1.07834	0.848166	1.11012	1.0914	0.977136	0.986631	0.908533	1.03244	0.941058	0.932947	1.27357	0.943028	0.849464	1.31955	1.08725	1.34639	1.29243	1.14335	1.1858	1.26489	1.20171	0.740099	0.727767	0.83237	0.683295	0.634122	0.634078	0.6996	0.753373	0.485393	0.649941	0.666295	0.937047	0.8713	0.83757	0.708476	0.67063	0.827911	0.739975	0.728875	0.929447	0.86417	0.798161	0.700617	0.777058	0.778283
ADP-ribose	1.0097	1.01377	0.937197	0.832098	0.955116	1.109	1.31723	0.807112	1.40894	1.03451	0.627562	0.947755	0.638646	0.8331	0.957199	0.847305	0.872032	0.831309	0.816031	1.04083	0.686279	0.558087	0.931382	0.977139	0.911265	0.957009	1.2292	0.95145	0.812382	0.662036	0.763093	0.967179	0.715179	0.686944	1.08043	0.841395	0.709695	0.505323	0.979352	0.630186	0.73239	0.608557	1.00192	0.599774	0.867975	1.02643	0.758718	1.40731	1.13631
Alanine	0.792838	0.776831	0.916756	0.796554	0.760191	0.838235	0.933349	1.24931	1.74389	0.990664	1.08572	1.11566	0.79226	0.700935	0.963702	0.64624	0.733241	0.885186	0.809277	1.26239	0.795832	0.780892	0.860833	0.763891	0.898721	1.31446	1.38807	1.67874	1.51833	1.46645	1.09345	1.03795	1.37207	0.919194	0.928416	0.996391	1.03786	0.955745	0.882181	1.5338	1.03372	0.905198	0.763428	0.696153	0.81716	0.689362	0.786902	1.4996	1.22603
alpha-ketoglutarate	0.834652	1.42986	1.06326	1.00308	1.00793	1.42408	1.21485	0.990073	0.779119	0.949799	0.750403	0.552895	0.673918	0.895722	1.02072	1.13047	1.11996	1.15188	0.833959	0.824261	0.773969	1.20899	1.06098	0.990096	0.502232	0.75788	0.996465	0.498175	0.200426	0.537418	1.5851	0.508102	0.472846	0.995417	0.685716	0.539969	0.617125	0.62437	0.793742	0.591795	0.707407	1.17171	0.850304	0.717928	0.950872	0.849412	0.75209	0.555344	0.342959
AMP	1.07626	1.03982	1.08229	1.10725	1.04605	1.00138	0.958723	0.899547	0.968557	0.8749	1.00961	0.935615	0.894139	1.00234	0.871424	0.839012	1.05295	0.984389	1.02458	0.846061	0.878557	0.921734	0.936914	0.962602	0.766367	0.759514	0.788542	0.74543	0.675761	0.632261	0.635772	0.64611	0.467257	0.575175	0.627582	0.780394	0.767172	0.712162	0.820048	0.682423	0.665099	0.626802	0.794617	0.786933	0.737222	0.665486	0.703574	0.834828	0.927481
Asparagine	0.599813	0.771359	0.78784	0.652813	0.797879	0.626282	1.10641	1.43276	2.87916	0.861284	0.679599	0.804809	0.797642	0.886822	1.08516	0.673333	0.775967	0.924224	1.03546	2.06064	0.840338	0.920268	1.40815	0.941451	1.26274	1.39313	1.16542	1.11342	1.29291	1.36529	1.22137	1.43783	2.81159	1.29396	1.96441	1.17295	0.999185	0.858471	0.977373	1.20104	1.0162	1.07511	0.592662	0.862715	1.05455	1.00776	1.06216	1.71255	0.940744
Aspartic acid	1.2527	0.99357	1.02114	0.802614	0.914237	0.926281	1.1696	1.30425	1.22033	0.758021	0.705088	0.932168	0.691773	0.982675	0.876317	0.585282	0.82441	0.870405	0.929443	1.11534	0.927863	0.662649	0.914879	0.853341	1.23012	1.40331	1.40685	1.80322	1.38259	1.38095	1.37076	1.21794	1.3236	1.38515	1.39186	1.23412	0.920712	0.8331	1.11248	1.09057	1.10468	1.52459	1.02674	0.903639	1.2934	1.30669	1.31021	1.23725	0.828311
ATP	0.537605	0.798764	0.811446	0.8355	0.909262	1.27244	0.830935	0.524057	0.9412	1.2992	1.93907	1.30052	0.285121	0.564754	0.882666	0.832971	0.715672	0.673412	0.457995	0.458386	0.484696	0.70216	0.466711	0.539235	1.19555	1.141	1.24778	0.647556	0.474041	0.549286	0.872015	0.569035	0.417133	0.520545	0.576145	0.692682	0.885627	0.834256	1.11442	0.4184	0.940999	0.919375	1.09827	0.625809	0.738185	0.635537	0.534605	2.27067	2.57868
Benzoic acid	1.13501	0.929604	0.858549	0.987268	0.942417	1.19479	1.23408	0.998802	1.13705	0.814012	0.92256	0.845852	0.8971	1.03079	0.713854	1.07821	0.863977	0.711065	0.955427	1.06177	1.27952	0.749486	0.943488	0.971731	1.35271	1.25731	1.43685	1.46948	1.38282	1.18604	1.30967	1.27699	0.967818	1.38284	1.27481	1.50888	1.49678	1.43552	1.20799	1.22756	1.45503	1.42539	1.45935	1.40301	1.3995	1.52891	1.32639	0.889328	1.01639
Butyryl-CoA	0.349659	1.19433	0.975403	1.5623	1.38997	0.633806	0.271027	0.168634	0.298675	1.60358	1.7859	1.76671	0.612393	0.692182	1.32758	0.945676	1.61366	1.2734	0.490265	0.302392	0.553483	1.37551	0.441473	0.79837	0.183824	0.289482	0.177902	0.177809	0.108062	0.102822	0.172051	0.154561	0.127859	0.158055	0.171695	0.144245	0.146041	0.20154	0.171819	0.105974	0.146919	0.0946396	0.223037	0.0638378	0.157055	0.0870333	0.0730031	0.802678	1.07224
Cinnamoylglycine	1.05256	1.10287	1.00765	0.735163	1.08797	1.02892	1.11641	1.08487	0.895687	0.917023	0.974125	0.996744	1.0269	1.12528	1.07276	0.682394	1.20538	0.974155	1.12143	0.988154	0.716843	1.1542	1.20236	1.01224	1.12383	1.11139	0.927391	1.04444	0.97381	1.28458	1.05924	1.10633	1.07729	1.09077	1.20046	1.11965	1.37738	1.09461	1.1302	1.10779	1.18657	1.25248	0.821355	1.18677	1.26972	1.28149	1.09689	0.96501	1.04097
cis-Aconitate	1.03569	1.05283	0.978895	0.931807	1.06081	1.03209	0.97469	0.911996	1.08723	1.00003	0.883722	1.05022	0.988916	1.11283	1.02027	1.08022	1.17415	0.972383	1.10407	0.868328	1.05057	1.07108	1.08607	1.24333	0.785536	0.692317	0.817932	0.502117	0.645109	0.557869	0.77758	0.784833	0.397631	0.834119	0.716717	1.00197	1.1195	0.898472	0.998125	0.765701	1.00253	0.87474	0.781343	1.12063	0.973624	1.00726	0.787965	0.564152	0.404001
Citrate	1.14573	1.40918	1.18468	0.938348	1.10003	0.857005	0.65329	0.858986	1.32432	1.08185	0.364137	1.08245	0.688659	1.42293	2.1368	1.13395	1.89062	1.36854	1.60344	0.767263	1.21058	1.64303	1.24566	2.18835	1.61582	1.48056	1.0929	1.02179	0.890396	1.60828	1.89427	1.23496	1.21209	1.34432	1.59649	0.580112	0.768843	0.737256	1.29375	0.783537	1.21951	1.1511	0.79094	1.38259	2.30495	1.93239	1.20694	1.04241	1.30749
CMP	0.879063	0.948056	0.94277	1.045	1.32522	0.939808	0.887363	0.974835	1.03421	0.920382	0.921975	1.18132	0.916161	1.33282	0.982843	1.01673	1.28314	1.21348	1.18839	0.794621	1.0541	0.939233	1.12648	1.3655	1.15651	0.991132	1.12749	0.938454	0.974448	0.981303	1.23246	1.29995	0.882891	1.62389	1.4575	1.14209	0.865903	0.865116	1.10796	0.718886	1.02211	1.14474	0.727361	1.15601	1.06632	0.97047	0.819981	1.11071	1.19545
Creatine	0.48021	0.60175	0.741296	0.788514	0.805438	0.778786	0.956161	1.29997	2.52596	1.07758	0.708347	1.23599	0.548764	0.624528	0.548363	0.62631	0.734637	0.657706	0.692697	1.43769	0.828888	0.45559	0.736496	0.491048	1.15254	1.14702	1.00832	1.08239	0.712534	1.08628	1.0427	0.746397	1.59654	0.638338	0.881077	0.797433	1.16531	0.817361	0.764532	1.03838	0.747625	0.481598	0.653694	0.616117	0.648729	0.56217	0.607005	1.00853	0.601505
Cytidine	0.71158	1.3035	0.870095	0.962411	1.5479	0.660315	0.816657	0.857735	1.26817	0.953303	0.954198	1.09413	1.06393	0.849051	1.1945	1.21141	0.782751	1.02138	1.27738	2.24937	1.04815	0.73042	0.616667	0.702486	0.983639	0.993391	0.436507	0.511524	0.49651	0.759564	0.392191	0.329996	0.745597	0.597337	0.592881	0.516904	0.656773	0.716753	0.491961	0.563132	0.500847	0.103041	0.365234	0.515706	0.588906	0.293822	0.553501	1.06199	0.599752
D-Erythrose 4-phosphate	1.26446	1.09351	0.98025	0.871105	1.03016	1.25803	1.28796	0.91198	1.04974	0.591973	0.969382	0.691451	0.41649	1.16936	0.793114	0.541207	0.861949	0.555417	0.970673	0.943969	1.16423	0.788777	0.914332	0.728025	1.46629	1.40512	1.72011	1.29753	1.50281	1.21901	1.37796	1.47015	1.42884	1.82093	1.21994	1.61022	1.37772	1.56208	1.11703	1.0932	1.67078	1.49777	1.26427	1.3599	1.26981	1.44601	1.21826	0.900766	1.01321
dGMP	1.07626	1.03982	1.08229	1.10725	1.04605	1.00138	0.958723	0.899547	0.968557	0.8749	1.00961	0.935615	0.894139	1.00234	0.871424	0.839012	1.05295	0.984389	1.02458	0.846061	0.878557	0.921734	0.936914	0.962602	0.766367	0.759514	0.788542	0.74543	0.675761	0.632261	0.635772	0.64611	0.467257	0.575175	0.627582	0.780394	0.767172	0.712162	0.820048	0.682423	0.665099	0.626802	0.794617	0.786933	0.737222	0.665486	0.703574	0.834828	0.927481
Dihydroxyacetone phosphate	0.323476	0.940277	0.622544	0.885781	1.02765	0.723183	0.672316	1.45389	1.11439	1.76016	0.784752	1.69158	2.84573	1.08393	2.38006	1.75236	1.16991	0.683715	1.17545	1.12631	0.817361	1.96007	1.64555	2.75952	0.984923	0.997337	1.38707	1.12297	1.01866	1.59875	2.07744	1.54878	4.001	1.79969	2.53733	0.897484	1.6709	1.06859	0.841367	2.54945	0.880895	0.660059	0.68093	1.49539	2.09776	2.26706	1.32193	2.9348	2.40516
FAD	1.09043	1.06515	1.03959	0.898124	1.08676	1.08053	1.01703	0.887961	0.926082	0.91891	0.994276	0.995158	0.862992	1.04517	0.920416	0.774228	1.10875	0.947676	1.0458	0.965832	0.885232	1.00486	0.980854	1.11398	0.943566	1.0518	0.986345	0.911647	0.906667	0.90321	0.974132	1.00967	0.881323	1.03097	0.918068	1.05755	0.885287	0.813213	1.01695	0.84009	0.974316	0.976672	0.847477	0.862944	0.960593	0.95132	0.866058	0.860807	0.84934
Fumarate	0.840789	0.845715	0.941645	0.617536	0.629397	0.927087	0.967707	1.82492	1.24448	1.4282	0.56793	1.16459	1.56522	1.23926	1.15025	1.08779	0.799894	1.10572	1.48749	1.41601	1.17771	0.840646	1.40883	1.25957	1.26982	1.31604	1.58366	1.82894	1.95527	1.9843	1.72238	1.53652	2.32343	1.5313	1.59724	1.37502	1.453	1.37462	1.35577	1.93456	1.2505	1.33809	0.815658	1.55583	1.46082	1.55247	1.53456	1.87733	1.68609
gabapentin	1.02468	0.999365	0.978897	0.962807	1.04369	1.02569	0.990634	0.964609	1.06277	0.991222	0.960939	0.994692	0.984446	1.02965	1.02716	1.11687	1.05759	0.98669	1.10025	0.930602	1.0794	0.997096	1.04282	1.06887	1.04508	0.967537	0.918431	0.909858	0.919199	0.933067	0.959103	0.960106	0.902832	0.958061	0.936952	0.986633	1.02119	0.967288	0.988769	0.921681	1.0376	0.968731	0.937585	1.00049	1.02416	0.991432	0.918666	0.976681	0.96675
GDP	0.639022	0.897727	0.919228	1.02834	0.971416	1.15574	0.969561	0.698016	0.53282	1.17549	1.83725	1.17538	0.372669	0.669324	0.957152	0.428286	0.959293	0.866398	0.520421	0.49222	0.344315	1.00385	0.377291	0.490874	0.904979	1.07542	1.15573	0.772238	0.514841	0.571774	0.853057	0.585134	0.487809	0.628607	0.601828	0.810613	0.882828	0.946491	0.692075	0.446506	0.669082	0.948507	1.0544	0.783929	0.791684	0.601716	0.624062	1.20789	1.25777
Gluconate	1.09608	0.837074	0.715283	0.882934	0.732482	1.19272	1.42814	1.25669	1.05639	0.904442	1.06171	0.836057	0.810553	0.823963	0.811779	0.499747	0.772974	0.795121	0.858016	1.12023	0.787039	0.788727	1.08537	0.827034	1.02802	0.89492	0.93922	1.17798	1.0576	1.03387	1.01926	0.974237	0.77456	1.02376	0.695229	1.20006	0.879158	1.11619	0.821907	0.768692	0.856072	0.794776	0.826252	0.66739	0.65437	0.710147	0.729306	0.583063	0.520687
Gluconolactone	1.13325	1.12789	0.926855	0.909954	0.893776	1.14353	1.26446	0.980936	0.929555	0.935394	0.781175	0.973216	0.62999	0.783697	0.675423	0.403225	0.586237	0.870876	0.567721	1.03708	0.63117	0.70178	0.627421	0.608095	0.855454	1.29958	1.17556	0.881306	0.881914	0.911771	1.10242	1.02177	0.729027	1.0595	0.761168	1.13498	1.19291	1.14491	0.884505	0.858753	0.817	1.22207	1.53985	1.01725	0.922293	0.817976	1.06417	0.393082	0.416614
Glucosamine-6-phosphate	0.933434	1.12689	0.924225	1.24619	0.87925	1.13408	0.782417	0.815105	0.784896	1.0338	1.18697	1.15275	0.802031	1.11451	0.889187	0.711248	0.645505	0.73035	1.3286	0.683339	0.963004	0.744269	1.40023	1.07458	0.737212	0.61539	0.618552	0.440704	0.531156	0.702491	0.946698	0.842532	0.64396	1.06378	0.849714	0.554479	0.500485	0.421902	0.579661	0.402762	0.47324	0.318364	0.231038	0.336951	0.356367	0.222174	0.290565	0.477931	0.35936
Glucose 1-phosphate	0.266951	0.986199	0.52343	0.884787	1.92426	0.537832	0.393549	0.482903	0.584291	2.61882	0.600997	2.19598	1.56473	2.18555	4.32207	3.34284	3.32571	2.14611	1.64236	0.745788	0.934193	3.88942	1.75083	3.21161	0.533409	0.666386	0.413659	0.238397	0.27478	0.635522	1.21501	0.431873	1.61304	0.810105	1.5181	0.39969	0.751965	0.553977	0.651639	0.561731	0.393795	0.57995	0.232787	0.599396	1.08339	0.678664	0.442948	2.46096	1.59078
Glucose-6-phosphate	0.266951	0.986199	0.52343	0.884787	1.92426	0.537832	0.393549	0.482903	0.584291	2.61882	0.600997	2.19598	1.56473	2.18555	4.32207	3.34284	3.32571	2.14611	1.64236	0.745788	0.934193	3.88942	1.75083	3.21161	1.29847	0.889336	0.885941	0.887456	1.06659	2.2574	2.50702	1.90171	6.45811	2.00088	3.0093	1.12151	2.15303	1.10207	1.51182	2.51972	1.40631	0.723808	0.577386	3.32616	2.60919	2.24892	1.21103	1.24327	0.88859
Glutamate	1.05404	1.00373	0.998627	0.803454	0.950573	0.951241	1.66512	1.33804	1.1129	0.70351	0.809559	0.609222	0.929601	1.22411	0.649047	0.890806	1.13952	0.91584	1.08566	1.30893	0.840244	1.04795	1.1739	0.993573	0.484102	0.486433	0.79304	0.556902	0.316736	0.440391	0.572829	0.506027	0.477215	0.688576	0.460794	1.57723	1.40129	1.13501	1.36723	1.62555	1.39336	1.47336	1.67946	1.07032	1.25302	1.3704	1.59608	0.775766	0.983896
Glutamine	0.641971	1.05952	0.850428	0.740479	1.12784	0.541096	1.02893	0.847826	2.38526	1.07987	0.632897	1.06388	1.37682	1.20152	1.80881	1.23902	1.43339	1.49536	1.02902	1.6571	0.93862	1.44118	1.18116	1.53237	0.676663	0.692695	1.08235	0.423824	0.403225	0.464499	0.690098	0.636436	1.02189	0.65727	0.746323	0.780844	0.813254	0.671986	0.936722	1.07023	0.748223	0.709072	0.739667	0.417078	0.802814	0.73218	0.718947	1.46056	0.691501
Glutathione	0.985294	1.01302	1.06626	1.045	1.09488	0.826304	0.927979	0.814555	1.01759	1.10109	0.979577	1.12845	0.881999	1.05333	1.23045	0.944747	1.21574	1.17024	0.927096	0.804947	0.724774	1.15838	1.11701	1.15635	0.62748	0.563764	0.772869	0.575988	0.705577	0.323196	0.539888	0.559221	0.558415	0.724883	0.750122	0.898131	0.871469	0.779872	0.924631	0.928612	0.844192	0.671172	0.650648	0.71281	0.73793	0.818099	0.765802	1.12759	1.0048
Glutathione disulfide	0.941012	0.959927	0.902505	0.827294	0.836502	1.10383	1.15824	1.24676	0.823824	1.12131	1.04369	1.0351	1.1273	1.0663	1.19253	0.660022	0.97827	0.851295	0.971369	1.04806	0.730351	0.97619	0.98339	0.936676	1.1315	1.21821	1.32999	1.30712	1.18237	1.17384	1.44384	1.28415	1.29832	1.4326	1.29524	1.56955	1.4886	1.44213	1.17389	1.36329	1.42409	1.56783	1.37002	1.52204	1.41711	1.4604	1.48231	0.857652	0.813491
Glycerate	0.707642	0.957775	1.01109	1.09287	0.728203	1.26183	1.01793	1.1546	0.579786	1.42696	1.09727	0.964027	0.782521	0.689467	1.22985	0.578341	0.856887	1.07754	0.714081	1.14146	0.636637	0.82002	1.16053	0.625287	1.02947	1.79785	1.1935	1.57242	1.3243	1.64477	1.57656	0.991666	1.95889	1.39632	1.06698	0.880385	0.807912	1.14724	0.59348	1.13945	0.785159	1.3755	1.45417	0.889804	0.807548	0.732409	1.26961	2.03486	1.79904
Glycerol-3-phosphate	0.568931	1.14519	0.988806	1.07801	1.41642	1.02472	0.751597	0.452491	0.954259	0.987239	1.37364	1.25869	0.652062	0.666291	0.810199	0.81358	0.961074	0.803913	0.716014	0.987997	1.07649	1.04782	0.77719	1.0321	1.19352	1.20637	1.28845	1.04971	0.818441	0.774166	1.02846	1.08473	0.780597	1.20011	1.22471	1.13929	1.29006	1.26755	1.23291	0.773116	1.14361	0.961855	0.837646	0.901912	0.594671	0.949029	0.735714	1.25983	1.24882
GMP	1.09029	0.939445	1.00111	1.03228	0.985277	1.0558	1.11817	1.0042	1.03206	0.861436	0.987793	0.892147	0.876955	1.04892	0.813431	0.748776	0.953375	0.947108	1.04639	1.02376	0.93451	0.886582	1.06091	0.960541	0.811042	0.852169	0.87351	0.894976	0.890957	0.769925	0.762028	0.871338	0.66164	0.810101	0.815385	1.01677	0.905848	0.799118	0.818583	0.769676	0.768857	0.818422	0.813469	0.945555	0.893563	0.776441	0.787956	0.732568	0.756798
Guanine	1.33064	0.840813	0.922519	0.683991	0.80843	1.15713	1.42496	1.55774	1.36607	0.674176	0.611248	0.622279	0.748642	0.995598	0.724866	0.635969	0.845893	0.777071	0.946831	1.53007	0.913669	0.805541	1.29227	0.946477	1.41892	1.60975	1.14543	1.40587	1.90189	1.81598	1.62382	1.92523	1.76554	1.70382	1.53697	1.6741	1.53112	1.22375	1.38819	1.72051	1.81372	1.96124	1.08165	1.38069	1.82724	1.83916	1.76853	0.741405	0.790122
Guanosine	0.895875	0.878163	0.882028	0.850848	1.03127	1.01082	1.27375	1.01685	1.17683	1.06149	0.943443	0.978631	0.84331	1.13144	0.97594	0.717295	1.10519	1.01304	1.13158	1.37023	0.98133	1.26672	1.18279	1.39566	1.67115	1.65852	1.13576	1.90578	1.78397	2.14314	1.86126	2.24753	2.33031	3.18321	2.34196	1.53691	1.50424	1.38122	1.32155	1.30963	1.86705	1.86937	1.10583	1.39658	1.28983	1.43462	1.5142	1.42861	1.77989
Hippuric acid	0.906207	0.888418	0.988706	0.654039	0.760277	0.656133	1.56216	1.4752	0.64446	0.741144	0.778245	1.94501	2.66861	2.31952	1.1187	1.25056	1.03849	0.577473	0.814185	0.564925	1.62242	1.8983	5.68731	5.12114	1.883	0.290398	1.3482	0.734446	0.384373	0.939073	0.974409	0.285065	0.434365	1.56143	1.40317	1.38199	4.10132	0.898418	2.27531	2.01952	2.65653	0.316892	0.804829	1.75412	0.521395	0.407365	1.83768	0.419802	0.491845
Histidine	1.20395	1.16993	0.910294	0.639145	1.03309	0.998037	1.17627	0.955865	1.12517	0.798328	0.943156	1.04675	1.00531	1.18116	1.28158	0.923213	1.30402	0.969353	1.16166	0.910959	1.15717	1.26604	1.17528	1.27104	1.30665	1.01461	1.09992	1.47854	1.09556	0.95306	1.1233	1.1284	1.09312	1.13281	1.10933	1.15968	1.09425	1.04203	1.01929	1.11779	1.03479	0.97293	0.782862	0.994079	1.22721	1.19594	0.978599	1.12136	1.38406
indolelactate	0.622511	1.04265	0.864072	0.992954	1.14342	1.03398	0.656617	0.604128	0.535013	1.63185	1.41478	1.45802	0.985404	0.904959	1.17645	1.14624	1.1564	1.17517	0.849285	0.689756	1.16276	0.937349	0.933041	1.2515	0.622289	0.696232	0.632008	0.779503	0.958558	0.816074	0.739854	0.645194	1.09299	0.527744	1.03054	2.50171	3.07758	2.44576	2.52528	2.47522	2.65125	2.7985	1.83522	2.65168	2.83702	2.86332	2.45087	2.15619	2.32593
Indoxyl sulfate	0.759536	1.01603	0.901646	0.971396	1.20637	0.591785	1.14396	1.20275	0.930967	0.811739	0.921838	1.54198	0.430517	0.507198	0.529263	0.635553	0.517273	0.40333	0.298095	0.902825	0.630038	0.7767	0.429055	0.571784	1.83917	0.903627	1.42923	1.14965	0.781187	0.6827	1.11253	0.739133	0.595017	0.706275	0.798593	1.09768	2.72636	0.633862	1.74302	0.79067	1.11	0.482492	0.580818	0.149658	0.55443	0.735343	0.652764	0.4829	0.670953
Inosine monophosphate	0.791238	1.20244	0.864582	1.21024	1.56223	0.936956	0.779364	0.547298	0.690144	1.22291	1.23661	0.955987	1.23608	1.36755	1.40816	1.46978	1.57223	1.49661	1.24503	0.990962	1.06418	1.74338	1.17596	1.75229	0.826475	0.853874	0.869551	0.889735	0.808678	0.59038	0.824774	0.910691	0.794326	0.872563	0.818609	0.986798	0.53371	0.694934	0.838307	0.796111	0.761352	1.03929	1.06788	0.87763	1.26739	1.31032	0.923728	0.646141	1.01431
Isoleucine	1.16646	1.00655	1.02489	0.805496	0.796502	0.920536	1.27101	1.12718	1.0942	0.769184	1.1615	0.856496	0.995891	0.836541	1.15844	0.703098	0.896563	1.01265	1.01464	1.16407	1.03793	0.802386	0.982393	0.928358	1.10411	1.01725	0.875768	1.40413	1.36699	1.00492	0.972304	0.995797	1.32676	0.969161	1.08229	1.15687	0.955022	1.16593	1.0198	1.03993	1.13115	1.09996	0.980337	0.889598	1.08176	1.07829	1.09392	0.96323	1.06601
Kynurenate	0.475151	0.989688	0.890392	1.02437	0.745701	1.29525	1.34773	1.08552	0.425855	1.10066	1.39984	1.21984	1.31459	1.61568	1.14392	0.975339	0.391003	0.257633	1.22419	0.680581	1.33765	1.20815	1.57282	0.48102	1.49259	1.01484	0.417134	1.3354	0.810605	1.35679	1.10213	1.27352	1.33052	1.29603	1.66987	1.8243	1.55087	0.285054	1.35939	1.77486	1.57205	1.24948	1.26312	1.21607	1.46023	1.85317	1.68485	0.568463	2.31144
Lactate	0.773084	1.01522	0.945928	0.971744	0.928322	0.896227	0.814747	0.930565	0.8793	1.38631	1.10707	1.35149	0.958218	0.908579	1.27845	1.04547	1.03651	1.13565	0.91461	0.873617	0.892237	1.15495	0.936991	1.19379	0.839789	0.979464	0.907616	0.845957	0.966194	0.932041	0.912441	0.781113	1.02458	0.788605	0.950161	0.878047	0.853151	0.941761	0.803724	0.964555	0.767024	0.717265	0.642964	0.747358	0.791142	0.701715	0.738021	1.30251	1.13442
Leucine	1.1046	0.955155	0.943077	0.815833	0.858569	1.00379	1.27861	1.32753	1.13202	0.82554	0.932746	0.822536	1.04468	0.946102	1.03728	0.683827	0.942332	0.936772	1.0016	1.28223	0.941283	0.920266	1.13231	1.02203	1.16003	1.28464	0.954422	1.64167	1.6724	1.45218	1.20046	1.27246	1.54489	1.18218	1.27883	1.27267	1.18882	1.19771	1.16774	1.44942	1.39194	1.39022	0.985941	1.08977	1.38167	1.2891	1.35876	1.02633	1.16461
Lysine	1.09408	0.911695	0.918472	0.797861	0.749077	1.06974	1.19311	1.24733	0.916706	0.881402	1.18682	1.03372	1.01212	0.808996	1.11576	0.699344	0.853089	0.865193	1.00194	0.960705	0.988598	1.01288	1.08226	0.994692	1.70213	1.90201	1.19073	4.68868	3.26632	2.82092	1.61165	1.72353	3.00907	1.76822	2.14188	1.75393	1.4777	2.23559	1.45064	1.87169	1.58495	1.73088	1.49566	2.13971	1.59264	1.74363	1.70859	1.63481	2.0095
Malate	0.822073	0.853889	0.92809	0.608314	0.623901	0.916138	0.987703	1.77705	1.36649	1.38417	0.584654	1.14752	1.55831	1.21353	1.12175	1.19515	0.823747	1.08744	1.4962	1.34774	1.26048	0.863984	1.42339	1.29715	1.28423	1.28947	1.58404	1.81143	1.88178	1.98444	1.68852	1.55281	2.19543	1.5378	1.60138	1.36641	1.42755	1.37106	1.4389	1.8576	1.28386	1.3569	0.793074	1.60068	1.48692	1.54833	1.53321	1.87697	1.69882
Methionine	1.25244	0.899196	0.922263	0.719453	0.799073	1.16416	1.41872	1.53605	1.25522	0.723901	0.653223	0.656308	0.825199	0.976886	0.734691	0.613775	0.827871	0.784217	0.989186	1.44864	0.916544	0.839418	1.28666	0.971901	1.43023	1.48141	1.12517	1.34594	1.76237	1.75968	1.49195	1.88345	1.81286	1.64164	1.45237	1.72573	1.40638	1.1483	1.35255	1.67472	1.72922	1.891	1.07029	1.38099	1.70368	1.78333	1.62728	0.760652	0.762399
Myo-inositol	0.537468	1.05287	0.88169	0.91139	1.12976	0.609462	0.711404	0.768492	1.50438	1.51665	0.974181	1.40225	1.13537	0.982513	1.52915	1.55627	1.24673	1.33313	1.13459	1.15504	0.986374	1.48186	1.31399	1.54751	0.538853	0.611783	0.620939	0.428424	0.457517	0.572016	0.778329	0.520665	1.14006	0.551484	0.766431	0.46573	0.532711	0.455074	0.678646	0.581468	0.46483	0.385977	0.345545	0.415479	0.467501	0.397627	0.360252	1.67053	0.95586
N-acetylornithine	0.93563	0.864588	1.12902	0.396308	0.484895	1.12045	1.63486	1.18757	1.33485	1.3407	0.273468	1.29767	0.528979	0.72106	0.869517	0.825039	0.866465	1.30305	1.24465	2.36335	0.625003	1.05052	2.20929	1.48903	0.95668	0.929301	0.722977	0.618	1.70848	1.04839	0.826575	1.49849	2.06841	0.507417	0.958068	1.45989	1.08711	0.54979	1.0265	3.8484	1.74398	1.20877	0.595918	0.564717	2.43092	2.05642	1.45797	1.42585	0.725629
N-Acetylglutamate	1.0726	0.908786	0.785108	0.91484	0.913463	1.37119	1.22609	1.21008	1.03096	0.627506	1.30867	0.630712	0.518021	0.611501	0.469812	0.58045	0.676508	0.526296	0.852426	0.830132	0.890014	0.594203	0.782026	0.827373	1.21336	1.05031	0.787269	3.10226	1.23649	1.63638	1.18002	1.44091	0.928204	1.01176	0.909819	1.27496	2.71	2.52746	1.16277	1.49319	1.32128	1.36034	1.96908	2.2026	1.23009	1.54563	1.3599	0.355583	1.33106
NAD+	0.945221	1.19326	1.42529	1.04451	0.984357	1.02038	0.821127	0.385765	0.823213	0.783371	1.55994	1.01356	0.325224	0.493758	0.547412	0.48992	0.716401	0.748379	0.448942	0.50804	0.652064	0.485277	0.406786	0.408509	0.681821	0.730709	0.722308	0.679695	0.372205	0.35233	0.466072	0.437511	0.262625	0.528301	0.41387	0.641275	0.435459	0.431582	0.668806	0.351428	0.596043	0.551513	0.637924	0.335136	0.405307	0.359513	0.322835	0.715347	0.944014
NADH	0.707042	0.808009	1.27429	1.02916	1.06282	0.810924	0.664302	0.402615	1.30041	0.568519	2.08767	1.28423	0.378184	0.595214	0.125707	0.471453	0.887092	0.523733	0.439891	0.507531	0.676773	0.484109	0.305422	0.478007	0.523767	0.358974	0.606423	0.415825	0.310082	0.241359	0.268187	0.386191	0.131968	0.400668	0.303779	0.739183	0.627548	0.465721	0.534059	0.29531	0.59703	0.268966	0.623699	0.355079	0.399656	0.417049	0.336168	0.2283	0.877256
NADP+	1.31749	1.27182	1.38121	1.15806	1.35748	0.930348	0.514161	0.307245	0.827465	0.536293	1.51134	0.887102	0.259246	0.414346	0.747901	0.363486	0.874351	0.630902	0.314615	0.277181	0.676086	0.480073	0.269471	0.306949	0.334814	0.393633	0.393629	0.429589	0.220646	0.220982	0.283183	0.252404	0.174959	0.336048	0.263993	0.353707	0.254221	0.256503	0.363351	0.189702	0.364536	0.326996	0.316769	0.239645	0.280803	0.20361	0.199184	0.452663	0.538145
NADPH	1.3273	1.26238	1.37796	1.13443	1.38938	0.921825	0.49794	0.288781	0.792835	0.550513	1.54151	0.915139	0.268551	0.401128	0.749785	0.360279	0.879014	0.613725	0.299586	0.289174	0.678876	0.484073	0.289842	0.290218	0.342467	0.39878	0.398188	0.427102	0.216192	0.211337	0.273457	0.253169	0.170299	0.318705	0.259393	0.365514	0.253347	0.249173	0.357228	0.196547	0.35716	0.324833	0.318347	0.240824	0.262679	0.216496	0.190897	0.440347	0.519294
nicotinamide	0.99663	1.07578	0.954294	1.05441	0.914396	0.971473	1.13019	1.16385	0.726868	1.10039	0.989652	0.922061	1.01624	1.01526	0.996983	0.443922	0.968518	1.10919	0.975617	1.12371	0.508818	1.03708	0.988578	0.910732	1.037	1.19875	1.20709	1.17043	1.15861	1.12035	1.16277	0.993392	1.10353	1.17306	1.07825	1.06781	0.902795	1.06413	0.879412	1.11514	0.880996	1.02207	1.06425	0.817872	0.923724	0.936902	1.09845	1.07385	0.944381
o-cresol sulfate	0.731576	0.944237	1.2082	1.00455	0.762166	0.785273	1.36581	1.07453	0.675597	0.880065	1.35847	1.20953	0.564447	0.710275	0.817594	0.951397	0.621203	0.41822	0.774527	1.10971	1.10733	0.722459	0.422798	0.216776	0.566989	0.0528385	1.45886	1.60071	1.05499	0.656388	0.437582	0.867724	0.0712366	0.53157	0.56364	1.41818	0.584496	0.265881	2.49118	1.19652	0.782818	0.802653	0.560245	0.137116	0.513068	0.329902	0.4706	0.762895	1.19517
p-Cresol glucuronide	0.955595	0.964502	1.08207	1.05685	0.400996	0.73967	1.76952	1.20594	0.505771	0.722844	1.35262	1.24362	0.885612	0.572977	1.34806	1.11022	1.10453	0.569675	2.20615	1.22632	3.03141	2.23292	2.21817	0.576749	0.265375	0.011862	0.607672	0.405289	0.573782	0.173589	0.132811	0.319286	0.0103754	0.28219	0.0940557	0.303982	0.092966	0.0489772	0.809255	0.380793	0.260997	0.175558	0.185712	0.0833116	0.13658	0.10648	0.182659	0.12551	0.245828
Phenol sulphate	0.472305	1.2598	0.567501	0.538529	0.685629	0.927613	1.30921	1.62783	1.46205	0.789596	1.02062	1.33931	0.807877	0.947479	0.862797	0.864976	0.673465	0.484064	0.263573	0.135905	0.666876	1.12276	0.663175	1.06598	0.148713	0.133689	1.06563	0.646634	0.249003	0.544314	0.426535	0.278126	0.171934	0.269546	0.589724	0.134063	0.152745	0.499849	0.147538	1.02847	1.45747	0.387563	0.636754	0.55506	0.645316	1.05378	0.764868	0.149666	0.190383
phenyl acetate	1.14861	0.975967	0.989769	1.08979	0.978004	1.12828	1.12596	0.845646	0.853468	0.938677	1.02908	0.896746	0.915578	1.12725	1.30555	0.914872	1.08235	1.11823	1.10798	1.32646	1.11937	1.00342	1.07753	1.01967	0.717837	0.818349	0.779567	0.692086	0.762973	0.807934	0.75279	0.788627	0.706008	0.719762	0.671493	0.850126	0.726219	0.769152	0.785453	0.783272	0.773978	0.940286	0.880814	0.824719	0.752872	0.781256	0.775361	0.887877	0.786288
Phenylalanine	1.09297	1.06107	0.933936	0.718195	0.913533	0.96454	1.29521	1.19914	1.09762	0.903776	0.8404	0.979618	0.93387	1.04666	1.22878	0.787942	1.16973	1.00434	1.18252	1.24208	0.954036	1.18628	1.4071	1.32634	1.31783	1.43194	1.01967	1.30142	1.57078	1.75232	1.39681	1.62245	1.73983	1.47427	1.58579	1.65366	1.49949	1.11296	1.38294	1.78493	1.6573	1.71796	0.886663	1.24621	1.78827	1.73308	1.50297	1.1054	1.39745
phenyllactate	0.905307	0.886852	0.84702	0.994008	0.983975	0.953175	1.33851	0.973351	1.02133	1.0725	0.98305	1.04093	0.951257	1.47983	1.279	1.51322	1.38421	0.760376	0.951734	0.935844	1.22428	0.990254	1.09197	1.1421	1.02852	0.909823	1.32616	0.977504	0.899419	1.21057	1.286	1.03378	1.04795	1.42539	1.2046	1.07223	0.992831	1.23054	1.07011	0.961157	1.17573	1.01175	0.962222	1.0208	1.19004	1.35515	1.10677	0.725887	0.705555
Phenylpropionylglycine	0.638429	1.13679	1.15766	1.05863	0.932529	0.922967	0.779344	0.693983	1.46038	0.736178	1.44778	1.03533	0.739605	0.646202	0.665882	0.643208	0.629783	0.685361	0.849217	1.05421	1.11863	0.558605	0.859842	0.734519	0.578174	0.787806	0.501159	0.996986	0.943146	0.613579	0.625271	0.578706	0.57887	0.540548	0.931856	0.606507	0.751245	0.794835	0.776086	0.620735	0.588875	0.809312	0.4422	0.742054	0.572047	0.632345	0.510239	1.34391	1.93749
Phosphoenolpyruvate	0.528997	0.801685	0.734433	1.06285	0.864526	2.10649	0.954061	0.853399	0.543172	1.53676	1.18325	0.830383	0.362703	0.594287	1.02001	0.817513	0.618627	0.476215	0.453837	0.405974	0.526066	0.545099	0.585212	0.403963	1.13858	1.32506	1.31946	0.846235	0.794236	0.942571	1.04346	0.873549	0.966672	0.761922	0.616891	1.10631	1.32983	1.39867	0.755286	0.745764	0.958592	1.24283	1.37242	1.17748	0.781602	0.938274	0.7964	2.97433	3.45154
Proline	1.09253	0.830969	0.867626	0.751588	0.575923	1.04333	1.38383	1.43261	1.6505	0.502634	1.13311	0.735358	0.535969	0.634631	0.784183	0.463097	0.59301	0.666374	0.685118	1.13752	0.892753	0.53488	0.787443	0.516131	1.4157	1.39449	1.39811	2.56447	2.36723	1.84289	1.54349	1.44882	1.69428	1.66785	1.53078	1.17911	1.30709	1.40405	1.2065	1.43487	1.73811	1.4115	1.21285	1.13012	1.40437	1.20555	1.24727	1.50712	1.34166
Propionyl-CoA	0.561431	1.43993	1.4908	1.09618	0.612016	1.07872	0.632141	0.571206	0.768065	0.85858	1.70444	1.18649	0.238589	0.410829	1.04443	0.370677	0.551409	0.416264	0.325689	0.312994	0.473655	0.605989	0.324545	0.424891	1.70866	1.67502	1.73938	1.59275	0.328613	0.811393	1.73715	0.681726	0.671725	0.827042	0.784545	0.310327	0.669757	0.656662	1.17537	0.276141	0.508938	0.381556	1.08445	0.616312	0.530499	0.340427	0.32123	1.87047	1.39725
Propionylcarnitine	1.00175	1.02173	1.1026	1.13376	0.733017	1.4264	1.22871	1.02429	0.882302	0.508369	1.3901	0.546967	1.65257	3.39074	1.18895	1.85978	2.48876	2.22635	2.84641	1.81684	1.96598	1.95267	2.06031	2.04325	0.99232	0.569705	0.834475	0.217245	0.376818	0.312079	0.542209	0.491107	0.293165	0.509622	0.515206	1.33626	1.41863	0.559672	1.11213	0.775623	1.01239	0.777887	0.685981	0.405282	0.597874	0.790527	0.855512	0.386639	0.289071
pyruvate	0.71002	1.22561	0.975382	1.14037	1.09229	1.40729	0.931111	0.854308	0.558063	1.3179	0.843959	0.943688	0.431629	0.549911	1.62975	0.716011	0.733234	0.898585	0.468572	0.803416	0.395955	0.969151	0.587571	0.596528	0.784537	1.1956	1.03223	1.05606	0.901556	0.861247	1.05241	0.904227	0.961321	0.868115	0.82531	0.775839	0.635379	0.75853	0.592871	0.686433	0.587549	0.968431	0.95352	0.494087	0.705808	0.587738	0.75934	1.55589	0.924227
Ribose 5-phosphate	1.7885	1.03107	1.18624	1.10181	0.933461	0.817091	1.8712	0.887553	0.374187	0.742854	0.758571	0.507463	0.187925	0.336752	0.837894	0.163058	0.233808	0.169366	0.292148	1.19073	0.195136	0.187367	0.149508	0.271462	22.3216	19.7181	18.1025	17.9464	12.3725	18.6132	23.3471	22.531	15.9528	24.6567	25.5629	18.8994	19.2907	18.7995	15.379	12.9176	17.216	20.7639	14.0285	13.3701	12.1564	19.5659	17.1105	2.03022	0.88377
D-Ribulose 5-phosphate	0.210903	2.06924	0.803407	0.284304	1.11579	0.389904	0.254352	0.282941	2.6426	1.23921	0.46828	2.23907	3.57532	3.5567	4.13692	3.96415	4.07502	3.76006	3.4876	1.43	4.02795	4.52797	4.72296	4.91462	0.438822	0.36536	0.309628	0.269634	1.03925	0.516614	0.45913	0.330474	0.490199	0.392384	0.723774	0.753952	1.10748	0.218856	2.75963	0.264034	2.46392	0.522438	0.160014	1.78384	1.72161	0.759145	0.187647	0.539841	0.223309
D-Sedoheptulose 7-phosphate	0.930113	1.23576	0.916149	1.3399	1.70214	1.10324	0.576731	0.384695	0.678812	1.05862	0.818743	1.25508	0.31697	1.13381	1.59322	1.01258	1.55509	0.850743	0.801617	0.602419	1.2446	1.17044	0.887365	0.785954	1.12541	1.40347	1.1291	1.06513	1.18066	0.998282	1.52943	1.7535	1.05972	1.97226	1.76938	1.33169	1.163	0.832096	1.28379	0.820126	1.74555	2.07664	0.793543	1.53477	1.26759	1.77143	0.886967	3.53711	3.07849
Serine	0.562875	0.849399	0.568964	0.720006	0.769294	0.763213	1.08389	1.518	2.84448	0.801751	0.723611	0.794518	0.78192	0.81804	0.876487	0.654372	0.736359	0.675443	0.73812	1.89278	0.796501	0.726921	1.04943	0.856271	1.19848	1.515	0.975314	2.02931	1.57323	1.53862	1.2536	1.42761	2.24538	1.26399	1.37391	1.03929	1.09766	0.995017	0.929037	1.28196	1.02854	1.05331	0.735603	0.791985	1.00797	0.929783	1.04715	1.20384	0.918063
Shikimate 3-phosphate	1.03958	1.04285	0.952602	0.870711	1.07467	1.08815	0.963711	0.807559	1.0566	0.966563	1.01382	1.12319	1.01592	1.00185	0.97801	1.01178	1.04426	0.916367	1.0924	0.930623	1.1378	1.08307	1.11663	1.0535	1.1028	0.927774	1.01667	0.953469	0.88088	0.954484	0.925789	1.00159	0.775225	0.955748	1.03362	1.00935	1.19652	1.01921	1.0987	0.876392	1.11824	1.07051	0.842389	1.23325	1.06247	1.19768	0.946373	0.965051	1.07316
Succinate	0.505946	0.993991	1.06737	1.10818	0.957215	1.13903	0.913234	0.75463	0.848762	1.15227	1.465	1.09438	0.527498	0.627547	0.562712	0.668921	0.740882	0.920406	0.709897	1.05938	0.733499	0.691771	0.901924	0.58157	0.379599	0.786393	0.725604	0.891779	1.05447	0.552106	0.590214	1.00039	0.264984	0.89592	0.36088	0.642842	0.830675	0.836838	0.792529	0.913056	0.773675	0.447723	1.08983	0.128051	0.479758	0.372588	0.329213	1.34683	1.36372
Threonine	0.570854	0.788064	0.534053	0.546771	0.836349	0.540632	1.12316	1.44139	3.6718	0.633828	0.58701	0.726098	0.778405	0.639359	0.960545	0.667561	0.743399	0.783217	0.762416	1.94912	0.769053	0.760239	0.941682	0.838341	1.05141	1.18739	1.04979	1.42212	1.2726	1.27487	1.09243	1.07112	1.98632	0.967329	1.29475	0.887569	1.0405	0.862221	0.84054	1.03773	0.889905	0.824717	0.536854	0.550661	0.823106	0.752988	0.743929	1.16121	0.88981
Tryptophan	1.16777	1.06346	0.943808	0.793019	1.06815	0.987213	0.994051	0.878453	1.00508	0.937659	1.0886	1.07273	1.12266	1.21198	1.2142	1.05041	1.23234	0.949763	1.25505	0.871702	1.24132	1.10987	1.36478	1.3358	1.14468	0.952963	0.982593	1.06173	1.19779	1.11887	1.09653	1.24419	1.3277	1.25508	1.3731	1.31966	1.07447	0.842789	1.23977	1.04511	1.28283	1.18692	0.805598	1.13553	1.30555	1.37571	0.997918	1.10274	1.23197
Tyrosine	1.06013	1.02038	0.959719	0.827721	1.10157	1.00004	1.09536	1.11915	1.14637	0.925366	0.805823	0.938385	1.02728	1.02657	1.28792	0.855331	1.15791	1.1458	1.05969	1.12076	0.932311	1.10456	1.14942	1.18379	1.20112	1.2383	0.990111	1.41318	1.42863	1.34925	1.07867	1.24972	1.42937	1.25899	1.32167	1.45014	1.08757	0.92334	1.11793	1.29059	1.27041	1.36929	0.981839	1.01749	1.26546	1.24512	1.23513	1.07665	1.29735
UDP	0.523154	0.984513	0.865516	1.04983	1.03326	1.3699	1.07049	0.619902	0.606689	1.3042	1.62031	0.952238	0.366348	0.67403	1.59425	0.764304	0.973332	1.02092	0.632805	0.611265	0.476757	1.17509	0.708581	0.58495	1.22707	1.94365	1.66161	1.01909	0.63712	0.789234	1.45761	0.70069	0.612128	0.87408	1.02787	0.651898	0.869782	0.868999	0.770069	0.363873	0.75329	1.21655	1.19244	0.765856	0.877119	0.689496	0.575205	1.67645	1.5982
UDP-glucuronate	0.478451	1.04742	0.676655	1.10937	1.15004	1.16089	0.788892	0.622782	1.04376	1.53996	1.32785	1.05392	0.825905	0.930588	1.095	1.09041	1.28808	0.97034	1.00531	0.844659	0.743574	1.11285	1.35744	0.895604	0.732115	1.09632	0.861329	0.737824	0.520319	0.46166	0.566495	0.702295	0.761967	1.01503	1.10099	0.595371	0.417757	0.391598	0.530676	0.24754	0.408541	0.722599	0.534057	0.769054	0.68975	0.540581	0.480969	0.920317	0.984944
UDP-N-acetylglucosamine	1.06448	1.00335	0.987744	1.07919	1.09826	1.07874	1.08047	0.95223	1.01102	0.702734	1.08957	0.852208	0.675178	0.957077	0.708659	0.619526	1.02939	0.826733	0.890218	0.932171	0.757644	0.918792	0.989127	0.901494	0.841101	0.842447	0.919518	0.704074	0.790368	0.671593	0.851261	0.783085	0.588876	0.736655	0.833802	0.90445	1.14082	0.975188	0.83064	0.961387	0.913966	0.820683	0.935288	1.05656	1.08198	0.99455	0.811486	0.639329	0.785059
Uridine	0.957379	1.12374	0.955259	0.897233	0.972133	0.993532	1.23584	1.14377	1.08265	0.879975	0.945739	0.812756	0.866576	0.98342	0.762939	0.559718	0.894391	0.883887	1.04374	1.20315	0.764995	0.979538	1.17107	1.03235	1.40451	1.27537	1.44712	1.33342	1.46141	1.46842	1.48843	1.45339	1.37126	1.44401	1.36659	1.25515	1.34354	1.34281	1.33476	1.36704	1.2947	1.24274	0.943118	1.17231	1.23695	1.23193	1.17672	1.14313	0.988369
Urocanate	1.15816	1.28679	0.832868	0.947497	0.716346	2.22889	1.50421	0.635031	1.26658	0.651405	0.277176	0.495054	0.626759	1.29051	1.45042	1.28093	1.60243	1.73791	3.06311	2.99194	1.42026	1.99048	4.761	1.75146	0.344875	0.377367	0.342701	0.167767	0.40726	0.257888	0.687136	0.637782	0.450134	0.276433	0.375033	0.418154	0.335213	0.190502	0.570667	0.423606	0.570757	0.689807	0.379823	0.37643	1.24603	0.951939	0.33904	0.240166	0.120032
Valine	1.20633	0.966875	0.878746	0.719836	0.752802	0.978531	1.32228	1.36569	1.36193	0.691907	1.05587	0.699205	0.896973	0.701922	0.885821	0.654201	0.769149	0.764602	0.926025	1.38982	0.993185	0.702349	0.983003	0.777654	1.40967	1.38853	1.14765	2.30353	2.0019	1.66202	1.2654	1.37999	1.59016	1.41967	1.4462	1.47258	1.30785	1.32799	1.22091	1.36923	1.55179	1.50291	1.11892	1.25528	1.33026	1.44315	1.47579	0.865557	1.18422
Xanthosine	0.782485	1.2832	0.678979	0.487522	0.904109	0.696988	0.759676	0.643155	0.848129	1.73294	1.2076	1.97522	0.947601	0.952742	1.52394	1.00637	0.885917	1.01146	1.0219	0.742263	0.924295	1.36776	1.53472	2.10518	0.742555	0.469273	0.81055	0.35959	0.739387	0.763551	0.841068	0.611148	0.792342	0.443319	0.626397	1.01265	0.832197	0.570835	1.29058	0.812506	1.15647	0.571879	0.284213	0.353062	0.636065	0.679217	0.38366	2.25089	1.0792
Xanthurenate	0.983704	0.914162	1.34702	1.55582	1.67684	0.670391	1.22915	0.527322	0.543819	0.386643	1.19273	0.972395	0.289805	0.979702	0.185529	0.980861	0.479442	0.730498	1.03179	0.845637	0.756179	0.229143	0.519362	0.480202	0.545834	0.27428	0.180915	0.223338	0.665951	0.341793	0.197734	0.511076	0.234997	0.333858	0.333764	1.08443	0.622416	0.364437	0.33531	0.327611	0.919261	0.459746	0.120018	0.376297	0.236056	0.328437	0.255968	0.341356	0.762294
[truncated: 10 more columns]
