# Supplementary material for: Depletion of individual dietary amino acids induce distinct metabolic and chromatin states
Source: J Biol Chem. 2025 Dec 17;302(2):111074. doi: 10.1016/j.jbc.2025.111074 (PMC12816912; doi:10.1016/j.jbc.2025.111074)
Supplement: Table S6 [file mmc7.xlsx]

## Sheet: Liver Histone Proteomics
	Control_11L	Control_11N	Control_18L	Control_18N	Control_18R	Control_1L	Control_1N	Control_1R	Control_7L	Control_7N	Control_7R	Rapa_2L	Rapa_2N	Rapa_2R	Rapa_6L	Rapa_6N	Rapa_6R	Rapa_12R	Rapa_15L	Rapa_15N	Rapa_15R	MetR_10L	MetR_10N	MetR_10R	MetR_20N	MetR_4N	MetR_20R	LeuR_13N	LeuR_14R	LeuR_17L	LeuR_17N	LeuR_17R	LeuR_8L	LeuR_8R	IleR_19R	IleR_3L	IleR_3N	IleR_5L	IleR_5R	IleR_9N
H14_25_32_K25ac	0.00484693	0.00488483	0.0049083	0.00476267	0.00476307	0.00514233	0.00474998	0.00790751	0.0080341	0.0099327	0.00474407	0.00653695	0.00520203	0.00541411	0.0052499	0.00581402	0.00558426	0.00504695	0.00479303	0.00542896	0.00548975	0.00519651	0.00510387	0.00577237	0.00582235	0.00457627	0.00538109	0.00457404	0.00413675	0.00448705	0.00511927	0.00511842	0.00838861	0.00503512	0.00454904	0.00918196	0.00486408	0.0058675	0.0033536	0.00829893
H14_25_32_K25me1	0.0413361	0.0399344	0.0404684	0.0439823	0.0421284	0.039764	0.0428759	0.054685	0.0614835	0.0720799	0.0397316	0.0349665	0.0389286	0.0396257	0.0432679	0.0452267	0.0394652	0.0417254	0.0370532	0.0496789	0.0381956	0.0344588	0.0295067	0.0300351	0.0339717	0.0320109	0.0297194	0.0480028	0.0383831	0.0395637	0.0357466	0.0378676	0.0655905	0.0404804	0.0299823	0.0520311	0.0294547	0.0364344	0.0295854	0.0519263
H14_25_32_K25me2	0.00143579	0.00129889	0.00164778	0.00137289	0.00141169	0.00155288	0.00106769	0.00243045	0.00106074	0.00115067	0.000816528	0.000832537	0.00070661	0.00130685	0.000647487	0.000771307	0.000778981	0.00111502	0.00127069	0.0017209	0.00107004	0.000515391	0.000346239	0.000544386	0.00100568	0.000892258	0.000745454	0.000892184	0.00133606	0.00122531	0.00153725	0.00131864	0.00262611	0.000877407	0.000612053	0.00110523	0.000526942	0.000525281	0.000428857	0.000919837
H14_25_32_K31ac	0.00128489	0.0013651	0.00136731	0.00134293	0.00130609	0.00144596	0.0013115	0.00216515	0.00225898	0.00281155	0.00133199	0.00178841	0.00145657	0.00151688	0.00147872	0.00158352	0.00156265	0.00140845	0.0013266	0.00154557	0.00151666	0.00145673	0.00142217	0.00158623	0.00164084	0.001274	0.00148103	0.00122958	0.001157	0.00122531	0.00141221	0.00141407	0.00238964	0.0014208	0.00128614	0.00248253	0.00134663	0.00160937	0.00093497	0.00232741
H14_25_32_unmod	0.951096	0.952517	0.951608	0.948539	0.950391	0.952095	0.949995	0.932812	0.927163	0.914025	0.953376	0.955876	0.953706	0.952136	0.949356	0.946604	0.952609	0.950704	0.955556	0.941626	0.953728	0.958373	0.963621	0.962062	0.957559	0.961247	0.962673	0.945301	0.954987	0.953499	0.956185	0.954281	0.921005	0.952186	0.96357	0.935199	0.963808	0.955564	0.965697	0.936528
H2A1_12_17_K13ac	0.000631904	0.000529489	3.96e-05	0.000367054	0.000699143	0.000435429	0.000699243	0.000433483	0.000798188	0.000760477	0.000730611	0.000612855	0.00057674	0.000614046	0.000108788	0.000690498	0.000583463	0.000435616	0.000805022	0.00020385	0.000379874	0.000132665	0.000306071	0.000482996	0.000460777	0.000604998	0.000488058	0.00106795	0.000493834	0.000256112	0.000699665	0.000544652	0.000773201	0.000535353	0.00086747	0.000429598	0.000750967	0.000417227	0.000656183	0.000674166
H2A1_12_17_T16ac	0.000111428	0.000274138	0.000525373	0.000374969	0.0005246	0.000370114	0.000381554	0.000441412	0.000320742	0.000869674	0.000528163	0.000661089	0.00046982	0.00045931	0.000452843	0.000232472	0.000527451	0.000271866	0.000335261	0.000335463	0.000447742	0.000457252	0.000134224	0.000548947	0.000264623	0.000259898	0.000198078	0.000738423	0.000419616	0.000519015	0.00038902	0.000274285	0.000462349	0.000391147	0.000281658	0.000607617	0.000586588	0.000587644	0.00037804	0.000261273
H2A1_12_17_unmod	0.999257	0.999196	0.999435	0.999258	0.998776	0.999194	0.998919	0.999125	0.998881	0.99837	0.998741	0.998726	0.998953	0.998927	0.999438	0.999077	0.998889	0.999293	0.99886	0.999461	0.999172	0.99941	0.99956	0.998968	0.999275	0.999135	0.999314	0.998194	0.999087	0.999225	0.998911	0.999181	0.998764	0.999074	0.998851	0.998963	0.998662	0.998995	0.998966	0.999065
H2A1_4_11_K5acK9ac	0.00372625	0.00364659	0.00300323	0.0030572	0.0030164	0.00352395	0.00361788	0.0041352	0.00123006	0.00334404	0.00345483	0.00333358	0.00342773	0.00297871	0.00305868	0.00330551	0.00363592	0.00365062	0.00341105	0.00343867	0.00339474	0.00411439	0.00314337	0.00350851	0.00359477	0.00306455	0.00349871	0.00181467	0.00315699	0.00325369	0.00327539	0.0035642	0.00405954	0.00349059	0.00125697	0.00201572	0.00188565	0.00199449	0.00183068	0.00135707
H2A1_4_11_K5K9ac	0.0927734	0.0912805	0.0864174	0.0883638	0.0849965	0.0935734	0.0886085	0.101747	0.0590673	0.0893369	0.0907119	0.0919726	0.0930542	0.089887	0.0880955	0.0911865	0.0921276	0.0949518	0.08846	0.0914318	0.0939772	0.108551	0.0872141	0.0885307	0.0877848	0.0857198	0.0874995	0.0717659	0.0821678	0.0829843	0.0850085	0.086607	0.0980377	0.0858642	0.0620519	0.0670431	0.0672835	0.070037	0.0655787	0.065386
H2A1_4_11_K5me1	0.00242717	0.00199115	0.00165413	0.00215711	0.00206385	0.00286635	0.00311375	0.0042742	0.00365339	0.00346309	3.63e-07	0.00275234	0.00361361	0.00371178	0.00369666	0.00275839	0.00356403	0.00288828	0.00166654	0.00234259	0.00174443	0.00502596	0.00379776	0.00251231	0.00224446	0.00332723	0.0023823	0.00173188	0.00190567	0.00142919	0.00178327	0.00191614	0.00186473	0.0053508	0.00165864	0.0013143	0.00224717	0.00274309	0.00211793	3.63e-07
H2A1_4_11_K9me1	0.000137565	0.000117212	9.56e-05	0.000126012	0.000119068	0.000171163	0.000188901	0.000254367	0.000224353	0.000206162	0.00125696	0.000165824	0.000218973	0.000222088	0.000213112	2.76e-06	0.000205443	0.000171436	9.68e-05	0.000136012	0.000100834	0.00030205	0.000225528	0.000144703	0.000132614	0.000198174	0.00013645	0.000100049	0.000113365	8.3e-05	0.000101901	0.00010784	0.00010974	0.000327153	9.8e-05	8.1e-05	0.000138034	0.000168435	0.000126904	0.000725705
H2A1_4_11_unmod	0.900936	0.902965	0.90883	0.906296	0.909804	0.899865	0.904471	0.889589	0.935825	0.90365	0.904576	0.901776	0.899685	0.9032	0.904936	0.902747	0.900467	0.898338	0.906366	0.902651	0.900783	0.882007	0.905619	0.905304	0.906243	0.90769	0.906483	0.924587	0.912656	0.91225	0.909831	0.907805	0.895928	0.904967	0.934934	0.929546	0.928446	0.925057	0.930346	0.932531
H2A3_12_17_K13ac	0.000266213	0.000195502	0.000603324	0.000509183	0.000297048	0.000374703	0.000420616	0.00055911	0.000739507	0.00102738	0.000517175	0.000595046	0.000536745	0.000729031	0.000485646	0.000540471	0.000471033	0.000590624	0.000376385	5.03e-07	0.000163686	0.000353486	0.000589527	0.000506204	0.000242613	0.00033403	0.000240439	0.000626819	0.000372105	0.000319459	0.000657148	0.000316205	0.000426137	0.000585383	0.000133586	0.000313852	0.000322645	0.000414022	0.000229038	0.000187581
H2A3_12_17_K13me1	0.00143565	0.00115892	0.00107708	0.00182243	0.00146099	0.00123672	0.00180264	0.00100191	0.00172374	0.00110842	0.00150882	0.00141658	0.00201279	0.00155479	0.00152035	0.0010351	0.00184242	0.00157643	0.00129823	0.00134083	0.000982114	0.00175179	0.00155608	0.00119584	0.00137888	0.00201009	0.00114954	0.000692193	0.00149161	0.00117188	0.00134085	0.00131137	0.00193136	0.00160315	0.00148702	0.000703384	0.00137599	0.00105068	0.00144591	0.00117439
H2A3_12_17_K15me1	0.220259	0.204308	0.18039	0.18261	0.206115	0.177318	0.191333	0.155694	0.289951	0.147017	0.173973	0.155865	0.189352	0.180914	0.186915	0.17324	0.191194	0.203175	0.203288	0.198936	0.197167	0.175179	0.223243	0.179905	0.188505	0.239437	0.196563	0.160358	0.16609	0.163743	0.231329	0.16372	0.306888	0.174617	0.193348	0.155368	0.167016	0.10995	0.176586	0.208542
H2A3_12_17_unmod	0.778039	0.794337	0.81793	0.815059	0.792127	0.82107	0.806444	0.842745	0.707586	0.850847	0.824001	0.842123	0.808099	0.816802	0.811079	0.825184	0.806492	0.794658	0.795037	0.799723	0.801687	0.822716	0.774611	0.818393	0.809873	0.758218	0.802047	0.838323	0.832046	0.834766	0.766673	0.834652	0.690755	0.823194	0.805031	0.843615	0.831285	0.888585	0.821739	0.790096
H2AJ_4_11_K5acK9ac	0.00422871	0.0041648	0.00357405	0.00345448	0.00351154	0.00356336	0.00393904	0.00471371	0.00183826	0.00505483	0.00396397	0.00381711	0.0039697	0.00371927	0.00350776	0.00352347	0.00361466	0.00376558	0.00285122	0.00388189	0.00358909	0.00327543	0.00353681	0.00315892	0.00285456	0.00314123	0.00323303	0.00222115	0.00324937	1.16e-06	0.00382889	0.0039054	0.00447371	0.00414187	0.00124179	0.00193871	0.00156941	0.00162153	0.00212377	0.00166313
H2AJ_4_11_K5K9ac	0.112288	0.104354	0.10087	0.110171	0.104771	0.108065	0.106888	0.125538	0.0790302	0.119345	0.113511	0.113912	0.113283	0.128014	0.111884	0.110657	0.113111	0.11327	0.108356	0.106833	0.109749	0.0991705	0.105711	0.0977645	0.094827	0.0991651	0.0936956	0.0885344	0.0901877	0.0873851	0.100725	0.0970942	0.113351	0.0998133	0.0705231	0.0729227	0.0790267	0.0781246	0.0775756	0.0822983
H2AJ_4_11_unmod	0.883483	0.891481	0.895556	0.886374	0.891717	0.888371	0.889173	0.869748	0.919131	0.8756	0.882526	0.882271	0.882747	0.868267	0.884608	0.88582	0.883274	0.882964	0.888793	0.889286	0.886662	0.897554	0.890752	0.899077	0.902318	0.897694	0.903071	0.909244	0.906563	0.912614	0.895446	0.899	0.882176	0.896045	0.928235	0.925139	0.919404	0.920254	0.920301	0.916039
H2AX_4_11_K5K9ac	0.0783835	0.0793787	0.0733931	0.077726	0.0787586	0.102764	0.0776871	0.0760296	0.0523124	0.0766262	0.0805427	0.0857551	0.080989	0.0772391	0.0802223	0.081428	0.0830946	0.0840585	0.0778882	0.0752017	0.0800866	0.0709002	0.0783916	0.0789474	0.0771312	0.0718441	0.083154	0.0537621	0.0756834	0.064904	0.0703132	0.0720459	0.0768329	0.0665163	0.0553406	0.0534236	0.0538746	0.0574358	0.05047	0.0581561
H2AX_4_11_unmod	0.921617	0.920621	0.926607	0.922274	0.921241	0.897236	0.922313	0.92397	0.947688	0.923374	0.919457	0.914245	0.919011	0.922761	0.919778	0.918572	0.916905	0.915942	0.922112	0.924798	0.919913	0.9291	0.921608	0.921053	0.922869	0.928156	0.916846	0.946238	0.924317	0.935096	0.929687	0.927954	0.923167	0.933484	0.944659	0.946576	0.946125	0.942564	0.94953	0.941844
H3_18_26_K18acK23ac	0.0176094	0.0181062	0.0252421	0.0179475	0.0186362	0.0163854	0.0161915	0.0169818	0.0171707	0.0182912	0.0188471	0.0184043	0.0182979	0.0172895	0.016755	0.0190017	0.0188233	0.0194712	0.0279253	0.0177389	0.0184146	0.0167549	0.0161856	0.0167949	0.016268	0.0185101	0.0159474	0.020572	0.020757	0.0220602	0.019997	0.0205129	0.0180081	0.0195899	0.016955	0.0196881	0.018964	0.0171611	0.0186937	0.0151274
H3_18_26_K18K23ac	0.25954	0.250046	0.314346	0.234913	0.231199	0.240721	0.234503	0.240081	0.260341	0.253946	0.246484	0.236496	0.244578	0.225602	0.227457	0.245631	0.24487	0.250155	0.345844	0.24643	0.233646	0.257968	0.251956	0.263574	0.241851	0.259444	0.235832	0.278965	0.271379	0.30602	0.277213	0.271162	0.255923	0.274748	0.242393	0.256561	0.263707	0.267848	0.268309	0.222848
H3_18_26_K18K23pr	0.00197748	0.00216948	0.00228318	0.00166793	0.00156359	0.00205031	0.00210137	0.0017721	0.00213571	0.00162046	0.00123728	0.00156559	0.00171498	0.00157536	0.001657	0.00189835	0.00186301	0.00175422	0.00301405	0.00203946	0.00172658	0.00265045	0.002248	0.00259338	0.00204652	0.00212562	0.0020149	0.00375265	0.00212644	0.00318251	0.00293604	0.00240685	0.00262676	0.0023867	0.00232503	0.002521	0.00278019	0.00297459	0.00263754	0.00252853
H3_18_26_K18me1	0.0172921	0.0191925	0.0291576	0.0181144	0.017732	0.0202384	0.0220232	0.0176094	0.0206049	0.0181136	0.0144445	0.017024	0.0185773	0.0184645	0.0194421	0.0213592	0.0208223	0.015775	0.033027	0.0203661	0.0195972	0.0218103	0.0188832	0.019821	0.0187986	0.0165377	0.0171531	0.0281831	0.0173744	0.0292155	0.0245865	0.0194189	0.0209518	0.0194266	0.0240196	0.0223029	0.0234366	0.0237227	0.0235635	0.0262542
H3_18_26_K23me1	0.0214168	0.0188304	0.0263807	0.0190971	0.0223265	0.0200438	0.0239613	0.0331266	0.0341779	0.0278808	0.0195833	0.0179442	0.0254216	0.0270253	0.0249744	0.0229713	0.0239873	0.0231014	0.0289993	0.0209771	0.0187525	0.030621	0.0309325	0.0239063	0.02151	0.026703	0.0221036	0.0252533	0.0226021	0.0155981	0.0175793	0.0203176	0.0202591	0.0471789	0.0204088	0.0221491	0.0291616	0.0338174	0.0270194	0.0175028
H3_18_26_unmod	0.682164	0.691655	0.60259	0.70826	0.708543	0.700561	0.701219	0.690429	0.66557	0.680148	0.699403	0.708566	0.691411	0.710043	0.709715	0.689138	0.689634	0.689743	0.561191	0.692448	0.707864	0.670196	0.679795	0.67331	0.699525	0.676679	0.706949	0.643274	0.665762	0.623924	0.657689	0.666182	0.682231	0.63667	0.693898	0.676778	0.661951	0.654477	0.659777	0.715739
H3_27_40_K27K36hi	0.000757575	0.000719199	0.000806817	0.00127741	0.00114033	0.000748737	0.00038003	0.000672083	0.00121673	0.00118425	0.000336172	0.000950821	0.000533372	0.000478959	0.000795399	0.000372779	0.000819523	0.00071979	0.00148636	0.00128281	0.00146113	0.000442123	0.00078636	0.000765713	0.00100669	0.000488655	0.00110848	0.00116881	0.00106984	0.000782799	0.0016438	0.000916905	0.000626551	0.000798099	0.00166514	0.000973113	0.00093219	0.000685821	0.0010859	0.00123366
H3_27_40_K27me1	0.0239234	0.0201243	0.0202164	0.0461015	0.0241193	0.00964668	0.0212887	0.0224562	0.0227189	0.023758	0.0186762	0.0216945	0.0216521	0.0195098	0.0239754	0.0227976	0.0216522	0.0201404	0.0181508	0.0200647	0.0179851	0.0235269	0.0333332	0.0442673	0.0205446	0.0264138	0.0210216	0.0184373	0.0181491	0.0117326	0.00997152	0.0133695	0.0173342	0.0193311	0.0183178	0.0198089	0.0181863	0.0153812	0.0192454	0.0192087
H3_27_40_K27me1K36me1	0.00292006	0.00271188	0.00285702	0.00656411	0.00372753	0.00282455	0.00316601	0.00268308	0.00328162	0.00387439	0.00223612	0.00410902	0.0024147	0.00268117	0.00313435	0.00366333	0.00280547	0.00331725	0.00260114	0.003032	0.00258618	0.0026141	0.00543558	0.00619182	0.00285418	0.00384985	0.00302878	0.00387671	0.00266267	0.00180213	0.00134898	0.00198546	0.00349833	0.00252488	0.00237877	0.00360584	0.00313998	0.0024091	0.0031226	0.00298066
H3_27_40_K27me1K36me2	0.0109884	0.0107616	0.00898877	0.0140442	0.0139015	0.0112982	0.0108518	0.0112864	0.0120831	0.0126831	0.00996622	0.0147982	0.012118	0.0115233	0.0129818	0.0118547	0.0130379	0.011979	0.0115336	0.0135697	0.0113293	0.0114793	0.0240529	0.0143729	0.00678386	0.014588	0.0106491	0.0157511	0.0109611	0.0081565	0.00978338	0.00943843	0.0110023	0.0116776	0.011614	0.0125508	0.0138102	0.00915766	0.0136375	0.0112272
H3_27_40_K27me1K36me3	0.00465568	0.00469977	0.00300739	0.00314467	0.00562783	0.00300977	0.00409397	0.00437459	0.00341625	0.00442265	0.00443874	0.00522966	0.00422349	0.00390195	0.00445592	0.00389917	0.00493576	0.00418605	0.003916	0.00438452	0.00345262	0.00204581	0.00882572	0.0029138	0.00257842	0.00571435	0.00396922	0.00381566	0.00360594	0.00275951	0.00280331	0.00316277	0.00376071	0.00215667	0.00337098	0.00323442	0.00328206	0.00250176	0.00405301	0.00303034
H3_27_40_K27me2	0.309597	0.296957	0.342509	0.445749	0.343517	0.279368	0.288216	0.268308	0.375283	0.339923	0.271349	0.28016	0.266418	0.28523	0.330977	0.298727	0.311978	0.318561	0.290127	0.295769	0.288812	0.340969	0.363635	0.445475	0.352981	0.302981	0.378943	0.338831	0.31164	0.279705	0.287857	0.260405	0.2099	0.311665	0.323105	0.284753	0.313998	0.330479	0.288044	0.314626
H3_27_40_K27me2K36me1	0.145417	0.198789	0.213859	0.219211	0.20611	0.203738	0.212887	0.174984	0.149608	0.233925	0.293124	0.205451	0.304733	0.195098	0.22455	0.204392	0.209537	0.196139	0.1958	0.194702	0.20742	0.229586	0.234848	0.251315	0.206825	0.292623	0.222663	0.213067	0.179103	0.311618	0.203193	0.299316	0.171768	0.195941	0.213708	0.198089	0.214542	0.222378	0.234514	0.208647
H3_27_40_K27me2K36me2	0.188807	0.158295	0.135333	0.067473	0.14033	0.174412	0.161576	0.211438	0.173337	0.10417	0.134837	0.168096	0.116725	0.177984	0.12397	0.150307	0.152497	0.154015	0.180079	0.178353	0.166723	0.11252	0.0910981	0.0439872	0.140641	0.128616	0.114651	0.16331	0.167163	0.135159	0.174784	0.152651	0.255378	0.16964	0.1412	0.201184	0.147764	0.132964	0.1351	0.150524
H3_27_40_K27me3K36me1	0.192326	0.195108	0.190468	0.148685	0.175413	0.197564	0.194327	0.164776	0.153479	0.213822	0.175874	0.189647	0.18979	0.187111	0.194142	0.20282	0.186255	0.188241	0.180079	0.17984	0.190353	0.202308	0.175189	0.155776	0.180627	0.14329	0.177024	0.160258	0.200596	0.163318	0.195668	0.163626	0.170194	0.184106	0.195899	0.1594	0.19465	0.203847	0.212847	0.198711
H3_27_40_K27me3K36me2	0.109649	0.102585	0.0716762	0.0276303	0.0722117	0.105882	0.0933426	0.128905	0.0982804	0.0539125	0.0788923	0.0948235	0.0696787	0.106106	0.0666633	0.0888319	0.0838149	0.0904345	0.105903	0.0982429	0.100428	0.058533	0.0460225	0.0175668	0.0761116	0.0659481	0.0555967	0.0738712	0.0959993	0.0783737	0.110063	0.0887971	0.14658	0.0932365	0.0793771	0.10802	0.0801334	0.0739717	0.0774915	0.0834586
H3_27_40_K36me1	0.000451496	0.000463841	0.000521282	0.000976984	0.000540857	0.000379693	0.000362453	0.000682436	0.000782541	0.000429472	0.000453924	0.000456877	0.000415221	0.000416436	0.000366063	0.000386772	0.000421403	0.000327776	0.000405892	0.000399809	0.000430593	0.000518273	0.000676134	0.0008097	0.00048397	0.000397933	0.00044671	0.000347989	0.000334326	0.000379197	0.0003443	0.000375143	0.000495014	0.000545742	0.000447768	0.000564864	0.00044045	0.00055749	0.000586285	0.000442132
H3_27_40_K36me2	0.00344779	0.00284686	0.00265653	3.05e-07	0.00363982	0.00299433	0.00323151	0.0031497	0.00328162	0.00330785	0.00262137	0.00347686	0.0035374	0.0027268	0.00431557	0.00289293	0.00363198	0.00294867	0.00287268	0.00270502	0.0027831	0.00927436	0.00384468	1.05e-07	0.00267494	0.00550718	0.00279366	3.05e-07	0.00254326	0.00173642	1.88e-07	0.00182583	0.00194157	0.00289309	0.00321833	0.00328085	0.00311156	0.00250176	0.00386183	0.00278195
H3_27_40_unmod	0.00705975	0.00593913	0.00710079	0.0191428	0.0097208	0.00813408	0.00627743	0.00628482	0.00323114	0.00458713	0.0071941	0.0111058	0.00776089	0.00723344	0.00967203	0.00905613	0.00861431	0.0089908	0.00704594	0.00765433	0.00623572	0.00618291	0.0122537	0.0165582	0.00588762	0.00958146	0.0081044	0.00726502	0.00617309	0.00447716	0.00253991	0.00413056	0.00752141	0.00548373	0.00569887	0.00453438	0.00601001	0.0031658	0.00641089	0.0031297
H3_3_8_K4me1	0.0454284	0.0482956	0.0418033	0.0443477	0.0473889	0.0604686	0.0487411	0.0426076	0.0442567	0.0627004	0.0844862	0.0603985	0.0573562	0.0494132	0.0626468	0.0504936	0.0582176	0.0548114	0.0502549	0.0484807	0.0531459	0.0569604	0.0635893	0.0540829	0.0430175	0.0545489	0.0543462	0.0662012	0.0497565	0.0523122	0.0486303	0.0492173	0.0464009	0.0565572	0.0499977	0.0494039	0.0523323	0.0468905	0.0842675	0.042054
H3_3_8_K4me2	0.00711529	0.00981492	0.0113834	0.0147117	0.0168529	0.0112981	0.00553876	0.00911147	0.0039749	0.00445078	0.00907267	0.00620532	0.00570284	0.00858849	0.00465376	0.00536778	0.00512454	0.00554881	0.00572525	0.0109931	0.006179	0.00596891	0.00452351	0.00562713	0.00725687	0.00756029	0.00660968	0.00140489	0.00685669	0.00777613	0.00670103	0.0101852	0.00907486	0.0057211	0.00418812	0.00583864	0.00418658	0.0048193	0.00567915	0.00394489
H3_3_8_K4me3	0.00331135	0.00401944	0.00463052	0.00618743	0.00681019	0.005291	0.00254783	0.00435908	0.00106954	0.00184301	0.00397469	0.00259796	0.0028547	0.0037354	0.00194742	0.00250193	0.00238797	0.00243268	0.00253501	0.00487895	0.00261887	0.00251035	0.0021341	0.0024353	0.0033404	0.0032219	0.00267325	0.000368698	0.00286707	0.00324123	0.00269573	0.00410144	0.0041884	0.00272978	0.0010519	0.00159236	0.00150019	0.00179747	0.00210075	0.00127279
H3_3_8_unmod	0.944145	0.93787	0.942183	0.934753	0.928948	0.922942	0.943172	0.943922	0.950699	0.931006	0.902466	0.930798	0.934086	0.938263	0.930752	0.941637	0.93427	0.937207	0.941485	0.935647	0.938056	0.93456	0.929753	0.937855	0.946385	0.934669	0.936371	0.932025	0.94052	0.93667	0.941973	0.936496	0.940336	0.934992	0.944762	0.943165	0.941981	0.946493	0.907953	0.952728
H3_73_83_K79me1	0.230319	0.226099	0.190402	0.141988	0.13258	0.139674	0.272242	0.153751	0.231054	0.346953	0.227624	0.268556	0.353499	0.206997	0.332018	0.2146	0.305606	0.188984	0.197274	0.192587	0.255662	0.236495	0.227355	0.231822	0.204456	0.207756	0.203142	0.0924989	0.228929	0.241194	0.243519	0.272727	0.232537	0.248984	0.224138	0.219952	0.245835	0.235693	0.249267	0.204132
H3_73_83_K79me2	0.200532	0.0158792	0.167183	0.193712	0.243577	0.219366	0.227165	0.231866	0.204695	0.29319	0.164641	0.0200728	0.158916	0.252915	0.211387	0.225928	0.0112125	0.205128	0.201578	0.213537	0.180674	0.155253	0.160768	0.115324	0.171691	0.187442	0.152221	0.197429	0.156423	0.10402	0.140741	0.148268	0.168094	0.230412	0.150246	0.167067	0.195858	0.173193	0.189883	0.176094
H3_73_83_unmod	0.569149	0.758021	0.642415	0.6643	0.623844	0.64096	0.500593	0.614383	0.56425	0.359857	0.607735	0.711371	0.487585	0.540087	0.456595	0.559471	0.683181	0.605888	0.601148	0.593876	0.563664	0.608252	0.611878	0.652854	0.623853	0.604801	0.644637	0.710072	0.614649	0.654787	0.615741	0.579004	0.599369	0.520604	0.625616	0.612981	0.558307	0.591114	0.56085	0.619774
H3_9_17_K9acK14ac	0.00462721	0.00438416	0.00509019	0.00603086	0.00533295	0.00563884	0.00673063	0.00488922	0.004453	0.0105877	0.00856111	0.00967054	0.00881568	0.00665898	0.00849749	0.00709855	0.00844062	0.0073448	0.00633327	0.00489305	0.00675171	0.00773272	0.00784621	0.00761902	0.00667476	0.00688638	0.00688784	0.00771234	0.00696067	0.00667191	0.00667666	0.00594776	0.0046486	0.00755871	0.00534276	0.00603943	0.00747635	0.00585448	0.00732421	0.00483819
H3_9_17_K9K14ac	0.0696803	0.0666393	0.069266	0.0759017	0.0715425	0.0736183	0.0891743	0.0607813	0.102692	0.134692	0.0996202	0.122365	0.110921	0.083346	0.113664	0.0929075	0.110201	0.0917013	0.084818	0.0705283	0.0896912	0.123189	0.122052	0.12435	0.0936594	0.110947	0.10164	0.126202	0.111273	0.109988	0.107608	0.0981953	0.0756051	0.123014	0.126911	0.119253	0.132714	0.116409	0.137761	0.101416
H3_9_17_K9K14pr	0.0671762	0.0685683	0.0684032	0.077954	0.0704712	0.0782209	0.0841591	0.0610084	0.0930132	0.106949	0.0903586	0.0858321	0.106136	0.0753923	0.112073	0.120153	0.106828	0.110143	0.0810686	0.0737253	0.0834796	0.105898	0.10969	0.114151	0.078531	0.0844265	0.0845717	0.0920222	0.0872657	0.0682471	0.0751479	0.0763402	0.0742993	0.097374	0.0930133	0.0926728	0.103936	0.102658	0.0971048	0.0765551
H3_9_17_K9K14su	0.0121186	0.0150242	0.00867057	0.0100102	0.0162846	0.0145275	0.0106887	0.0127654	0.0276095	0.01579	0.00540647	0.0200355	0.0185593	0.00843231	0.0175189	0.0146585	0.0171636	0.0185208	0.0120388	0.0107367	0.00901901	0.0192947	0.0271152	0.00837943	0.0156028	0.0111344	0.0153592	0.00136912	0.0132645	0.0152198	0.00865835	0.00746335	0.010527	0.0118835	0.0181983	0.021817	0.0132464	0.0192154	0.0144849	0.0108878
H3_9_17_K9me1	0.0727288	0.0742385	0.0755517	0.079456	0.0715425	0.0873539	0.0902219	0.0670598	0.0981478	0.103643	0.101306	0.0841963	0.107151	0.0743151	0.113352	0.11295	0.0975327	0.0959025	0.0815882	0.0755312	0.0878433	0.125267	0.137253	0.128524	0.0998933	0.105619	0.117461	0.0794604	0.0779398	0.0638446	0.0719161	0.0641899	0.0788695	0.0908528	0.0943613	0.0781373	0.0994462	0.0998439	0.10541	0.102719
H3_9_17_K9me1K14ac	0.0671762	0.0685099	0.0684032	0.0779655	0.0704712	0.0781968	0.0841984	0.0609148	0.0929224	0.106771	0.0902808	0.0858	0.106281	0.0754031	0.112104	0.120049	0.106843	0.1101	0.0810265	0.0737009	0.083437	0.105824	0.109757	0.114211	0.078607	0.0844402	0.0845398	0.0920222	0.0872534	0.068232	0.0751124	0.0762892	0.0742993	0.097374	0.0930462	0.0926387	0.103918	0.102567	0.0972321	0.0766667
H3_9_17_K9me2	0.23626	0.234991	0.232941	0.216698	0.224984	0.218084	0.191181	0.248468	0.174485	0.128884	0.181599	0.165185	0.149345	0.212173	0.142196	0.169739	0.152328	0.178187	0.206428	0.224519	0.197576	0.145007	0.130323	0.144925	0.209821	0.189922	0.190175	0.164179	0.176468	0.189113	0.191776	0.198683	0.218066	0.154138	0.166036	0.166511	0.142373	0.148631	0.145394	0.195388
H3_9_17_K9me2K14ac	0.212307	0.204594	0.189804	0.191474	0.197605	0.186757	0.175468	0.216408	0.141769	0.120843	0.155657	0.154119	0.14079	0.193676	0.129879	0.160135	0.149428	0.185431	0.18396	0.204996	0.179098	0.106269	0.0885213	0.105712	0.137296	0.130076	0.113945	0.16155	0.17034	0.184574	0.181122	0.20123	0.191951	0.144949	0.137432	0.163781	0.12556	0.140008	0.111953	0.131375
H3_9_17_K9me3	0.115408	0.125095	0.138039	0.121534	0.130943	0.113259	0.107245	0.133452	0.10769	0.0797429	0.0945614	0.0899697	0.083517	0.12404	0.0813888	0.102511	0.0892905	0.0941641	0.113886	0.122021	0.107459	0.0721325	0.0670616	0.0645604	0.109776	0.0926383	0.0981237	0.0999098	0.109557	0.123302	0.115776	0.117554	0.128489	0.0954473	0.0968272	0.107823	0.0838854	0.0875903	0.0852371	0.105882
H3_9_17_K9me3K14ac	0.0473608	0.048635	0.0501624	0.0480405	0.0492822	0.0443396	0.041379	0.0550371	0.0361239	0.0314951	0.0364496	0.0360841	0.0327688	0.0454813	0.0297802	0.0409211	0.0360215	0.0404181	0.0411452	0.0478324	0.0395153	0.0231536	0.0197608	0.0205758	0.0325375	0.0267804	0.0258893	0.041483	0.0421561	0.0459923	0.0456357	0.0486519	0.0466166	0.0374971	0.0320566	0.0414571	0.0300485	0.03313	0.0278066	0.0316343
H3_9_17_unmod	0.0951571	0.0893201	0.0936693	0.0949345	0.0915411	0.100005	0.119554	0.079216	0.121094	0.160603	0.136199	0.146742	0.135715	0.101082	0.139546	0.0588762	0.125922	0.0680879	0.107708	0.091516	0.116129	0.166231	0.180619	0.166992	0.1376	0.15713	0.161409	0.13409	0.117522	0.124815	0.12057	0.105455	0.0966282	0.13991	0.136775	0.10987	0.157397	0.144093	0.170292	0.162638
H33_27_40_K27me1	0.0175399	0.0181232	0.0217094	0.0433495	0.0215394	0.0168386	0.0203814	0.0180478	0.0230092	0.0206412	0.0229645	0.0200427	0.0255389	0.0194246	0.0262316	0.0231701	0.0212582	0.0210183	0.0162402	0.0168483	0.0171732	0.0317211	0.0367918	0.0545469	0.0253548	0.0289171	0.02979	0.0190578	0.0207572	0.0217248	0.0105734	0.0202615	0.0148259	0.0180698	0.023132	0.0230661	0.0204071	0.0218892	0.0232595	0.0110165
H33_27_40_K27me1K36me1	0.0102573	0.0104359	0.0126365	0.0263403	0.0145057	0.0115745	0.0112353	0.00922932	0.0099088	0.0201611	0.0115325	0.0162568	0.0126728	0.0116912	0.0100823	0.0121919	0.011382	0.0137977	0.011753	0.0120042	0.0119533	0.015092	0.0218123	0.032911	0.0151439	0.0138465	0.017615	0.0174131	0.0125809	0.0123723	0.0105057	0.0119075	0.00938574	0.0114308	0.0155315	0.0148795	0.0159708	0.0160388	0.0106606	0.0161128
H33_27_40_K27me1K36me2	0.0670727	0.0672068	0.0716821	0.0837601	0.0766269	0.0629404	0.0727362	0.0600126	0.0565952	0.0898717	0.0907287	0.103297	0.0963576	0.0675004	0.0883667	0.0490986	0.0783896	0.0740644	0.0671355	0.06559	0.0749842	0.0782548	0.0874402	0.0743544	0.0722699	0.0783362	0.077343	0.0808081	0.0736628	0.0899806	0.0741714	0.0846306	0.0709909	0.068933	0.0801795	0.0735469	0.0846453	0.0738264	0.0944478	0.0754676
H33_27_40_K27me1K36me3	0.0374653	0.0374546	0.0344074	0.0320713	0.0385041	0.0330233	0.0385973	0.0330142	0.0231948	0.0458692	0.0484388	0.0469375	0.0473505	0.0322933	0.0424981	0.025009	0.0388257	0.0366033	0.0300298	0.0327066	0.0358768	0.0389877	0.0451535	0.0230986	0.0358762	0.0414631	0.0384864	0.0350407	0.0359454	0.0454525	0.0340422	0.0402112	0.0333284	0.0357381	0.0318283	0.0300616	0.0342485	0.0308439	0.0433473	0.0307943
H33_27_40_K27me2	0.120394	0.112364	0.159953	0.205727	0.13972	0.127189	0.133753	0.124867	0.142323	0.185877	0.115325	0.119399	0.144951	0.125046	0.139657	0.123206	0.135964	0.129827	0.120809	0.125876	0.133645	0.176073	0.186826	0.235557	0.160753	0.16983	0.178555	0.13909	0.132897	0.129578	0.130533	0.125621	0.128232	0.137866	0.133575	0.117599	0.143915	0.151434	0.13339	0.145947
H33_27_40_K27me2K36me1	0.157158	0.150574	0.212998	0.251648	0.200145	0.201082	0.165599	0.179011	0.224525	0.239213	0.175685	0.178157	0.205692	0.186961	0.238868	0.246412	0.197819	0.191595	0.174311	0.17856	0.163231	0.234764	0.277133	0.279439	0.200079	0.198901	0.220187	0.212389	0.191118	0.187973	0.172015	0.173002	0.1644	0.228884	0.194796	0.189067	0.218268	0.222872	0.21145	0.201247
H33_27_40_K27me2K36me2	0.286252	0.28242	0.204806	0.0929443	0.226831	0.238683	0.263685	0.27145	0.226381	0.135208	0.28737	0.236401	0.23054	0.267088	0.17732	0.224346	0.230297	0.23449	0.286491	0.265189	0.270351	0.143933	0.0795562	0.0481475	0.217327	0.250921	0.163937	0.230625	0.248074	0.292745	0.272789	0.310156	0.286953	0.222192	0.23132	0.268475	0.193424	0.197003	0.190305	0.221198
H33_27_40_K27me3	0.0745096	0.0800441	0.0815128	0.086699	0.075102	0.0735667	0.0764303	0.0796744	0.0790477	0.0901384	1.25e-07	0.0746889	1.38e-07	0.0715067	0.0798671	0.0759465	0.0795706	0.0749223	0.0688614	0.0760208	0.0724337	0.0954429	0.082662	0.08502	0.0807215	1.53e-07	0.0930706	0.0625726	0.0746753	1.54e-07	0.0701134	1.56e-07	0.0671051	0.0799088	0.0751357	0.0616357	0.0777246	0.0899449	0.0729504	0.0791542
H33_27_40_K27me3K36me1	0.0886818	0.0974122	0.0991261	0.0925769	0.0989287	0.105609	0.091589	0.0928801	0.111149	0.0840047	0.110932	0.0940463	0.123691	0.0900814	0.105073	0.107943	0.0977286	0.108237	0.0897441	0.0972358	0.0867164	0.105923	0.119932	0.0947714	0.0862409	0.0989913	0.0886298	0.0922499	0.0906229	0.0884398	0.0883745	0.0910207	0.0877298	0.0927584	0.101051	0.0973693	0.10665	0.103277	0.114536	0.102792
H33_27_40_K27me3K36me2	0.1232	0.126711	0.0731157	0.0291323	0.0798673	0.101195	0.107257	0.114743	0.0844289	0.0605367	0.113442	0.0904489	0.0909737	0.106835	0.0649195	0.0912093	0.086509	0.0896494	0.111145	0.106252	0.109501	0.0535207	0.0344027	0.0137129	0.0791692	0.0951662	0.0580997	0.0754447	0.09442	0.109702	0.115653	0.120166	0.119414	0.081515	0.0873104	0.103609	0.0757726	0.0734285	0.0798225	0.0845758
H33_27_40_K36me1	0.00155755	0.00079289	0.000956444	0.00174868	0.00209676	0.00184734	0.000839459	0.000607462	0.0010484	0.000797378	0.000816935	0.000471088	0.000766167	0.000605804	0.000929096	0.000991166	0.000894615	0.000659145	0.00132027	0.00112263	0.00112901	0.00116124	0.00100102	0.00188324	0.000915879	0.00102969	0.00242391	0.00126933	0.000730299	0.000738025	0.000917561	0.00103178	0.000612763	0.000792395	0.00133922	0.00157682	0.00111441	0.00101486	0.00126694	0.000986717
H33_27_40_K36me3	0.00621615	0.00644884	0.0104451	0.0177072	0.00935915	0.0103974	0.00656027	0.00768865	0.0102614	0.0159209	0.00645015	0.00764019	0.00710948	0.00809762	0.012427	0.000799921	0.00894616	0.00812135	0.00804246	0.00827389	0.00661425	0.00821675	0.000293856	0.0148099	0.00915879	0.00740522	0.0100287	0.0164119	0.00882181	0.00799656	0.00876981	0.00805783	0.00774174	0.0118725	0.00867886	0.008508	0.0116764	0.00971086	0.00949765	0.010019
H33_27_40_unmod	0.00969607	0.0100131	0.0166507	0.036296	0.016774	0.0160539	0.0113372	0.00877445	0.00812744	0.0117607	0.0163136	0.012214	0.014357	0.0128688	0.0137606	0.0196762	0.0124154	0.0170148	0.0141174	0.0143202	0.0163911	0.0169086	0.0269966	0.0417482	0.0169895	0.0151929	0.0218337	0.0176276	0.0156945	0.0132968	0.0115428	0.0139337	0.00928112	0.0100388	0.0161229	0.0106066	0.0161838	0.0087159	0.0150658	0.0206885
H4_24_35_K31ma	0.000554238	0.000157323	0.000140061	0.000115665	0.000121221	0.000571745	0.000487786	0.000626023	0.000758382	0.000698664	0.00042276	0.000237019	0.000578612	0.000370887	0.00068942	0.000378804	0.00066512	0.000163155	0.000359223	0.000441572	0.000469682	0.000543101	0.00025854	0.000277854	0.000219525	0.000331269	0.000233279	0.000112566	0.000258815	0.000534714	0.000344252	0.000283436	0.000650557	0.000617875	0.000427403	0.000459596	0.000438543	0.00047135	0.00059041	9.07e-05
H4_24_35_unmod	0.999446	0.999843	0.99986	0.999884	0.999879	0.999428	0.999512	0.999374	0.999242	0.999301	0.999577	0.999763	0.999421	0.999629	0.999311	0.999621	0.999335	0.999837	0.999641	0.999558	0.99953	0.999457	0.999741	0.999722	0.99978	0.999669	0.999767	0.999887	0.999741	0.999465	0.999656	0.999717	0.999349	0.999382	0.999573	0.99954	0.999561	0.999529	0.99941	0.999909
H4_4_17_1ac	0.331053	0.327024	0.327984	0.333405	0.327532	0.338003	0.345712	0.345396	0.229807	0.356549	0.462827	0.346521	0.343631	0.31908	0.338408	0.338511	0.338532	0.365185	0.331795	0.343837	0.339354	0.304121	0.279604	0.280953	0.295006	0.283514	0.285034	0.312872	0.301928	0.301287	0.368915	0.3018	0.277405	0.288103	0.233166	0.259992	0.237801	0.252014	0.255417	0.26156
H4_4_17_1bu	6.02e-05	0.000101287	9.96e-05	6.28e-05	9.06e-05	7.86e-05	0.000738465	8.37e-05	0.000364592	8.23e-05	6.94e-05	0.000114858	6.84e-05	6.35e-05	8e-05	5.02e-05	8.52e-05	9.16e-05	5.7e-05	4.35e-05	4.89e-05	0.000272231	0.000320898	0.000253424	0.000161529	0.000203561	0.000179986	6.41e-05	0.000232618	0.000529241	0.000151487	0.000169946	0.000618987	0.000126468	0.000358589	0.000170744	0.000166168	0.000256997	0.000212963	0.000562387
H4_4_17_1me1	0.0206925	0.0172103	0.0192253	0.0226914	0.0188565	0.0259002	0.0265427	0.0403674	0.0259772	0.0320437	0.0242967	0.0172982	0.0242612	0.0314928	0.0249003	0.0235894	0.0254847	0.0249598	0.0182111	0.0247337	0.0185513	0.0269638	0.0256432	0.0218376	0.0182947	0.0218537	0.0180269	0.0162885	0.0167194	0.0141813	0.0172279	0.0186533	0.0154163	0.0399373	0.0153165	0.0148746	0.0203764	0.0247333	0.0175348	0.0117802
H4_4_17_1pr	0.0037194	0.00338564	0.0031834	0.00301415	0.00345703	0.00413363	0.00459898	0.00696712	0.00381683	0.00542329	0.00476083	0.0028645	0.0038502	0.00562968	0.00472721	0.00413022	0.00475605	0.0042473	0.00287691	0.0037405	0.00309188	0.00464089	0.00451263	0.00356471	0.00339122	0.00401031	0.00302807	0.00195132	0.00268405	0.00206141	0.00293214	0.00328834	0.00258106	0.00626794	0.00256294	0.0029854	0.003243	0.00386553	0.00312529	0.00145422
H4_4_17_2ac	0.0550576	0.0546498	0.0488372	0.0517524	0.0508554	0.0543153	0.056896	0.0577404	0.0323149	0.06336	0.0766248	0.060377	0.0568645	0.0509458	0.0544729	0.0593232	0.0602617	0.0624408	0.0513096	0.05286	0.0521587	0.0511794	0.0456384	0.0520028	0.0481612	0.0460171	0.0457323	0.0502612	0.0479494	0.0488598	0.0658989	0.0518569	0.0465764	0.048535	0.0322564	0.0445977	0.03563	0.0411679	0.041984	0.0304954
H4_4_17_2cr	0.0119702	0.00933871	0.00564898	0.000827469	0.00608551	0.00780475	0.00688533	0.00756516	0.0218186	0.0147818	0.00985	0.0099006	0.0149812	0.0030378	0.0112134	0.00371442	0.016495	0.00515743	0.0163677	0.00977171	0.0104855	0.0116411	0.0128216	0.00103346	0.0109173	0.0126655	0.00650893	0.00251769	0.00612299	0.00710528	0.0217683	0.0081772	0.0112994	0.0103449	0.0125645	0.0197456	0.012398	0.0188746	0.0198581	0.016073
H4_4_17_2ma	0.000101367	0.000101005	0.000108298	0.000137912	9.46e-05	0.000205236	0.000107748	0.000295729	0.00020195	0.000235781	0.000521229	0.00024974	0.000223855	0.000211252	4.84e-05	0.000145805	0.000266669	0.000130453	0.000171497	0.000136862	0.000147604	0.000163857	0.000189101	0.000190817	8.98e-05	0.000119548	0.000102728	9.88e-05	0.000137558	1.19e-05	0.000103961	7.25e-05	0.000154747	0.000172784	0.000153165	0.000141152	0.000150671	0.000193276	0.000318061	0.000208316
H4_4_17_2pr	0.0141966	0.0167025	0.0186947	0.0187389	0.0155995	0.0161587	0.0123253	0.0129176	0.01672	0.0164352	0.0113685	0.0135438	0.0111557	0.0163595	0.0114607	0.013444	0.0143781	0.0173201	0.0164235	0.0177457	0.014599	0.0132486	0.0187668	0.0181231	0.0178783	0.0133254	0.0157346	0.0247222	0.0191518	0.0159942	0.0149365	0.0157724	0.018482	0.0130074	0.0198753	0.0174934	0.0178222	0.0189954	0.0152946	0.0224289
H4_4_17_3ac	0.0112211	0.0110033	0.00929742	0.0100491	0.0096311	0.0108746	0.0105724	0.0119398	0.00684465	0.0124835	0.0155753	0.0123841	0.0117851	0.0106016	0.0110732	0.0111377	0.0119121	0.0135665	0.0104267	0.00890472	0.0109614	0.0105418	0.00921507	0.00927722	0.00971851	0.00979227	0.00967283	0.00995089	0.0103783	0.00885967	0.0127809	0.0104849	0.00933736	0.00948512	0.00695496	0.00977326	0.00773729	0.00767669	0.00836085	0.00593036
H4_4_17_4ac	0.00187542	0.00185363	0.0020224	0.00198763	0.00210279	0.00197431	0.00213918	0.00241607	0.00131025	0.00257276	0.00297962	0.00278107	0.00254212	0.00239679	0.00218496	0.00264999	0.00273817	0.00218984	0.00211718	0.00179776	0.00212936	0.00165413	0.00160449	0.00167152	0.00143086	0.00187571	0.00187627	0.00249289	0.0019683	0.00169299	0.00305944	0.00189734	0.00206134	0.00160027	0.00130927	0.00172053	0.00172482	0.00105396	0.00177284	0.000598992
H4_4_17_unmod	0.550053	0.55863	0.564898	0.557333	0.565695	0.540551	0.533482	0.514311	0.660824	0.496033	0.391127	0.533965	0.530637	0.560181	0.541431	0.543304	0.52509	0.504711	0.550244	0.536429	0.548472	0.575574	0.601684	0.611093	0.59495	0.606623	0.614103	0.57878	0.592728	0.599417	0.492226	0.587827	0.616067	0.582419	0.675482	0.628506	0.66295	0.631168	0.636122	0.648908
H4_40_45_K44ac	0.000160793	8.68e-05	0.000155384	9.41e-05	0.00021004	0.000165557	0.000108105	0.000215673	0.000177004	0.000192106	0.000187002	0.000202346	0.000271143	0.00020025	0.000269927	0.000149016	0.00027054	0.000239073	0.000148636	0.000157527	9.88e-05	0.000198798	0.000239349	0.000152524	0.000159116	0.00017182	0.000134293	8.6e-05	0.000208624	7.59e-05	0.000113716	0.000164569	0.000161999	0.000157927	0.000111308	0.000177072	0.000240351	0.000119537	0.00020934	0.000232913
H4_40_45_unmod	0.999839	0.999913	0.999845	0.999906	0.99979	0.999834	0.999892	0.999784	0.999823	0.999808	0.999813	0.999798	0.999729	0.9998	0.99973	0.999851	0.999729	0.999761	0.999851	0.999842	0.999901	0.999801	0.999761	0.999847	0.999841	0.999828	0.999866	0.999914	0.999791	0.999924	0.999886	0.999835	0.999838	0.999842	0.999889	0.999823	0.99976	0.99988	0.999791	0.999767
H4_56_67_K59hi	0.300493	0.986906	0.997705	0.99	0.988106	0.988599	0.993176	0.974889	0.98342	0.990429	0.971574	0.990859	0.983041	0.987878	0.978455	0.994505	0.984095	0.990431	0.999975	0.991201	0.993145	0.986009	0.990156	0.985722	0.995034	0.98268	0.986825	0.977925	0.98761	0.996946	0.989077	0.990099	0.987017	0.971867	0.983562	0.991591	0.990164	0.994427	0.980465	0.989233
H4_56_67_K59me1	0.699507	0.0130938	0.00229528	0.0099995	0.0118942	0.0114008	0.00682386	0.0251108	0.0165796	0.00957068	0.028426	0.00914147	0.016959	0.0121217	0.0215451	0.00549541	0.0159055	0.00956938	2.46e-05	0.00879908	0.00685533	0.0139907	0.0098441	0.0142782	0.00496645	0.01732	0.0131754	0.0220751	0.0123898	0.00305423	0.0109229	0.00990099	0.0129825	0.028133	0.016438	0.00840948	0.00983617	0.00557334	0.0195349	0.0107675
H4_68_78_K77ac	0.000189915	0.00023575	0.000218386	0.000168969	0.000190461	0.000284073	0.000216053	0.0001998	0.000173596	0.000138043	0.000108865	0.000210758	6.67e-05	0.000171944	0.000139893	0.00026158	0.000251508	0.000152265	0.000259463	0.000200025	0.000107786	9.34e-05	0.000230747	0.00022211	0.000133176	0.000266777	0.000233333	0.000312879	0.000232519	0.000420519	0.000277391	0.000289644	0.000347792	0.000153388	0.000388037	0.000329866	0.000184491	0.000233358	0.000530417	0.000424823
H4_68_78_K77bu	0.0010871	0.0013502	0.00176994	0.00132487	0.00128939	0.00176271	0.00198376	0.00183095	0.00206617	0.00119939	0.00225404	0.0020663	0.00192913	0.00144805	0.00165713	0.001297	0.00182599	0.00273597	0.00172892	0.00218186	0.00229564	0.0019375	0.00170111	0.00299871	0.00159903	0.00198899	0.00241624	0.000693745	0.00191884	0.00289259	0.00270594	0.00386192	0.00213487	0.00162929	0.00144462	0.0024266	0.00240469	0.00211967	0.00446509	0.00134874
H4_68_78_K77me1	2.98e-05	4.95e-05	3.68e-05	5.52e-05	2.73e-05	5.68e-05	2.63e-05	5.62e-05	5.71e-05	0.000113433	0.00010407	0.000119024	7.92e-05	6.05e-05	6.99e-05	7.69e-05	6.95e-05	2.9e-05	7.56e-05	5.04e-05	5.42e-05	7.17e-05	5.33e-05	7.48e-05	1.84e-05	9.28e-05	5.99e-05	6.94e-07	4.94e-05	8.05e-05	9.13e-05	2.51e-05	7.66e-05	9.47e-05	2.45e-05	6.24e-05	5.62e-05	4.24e-05	9.83e-05	4.01e-05
H4_68_78_unmod	0.998693	0.998365	0.997975	0.998451	0.998493	0.997896	0.997774	0.997913	0.997703	0.998549	0.997533	0.997604	0.997925	0.99832	0.998133	0.998364	0.997853	0.997083	0.997936	0.997568	0.997542	0.997897	0.998015	0.996704	0.998249	0.997651	0.99729	0.998993	0.997799	0.996606	0.996925	0.995823	0.997441	0.998123	0.998143	0.997181	0.997355	0.997605	0.994906	0.998186
