# Supplementary material for: Depletion of individual dietary amino acids induce distinct metabolic and chromatin states
Source: J Biol Chem. 2025 Dec 17;302(2):111074. doi: 10.1016/j.jbc.2025.111074 (PMC12816912; doi:10.1016/j.jbc.2025.111074)
Supplement: Table S7 [file mmc8.xlsx]

## Sheet: Relative Metab vs Control Avg
	Ile-R_0hr_A	Ile-R_0hr_B	Ile-R_0hr_C	Ile-R_0hr_D	Ile-R_10min_A	Ile-R_10min_B	Ile-R_10min_C	Ile-R_10min_D	Ile-R_30min_A	Ile-R_30min_B	Ile-R_30min_C	Ile-R_30min_D	Ile-R_90min_A	Ile-R_90min_B	Ile-R_90min_C	Ile-R_90min_D	Ile-R_5hr_A	Ile-R_5hr_B	Ile-R_5hr_C	Ile-R_5hr_D	Ile-R_24hr_A	Ile-R_24hr_B	Ile-R_24hr_C	Ile-R_24hr_D
6-phosphogluconate	0.804615	1.1153	1.01624	1.06384	48.1965	29.269	3.58267	1.84105	7.43455	19.8432	17.3904	15.6224	1.55675	1.80939	1.52245	1.26366	1.40387	91.5239	201.317	202.803	1.2941	1.33742	1.47703	1.17496
ADP-ribose	0.960798	1.22379	0.996917	0.8185	2.20073	0.581045	0.567481	0.552971	2.68758	1.85355	1.86472	1.70847	1.04335	1.00133	0.985455	1.42981	0.395104	0.601165	0.942606	1.41658	0.703719	1.06047	0.506428	0.811736
Adenine	0.76009	1.13566	1.01104	1.09322	0.132013	0.163978	0.225501	0.212394	0.165708	0.176796	0.195654	0.242948	0.0758348	0.0851783	0.0850606	0.0573429	0.0856502	0.174073	0.279674	0.235965	0.894635	1.023	0.772286	0.789981
Arginine	0.856213	1.08769	1.06112	0.99497	0.74578	0.251116	1.2223	1.08257	2.07729	1.96094	1.40267	2.00163	1.9419	1.81267	1.92629	1.73736	1.96424	1.81604	1.74372	1.74759	1.4672	1.51168	1.4027	1.31397
Asparagine	1.00864	1.03208	1.01319	0.946083	4.38051	5.38933	6.10164	5.91094	6.42938	7.49131	6.31392	7.30208	8.33405	8.14581	7.42727	6.40289	10.2148	9.84792	8.98912	9.57855	5.93301	5.70119	4.45765	5.02223
Aspartic acid	0.911947	1.06589	1.01326	1.0089	1.11786	1.31941	1.44591	1.51748	1.6537	1.76509	1.75955	1.9047	1.92294	2.05368	1.83238	1.87953	1.78674	1.84011	1.63743	1.74813	1.14474	1.16725	1.06056	1.10423
D-Erythrose 4-phosphate	0.748731	1.16237	1.17653	0.912366	0.214338	0.174134	0.267029	0.228979	2.65205	2.87407	2.12123	3.22414	2.42785	2.9584	3.14392	3.01762	1.83641	1.29355	0.799912	0.671336	3.73451	3.61008	3.66167	3.52872
Fumarate	0.931021	0.979184	1.05457	1.03523	0.87981	0.835606	0.852812	0.870305	0.888237	0.921121	0.85938	0.941097	1.07512	1.09601	1.07891	1.0271	1.31508	1.42972	1.19936	1.31066	1.10984	1.16415	1.09783	1.14211
Gluconate	0.80098	1.11788	0.990026	1.09112	0.523588	0.721057	0.915556	0.953214	0.735175	0.74816	0.713432	0.765233	0.668927	0.748123	0.800263	0.738424	0.613726	0.74879	0.692362	0.731041	0.665409	0.75063	0.596002	0.636245
Glucosamine-6-phosphate	0.873089	1.04882	1.02793	1.05015	0.2893	0.316258	0.388823	0.395555	0.589351	0.622072	0.571285	0.633791	0.622488	0.667014	0.658986	0.716662	0.837545	0.955961	0.752498	0.818333	0.46024	0.457631	0.459619	0.492816
Glucose-6-phosphate	0.87707	1.03436	1.0927	0.995866	0.745214	0.801103	0.870025	0.895647	1.1669	1.28428	1.16656	1.23237	1.41352	1.42994	1.29925	1.29334	2.2699	1.81749	1.80573	1.76031	1.1212	1.14434	0.98698	0.990053
Glutamate	0.878402	1.06018	1.02909	1.03233	0.584057	0.63402	0.69381	0.742425	0.727884	0.753403	0.734308	0.803673	0.795927	0.846351	0.795642	0.775322	0.883782	0.91725	0.793382	0.85826	1.10278	1.15607	1.04885	1.12852
Glutamine	1.07381	0.940536	1.12992	0.855728	2.32438	3.04844	3.39463	3.30309	2.4716	2.86935	2.48656	2.84764	2.91863	2.84227	2.54936	2.24642	2.86733	2.88993	2.62254	2.72077	1.01947	1.0151	0.86236	0.862766
Glutathione (reduced)	0.860344	1.11086	1.04749	0.981304	0.55046	0.761023	0.847111	0.862874	0.837157	0.915515	0.853149	0.95741	0.860076	0.955727	0.909392	0.916185	1.27199	1.2942	1.0845	1.1481	1.26913	1.34149	1.30422	1.2014
Glutathione disulfide	0.439182	0.772127	0.431466	2.35722	0.487636	0.405902	0.29533	0.388601	0.893936	0.976722	1.00648	0.814978	1.09903	0.982259	0.50024	0.400818	0.365563	1.24219	2.71447	2.55055	2.96914	1.00275	2.74876	2.71067
Glycerol-3-phosphate	0.885882	0.997688	1.03338	1.08305	2.66462	3.104	2.75394	3.13368	1.27426	1.32686	1.18614	1.40737	1.38764	1.47327	1.42248	1.32167	2.0408	1.78887	1.64588	1.75434	1.82484	1.73172	1.61856	1.51993
Histidine	0.849196	1.10242	1.07088	0.977507	0.743281	0.86308	1.0689	1.14227	1.20503	1.36748	1.27073	1.29956	1.44061	1.46818	1.29821	1.23668	1.24275	1.31493	1.07894	1.14927	0.867539	0.957955	0.879208	0.791678
Lysine	0.944665	1.00337	0.785069	1.2669	0.561812	0.774104	1.10148	1.07495	1.75216	2.29868	1.94563	2.44452	2.45801	1.49299	1.72901	1.3729	2.19776	2.08373	2.15057	2.27579	1.85947	2.52658	2.39	2.16793
N-acetyl-L-Ornithine	1.03988	0.942978	1.16306	0.854084	1.24233	2.18787	2.75602	2.67168	2.36631	2.56506	1.98597	2.16395	2.31138	1.93047	1.94795	1.59947	1.63312	1.53873	1.32957	1.40691	0.76319	0.842005	0.74527	1.01645
Myo-inositol	1.00004	1.13551	1.05255	0.811891	1.3034	1.89532	2.5349	1.9984	2.36174	2.55702	2.37436	2.50254	2.69596	2.5579	2.21807	1.98677	1.02707	0.893374	0.869324	0.803453	0.402426	0.508298	0.289021	0.306992
Phosphoenolpuruvate	0.688768	0.955966	1.00226	1.35301	0.814645	1.03932	0.975141	1.24924	1.25304	1.50713	1.44127	1.47952	1.13067	1.29321	1.23397	1.24979	1.2292	1.98317	1.08728	1.18807	2.44714	2.68252	2.32377	2.1962
Proline	0.928411	1.05919	1.08237	0.930033	0.484515	0.700558	0.792227	0.781209	0.487742	0.565554	0.485727	0.507371	0.588237	0.615358	0.589658	0.515305	1.11849	1.17148	1.01351	1.13508	0.960718	1.03507	0.8559	0.904569
Sedheptulose 7-phosphate	1.25744	0.7775	0.977382	0.987674	N/A	0.634682	0.559305	0.738451	1.16396	1.13973	1.22028	1.24689	N/A	1.2541	1.11295	1.02292	1.19049	1.67566	1.56329	1.42023	1.24286	1.25396	1.15601	1.18088
Serine	0.62294	1.17033	1.11983	1.08689	N/A	0.293436	0.274136	0.342384	1.78616	0.510054	0.536357	0.454235	N/A	0.760503	0.680701	0.676203	1.03592	1.41272	1.32251	1.32302	0.46902	2.07339	1.89923	1.71809
Succinate	0.81698	0.955424	1.09216	1.13544	N/A	0.340791	0.352584	0.361373	0.974634	0.757612	0.750097	0.736243	N/A	1.13799	0.973578	0.965763	1.26976	1.67368	1.4198	1.43851	0.632046	0.936744	0.877838	0.848019
Threonine	0.793124	1.0149	1.07157	1.12041	N/A	0.332632	0.299791	0.416632	1.34863	0.679487	0.665091	0.693624	N/A	0.929401	0.876484	0.882728	1.03084	1.52064	1.37289	1.22973	0.575883	1.44633	1.32508	1.23253
UTP	0.816782	0.985981	0.968391	1.22885	0.782621	0.93613	1.03639	1.08888	1.29575	1.49441	1.42452	1.5137	1.3613	1.57504	1.44769	1.51026	1.74832	1.77984	1.29271	1.21318	1.39814	1.44791	1.36429	1.35222
cis-Aconitate	0.799025	1.06268	1.02581	1.11249	0.184679	0.143774	0.176524	0.172285	0.242934	0.279623	0.271051	0.287216	0.33294	0.346194	0.355132	0.385088	0.66241	0.72681	0.631901	0.662261	1.14972	1.19347	1.24093	1.15343
xanthine	0.715432	1.16524	1.09226	1.02707	0.0350881	0.0536657	0.0661748	0.082862	0.0707743	0.0730912	0.063755	0.0597434	0.0881485	0.08171	0.0558034	0.0795428	0.110029	0.176957	0.132031	0.159268	0.379434	0.547035	0.46872	0.352931
Isocitrate	0.801338	1.0421	1.01446	1.1421	0.215659	0.214738	0.237056	0.242756	0.336543	0.385043	0.362602	0.394392	0.440607	0.477757	0.471244	0.494385	0.808744	0.867404	0.760608	0.753782	1.24578	1.3112	1.25824	1.25802
Homoserine	0.959302	0.996138	1.02415	1.02041	0.303321	0.294745	0.384229	0.35158	0.621297	0.652999	0.636303	0.760738	0.849667	0.855246	0.820472	0.7338	1.38456	1.36266	1.12964	1.29101	1.31512	1.3152	1.12624	1.24346
Creatine	0.963017	0.906293	1.11142	1.01927	0.724339	1.10288	1.24061	1.17683	0.952859	1.06639	0.948852	0.937578	1.06233	1.02927	1.01523	0.859099	0.53643	0.428118	0.456293	0.537328	0.612654	0.567273	0.548991	0.687389
acetoacetate	0.839135	1.04326	1.10954	1.00806	0.824994	0.720638	0.81691	0.726116	0.674088	0.717917	0.644874	0.712574	0.822117	0.896984	0.85449	0.878896	1.20519	1.31724	1.18092	1.17772	1.0879	1.09151	1.17559	1.11278
Malate	0.94736	0.962285	1.0177	1.07266	0.850554	0.812708	0.808161	0.826722	0.833312	0.884556	0.841356	0.921041	1.02515	1.02929	1.01968	1.00725	1.25342	1.35031	1.16785	1.27509	1.0798	1.11638	1.0513	1.09072
Methionine	0.826988	1.1558	1.00847	1.00875	0.207983	0.29393	0.35765	0.377246	0.497173	0.514479	0.520503	0.575383	0.53063	0.531152	0.520464	0.599939	0.515689	0.546825	0.477151	0.501217	0.464349	0.472864	0.439499	0.405674
NAD+	0.805295	1.09905	1.02101	1.07464	0.389693	0.484728	0.636154	0.664767	0.689259	0.757377	0.747367	0.792393	0.740538	0.819494	0.801491	0.840015	0.991991	1.04542	0.879156	0.932158	1.14157	1.19416	1.20397	1.08064
NADP+	0.839461	1.09668	1.03316	1.0307	0.416733	0.522663	0.837982	0.265469	0.897904	0.974201	0.967433	1.00581	0.949362	1.01525	0.702617	1.04554	0.97907	0.855562	0.297775	0.222283	0.730778	0.798807	0.753909	0.711115
Ribose 5-phosphate	0.82326	1.05658	1.09662	1.02354	0.899621	1.41262	1.75002	1.9799	3.25039	3.77438	3.37265	3.83917	3.76072	3.95109	3.70186	3.46639	5.84225	4.51888	2.13173	1.82118	2.11796	2.24078	2.07368	1.89949
Tryptophan	0.878024	1.07638	1.02157	1.02402	1.06509	1.41548	1.58238	1.67178	2.27997	2.60693	2.48811	2.79057	2.63303	2.49373	2.39569	2.25686	3.16998	2.98221	2.44257	2.5739	2.68107	2.75066	2.7463	2.54664
Tyrosine	0.81563	1.18233	1.04811	0.953923	0.24739	0.391796	0.456802	0.483035	0.743096	0.788208	0.802912	0.859535	0.821021	0.858434	0.849022	0.844876	1.03158	1.03555	0.889235	0.945115	1.15463	1.20194	1.17729	1.07514
UDP	0.872339	1.23934	1.13182	0.756507	0.321789	0.515791	0.53426	0.505864	0.391069	0.434052	0.404213	0.498379	0.380026	0.494545	0.544728	0.566574	0.553322	0.453039	0.330105	0.2475	0.618099	0.555121	1.03993	0.567656
UDP-N-acetylglucosamine	0.819321	1.1612	0.941797	1.07769	0.276561	0.337786	0.409439	0.445153	0.502649	0.557299	0.513447	0.563816	0.527608	0.572076	0.557729	0.586157	0.871809	0.924719	0.798909	0.794389	2.24766	2.41677	2.22588	2.17692
UDP-glucuronate	0.798741	1.11037	1.01193	1.07896	0.762343	1.02926	1.13056	1.14515	1.22525	1.37762	1.28208	1.34284	1.32568	1.41688	1.34789	1.37499	2.11941	2.16922	1.43864	1.30563	1.92749	2.09457	1.93188	1.8711
Uridine	0.890886	0.98478	1.13024	0.994096	0.117799	0.185728	0.227401	0.248664	0.262265	0.268709	0.247497	0.273082	0.218567	0.24688	0.252101	0.240624	0.557267	0.652755	0.436426	0.533202	0.696753	0.73511	0.726151	0.656334
alpha-ketoglutarate	0.880381	1.07011	1.08179	0.967711	0.519567	0.451315	0.535574	0.515107	0.659242	0.690279	0.645721	0.71136	0.810908	0.869686	0.811596	0.835195	1.21279	1.3005	1.16045	1.13054	1.12322	1.1097	1.14834	1.0972
CMP	1.01051	1.47698	1.21696	0.295552	0.109512	0.213686	0.160458	0.150416	0.0573403	0.0511297	0.0532463	0.0771723	0.0515791	0.0647382	0.0829519	0.084145	0.0863315	0.0661396	0.0633002	0.133868	0.156827	0.111352	0.397675	0.129651
Guanosine	0.804259	0.948418	1.20539	1.04194	0.121919	0.164954	0.198313	0.236831	0.237944	0.229057	0.231652	0.241971	0.246873	0.222952	0.211723	0.186726	0.517278	0.461363	0.389062	0.431712	0.631713	0.720628	0.521105	0.656533
Inosine monophosphate	0.733924	1.09899	1.09188	1.07521	1.4381	2.36347	2.13427	2.56646	2.01677	2.57115	2.17313	2.5453	2.59851	3.81222	3.96018	3.8835	1.65878	1.48492	1.16591	1.25094	1.10812	1.20233	1.54335	1.20084
Phenylalanine	0.782201	1.14724	1.04734	1.02322	0.642662	0.766075	0.927346	0.974485	1.61606	1.78769	1.75131	1.70194	1.58103	1.7169	1.69406	1.794	1.71727	1.99044	1.68106	1.73123	1.66336	1.85147	2.06823	1.79508
dCTP	0.763193	1.04321	0.940474	1.25312	0.582653	0.649515	0.716896	0.762985	1.22805	1.39786	1.30455	1.41028	1.45093	1.53116	1.60627	1.52631	1.93565	1.73077	1.45218	1.24087	1.32764	1.33923	1.18144	1.15759
dGMP	0.9107	1.54045	1.24677	0.302075	0.207322	0.316612	0.20388	0.198937	0.0809735	0.0782061	0.0777481	0.111245	0.0647325	0.0947949	0.135636	0.141084	0.0892759	0.144744	0.134496	0.164836	0.200285	0.149178	0.578516	0.169315
dTTP	0.843177	1.06021	0.875042	1.22157	0.614641	0.898802	0.922205	1.01397	1.0106	1.14533	1.09928	1.16375	1.22381	1.32641	1.36801	1.27498	1.94752	1.96845	1.48078	1.52521	1.15712	1.25573	1.13973	1.17692
aspartate	0.911947	1.06589	1.01326	1.0089	1.11786	1.31941	1.44591	1.51748	1.6537	1.76509	1.75955	1.9047	1.92294	2.05368	1.83238	1.87953	1.78674	1.84011	1.63743	1.74813	1.14474	1.16725	1.06056	1.10423
CMP	1.01051	1.47698	1.21696	0.295552	0.109512	0.213686	0.160458	0.150416	0.0573403	0.0511297	0.0532463	0.0771723	0.0515791	0.0647382	0.0829519	0.084145	0.0863315	0.0661396	0.0633002	0.133868	0.156827	0.111352	0.397675	0.129651
Citrate	0.801338	1.0421	1.01446	1.1421	0.215659	0.214738	0.237056	0.242756	0.336543	0.385043	0.362602	0.394392	0.440607	0.477757	0.471244	0.494385	0.808744	0.867404	0.760608	0.753782	1.24578	1.3112	1.25824	1.25802
Cytidine	0.806681	1.07054	1.16799	0.954789	0.61671	0.977035	1.00168	1.01724	0.968953	0.968685	1.07825	1.40872	1.15597	1.0552	1.0328	1.04627	2.60195	2.91599	2.65173	2.45824	4.21944	4.6674	4.28307	3.82103
Fructose 1_6-bisphosphate	0.763679	1.17561	1.04861	1.0121	1.53932	2.07977	1.7838	2.62642	2.7288	3.26404	3.22759	3.68226	2.3548	2.8015	2.67508	2.74387	2.88704	3.47232	2.35049	2.58424	4.16198	4.54084	3.43921	3.14969
GMP	0.908955	1.52967	1.26157	0.2998	0.111772	0.207147	0.134812	0.124964	0.0681246	0.0623429	0.0616276	0.0871243	0.0501237	0.0688721	0.0941046	0.105847	0.0727037	0.0899327	0.073858	0.0848189	0.17492	0.12569	0.515955	0.153068
GDP	0.910928	1.28942	1.16181	0.637846	0.180577	0.281027	0.241006	0.215331	0.225155	0.223377	0.240008	0.290372	0.186853	0.254589	0.285872	0.314129	0.305381	0.318313	0.18928	0.160155	0.469231	0.411319	0.84511	0.43122
GTP	0.845779	1.01552	0.977823	1.16087	0.391719	0.49227	0.531304	0.518379	0.90663	0.993943	0.999374	1.02487	0.873854	0.990333	0.914163	0.962286	1.27306	1.05385	0.612047	0.53415	1.20139	1.2678	1.13483	1.19877
ADP	0.91337	1.22463	1.1196	0.742402	0.355573	0.462207	0.453386	0.448435	0.381456	0.401991	0.400333	0.474243	0.359118	0.448049	0.500185	0.529502	0.445001	0.526952	0.410668	0.377721	0.655001	0.609556	0.95954	0.608565
AMP	0.9107	1.54045	1.24677	0.302075	0.207322	0.316612	0.20388	0.198937	0.0809735	0.0782061	0.0777481	0.111245	0.0647325	0.0947949	0.135636	0.141084	0.0892759	0.144744	0.134496	0.164836	0.200285	0.149178	0.578516	0.169315
ATP	0.851942	1.02256	0.967862	1.15763	0.679264	0.859468	0.903109	0.901196	1.01143	1.07576	1.04556	1.10294	1.06545	1.19437	1.12407	1.16878	1.30422	1.23808	0.936222	0.885513	1.28656	1.36982	1.21843	1.26565
KIVA	0.849764	1.12019	1.07071	0.959332	0.453548	0.405029	0.540993	0.533316	0.731787	0.843083	0.781141	0.822623	1.08632	1.07589	0.993092	1.05021	2.3107	2.95337	2.48926	2.43761	1.57753	1.56166	1.59101	1.46463
KICA	0.838373	1.07182	1.07838	1.01143	0.47683	0.393625	0.504931	0.470995	0.90909	1.01618	0.95902	1.03466	1.22089	1.1739	1.12179	1.19453	1.73572	2.30612	2.1348	2.11117	1.193	1.15541	1.32992	1.16988
KMVA	0.841159	1.08705	1.05301	1.01878	0.0171835	0.0171353	0.0185713	0.0206778	0.0253299	0.0245421	0.0230697	0.025183	0.034478	0.0244008	0.0246846	0.028692	0.0236747	0.0224295	0.0241054	0.0247762	0.0141215	0.0162636	0.0307197	0.0216792
leucine	0.801144	1.15348	0.993356	1.05202	1.10798	1.07205	1.01285	1.15134	1.26729	1.28874	1.32565	1.41509	1.33839	1.53115	1.43104	1.48842	1.29841	1.4052	1.25677	1.28875	1.2897	1.31449	1.42778	1.31889
valine	0.888169	0.997885	1.04849	1.06545	0.975713	1.45998	1.6814	1.70944	1.8929	1.85567	1.84262	1.83293	1.70513	1.76788	1.61897	1.71699	1.76739	1.85104	1.61442	1.66901	1.65357	1.731	1.62303	1.632
Isoleucine	0.842651	1.13853	1.00243	1.01639	0.0577682	0.0268838	0.0273879	0.030181	0.0270711	0.0422028	0.0312098	0.0312007	0.0100512	0.0345566	0.0589577	0.0161318	0.0111158	0.0478205	0.0225237	0.0320381	0.0108575	0.0191182	0.0166332	0.0185988
succinylcoA	1.00396	0.970576	1.24746	0.778008	0.158656	0.260154	0.264361	0.207949	0.247141	0.314925	0.280954	0.359938	0.231562	0.241748	0.312227	0.425259	0.274688	0.193471	0.118558	0.0662353	0.0973323	0.10718	0.0971547	0.0866142
propionyl-CoA	1.03902	0.956721	1.20795	0.796305	0.0514278	0.0872994	0.109544	0.0759207	0.219754	0.222233	0.23592	0.293304	0.249272	0.279281	0.318086	0.415937	0.245364	0.0770604	0.0206332	0.00780824	0.124922	0.117923	0.117307	0.112268
acetyl-CoA	0.876432	1.11423	1.07149	0.937852	0.256211	0.357773	0.5533	0.457841	0.626579	0.638085	0.624551	0.709497	0.623083	0.717349	0.736308	0.958516	0.828027	0.945743	0.741672	0.806441	0.660089	0.671604	0.67086	0.604143
