# Supplementary material for: Depletion of individual dietary amino acids induce distinct metabolic and chromatin states
Source: J Biol Chem. 2025 Dec 17;302(2):111074. doi: 10.1016/j.jbc.2025.111074 (PMC12816912; doi:10.1016/j.jbc.2025.111074)
Supplement: Table S8. [file mmc9.xlsx]

## Sheet: Ile-R HepG2 Histone Proteomics
	Ile-R_0hr_A	Ile-R_0hr_B	Ile-R_0hr_C	Ile-R_10min_A	Ile-R_10min_B	Ile-R_10min_C	Ile-R_30min_A	Ile-R_30min_B	Ile-R_30min_C	Ile-R_90min_A	Ile-R_90min_B	Ile-R_90min_C	Ile-R_5hr_A	Ile-R_5hr_B	Ile-R_5hr_C	Ile-R_24hr_A	Ile-R_24hr_B	Ile-R_24hr_C
H14_25_32_K25ac	9.55749e-05	0.000741255	0.00037458	0.000379258	0.000675851	0.000365871	0.000509346	0.000509345	0.000398038	0.000673174	4.94573e-05	0.000654239	0.00054768	7.9221e-05	0.000926941	0.00044687	0.000764931	0.000640608
H14_25_32_K25me1	0.0345025	0.0333911	0.0247313	0.0294062	0.0259527	0.0253052	0.0337441	0.0210807	0.0265358	0.0359026	0.0234039	0.0251555	0.0342602	0.0224406	0.023143	0.0278062	0.0319161	0.0253213
H14_25_32_K31ac	9.55749e-05	0.00015795	8.2859e-05	8.40963e-05	0.000145984	7.84461e-05	0.000112056	0.000114871	8.53569e-05	0.000143931	0.000649126	0.000144303	0.000117015	0.000960352	0.000202159	9.53741e-05	0.000165295	0.00014089
H14_25_32_unmod	0.965306	0.96571	0.974811	0.97013	0.973225	0.97425	0.965634	0.978295	0.972981	0.96328	0.975898	0.974046	0.965075	0.97652	0.975728	0.971652	0.967154	0.973897
H2A1_4_11_K5acK9ac	0.0572922	0.00130151	0.00130518	0.00124091	0.0021028	0.00131098	0.00105927	0.00225789	0.000702173	0.00118294	0.00196244	0.00121756	0.00119098	0.00122142	0.000843516	0.00161687	0.0013634	0.00111775
H2A1_4_11_K5K9ac	0.219602	0.0780715	0.0598782	0.0651768	0.113135	0.0665282	0.0649314	0.110184	0.0478531	0.0630578	0.110402	0.0577668	0.0590221	0.0701057	0.0416894	0.0498709	0.0506072	0.0467716
H2A1_4_11_unmod	0.723106	0.920627	0.938817	0.933582	0.884763	0.932161	0.934009	0.887559	0.951445	0.935759	0.887636	0.941016	0.939787	0.928673	0.957467	0.948512	0.948029	0.952111
H2A1_72_77_K74ac	0.000316356	0.000194105	8.62671e-05	3.59269e-05	2.97205e-05	8.166e-05	2.57753e-05	0.000242249	0.000200414	0.000140067	0.000200651	0.000242936	0.000101814	0.000159292	9.57773e-05	0.000140936	1.54649e-05	0.00020038
H2A1_72_77_unmod	0.999684	0.999806	0.999914	0.999964	0.99997	0.999918	0.999974	0.999758	0.9998	0.99986	0.999799	0.999757	0.999898	0.999841	0.999904	0.999859	0.999985	0.9998
H2A3_12_17_K15me1	0.137087	0.607383	0.608779	0.607579	0.164029	0.607477	0.59448	0.623377	0.604052	0.59127	0.107599	0.626068	0.601759	0.104505	0.618297	0.160916	0.592992	0.600786
H2A3_12_17_unmod	0.862913	0.392617	0.391221	0.392421	0.835971	0.392523	0.40552	0.376623	0.395948	0.40873	0.892401	0.373932	0.398241	0.895495	0.381703	0.839084	0.407008	0.399214
H2AJ_4_11_K5K9ac	0.000669344	0.0617706	0.0443554	0.0343257	0.13579	0.0549314	0.045806	0.119938	0.0387432	0.0476943	0.125085	0.0500236	0.0380056	0.0762414	0.0286403	0.036739	0.0376355	0.0484418
H2AJ_4_11_K5me1	0.983936	0.0651926	0.136644	0.205978	0.0238499	0.17086	0.186892	0.0165305	0.0681811	0.107678	0.078078	0.139833	0.0208348	0.104764	0.0496841	0.010359	0.0360155	0.0489962
H2AJ_4_11_unmod	0.0153949	0.873037	0.819001	0.759696	0.84036	0.774209	0.767302	0.863531	0.893076	0.844628	0.796837	0.810143	0.94116	0.818994	0.921676	0.952902	0.926349	0.902562
H2AX_4_11_K5K9ac	0.0135018	0.010267	0.0112662	0.00645901	0.0115025	0.00528599	0.00509409	0.0115028	0.0107163	0.0100569	0.0114208	0.00449873	0.0134197	0.00886426	0.00372976	0.00381672	0.0114172	0.00424267
H2AX_4_11_K5me1	0.928827	0.79085	0.721508	0.875924	0.897375	0.901375	0.891809	0.889246	0.690841	0.734846	0.899819	0.902455	0.705199	0.871138	0.890024	0.920663	0.697823	0.900142
H2AX_4_11_unmod	0.0576717	0.198883	0.267225	0.117617	0.0911224	0.0933393	0.103097	0.0992513	0.298443	0.255097	0.0887604	0.0930459	0.281381	0.119998	0.106247	0.0755199	0.29076	0.0956151
H3_18_26_K18acK23ac	0.213547	0.0169216	0.014681	0.0154645	0.014485	0.0149594	0.0137997	0.0122693	0.0124471	0.0146884	0.0149643	0.0137631	0.0168653	0.0182802	0.0165613	0.0218384	0.020434	0.0208515
H3_18_26_K18K23ac	0.500644	0.253256	0.254863	0.2746	0.19956	0.2525	0.241494	0.173843	0.241526	0.249387	0.197704	0.256813	0.268261	0.240467	0.286058	0.320203	0.323134	0.33987
H3_18_26_K18K23bu	0.000285676	0.00453136	0.00298906	0.00177215	0.00197788	0.00285213	0.00225572	0.000693051	0.00388569	0.00271578	0.00116353	0.00211717	0.00137526	0.00124296	0.000348217	0.000142167	0.00243668	0.000715564
H3_18_26_K18K23ma	0.000487035	0.000803682	0.000638038	0.000110342	0.000118173	0.000489119	0.000505811	0.000352411	0.000989965	0.000530475	0.00016826	0.000878495	6.12585e-05	0.000794476	0.000167764	0.000909067	0.000876556	6.6688e-05
H3_18_26_K23me1	0.0235221	0.00900971	0.0133304	0.0114521	0.0116714	0.0145783	0.00950054	0.0145076	0.0123826	0.00882364	0.0167743	0.0177749	0.0116586	0.0201479	0.023659	0.0172039	0.0206368	0.0248932
H3_18_26_unmod	0.261515	0.715477	0.713499	0.696601	0.772188	0.714621	0.732444	0.798335	0.728769	0.723855	0.769226	0.708653	0.701779	0.719067	0.673205	0.639704	0.632482	0.613603
H3_27_40_K27K36pr	2.52487e-05	0.000346509	0.000395288	0.000401537	0.000517148	0.000381156	0.000508488	0.00040827	0.000286344	0.000376388	0.000852112	0.000306713	0.000432132	0.000574593	0.000770226	0.000426628	0.000401434	0.000338602
H3_27_40_K27me1K36me1	2.52487e-05	0.012719	0.0125506	0.0157701	0.0236794	0.0117909	0.0143468	0.0198851	0.0115244	0.0122978	0.029894	0.0135295	0.013665	0.0209284	0.0248745	0.0202253	0.0131776	0.0143265
H3_27_40_K27me1K36me2	0.0176993	0.064714	0.0615312	0.0479725	0.0426759	0.0630502	0.0549212	0.0257144	0.0640589	0.0610751	0.0263755	0.0603415	0.0514914	0.0321865	0.0291084	0.0275886	0.0511032	0.0465722
H3_27_40_K27me1K36me3	0.00704439	0.0318907	0.0296549	0.0218495	0.0146671	0.0320216	0.0272364	0.00757266	0.0326005	0.0316762	0.00634917	0.0288178	0.0226166	0.0103632	0.00889129	0.00815333	0.0210198	0.0172095
H3_27_40_K27me2	0.641317	0.453184	0.459818	0.459862	0.449732	0.453018	0.440864	0.427665	0.444363	0.438913	0.46296	0.460002	0.475306	0.493622	0.462206	0.502473	0.478892	0.510077
H3_27_40_K27me2K36me1	0.0248952	0.0872799	0.0796352	0.0746373	0.0552225	0.0744687	0.0818214	0.0262047	0.0797362	0.0900599	0.0468251	0.0798239	0.080802	0.0593212	0.0354593	0.0423468	0.0671734	0.0669753
H3_27_40_K27me3	0.226733	0.174373	0.171043	0.166128	0.123698	0.191136	0.166632	0.0996977	0.185844	0.172874	0.0970894	0.166413	0.163188	0.145777	0.116257	0.126408	0.200877	0.179636
H3_27_40_K27me3K36me1	0.00588295	0.0246174	0.0207696	0.0190205	0.0100726	0.0204789	0.0231267	0.00463077	0.0226335	0.0252582	0.00444442	0.0190766	0.0184181	0.00780846	0.00576876	0.00594119	0.0165523	0.0129072
H3_27_40_K36me2	0.0353482	0.0537107	0.052979	0.0492366	0.0571663	0.052004	0.0508115	0.0582932	0.0533651	0.0517586	0.0579362	0.0572297	0.0503032	0.0560015	0.0520423	0.0486672	0.0404969	0.0483464
H3_27_40_K36me3	0.0162854	0.0190225	0.0193257	0.0175157	0.0184664	0.019486	0.0186807	0.0232083	0.0201417	0.0190265	0.0035185	0.0207001	0.0196064	0.00454652	0.0176415	0.0164647	0.0151703	0.0175644
H3_27_40_unmod	0.0247437	0.0781416	0.0922968	0.127606	0.204102	0.0821639	0.121051	0.30672	0.0854465	0.096685	0.263755	0.0937593	0.104171	0.168871	0.24698	0.201305	0.0951356	0.0860477
H3_3_8_K4me1	0.0620773	0.202981	0.134649	0.133387	0.146778	0.128246	0.147226	0.144374	0.137824	0.163521	0.153531	0.116028	0.174032	0.129947	0.115855	0.149889	0.14739	0.127162
H3_3_8_K4me2	0.0409119	0.0103541	0.012291	0.00198252	0.00352268	0.00734501	0.000330612	0.00248323	0.0121137	0.00638371	0.00216116	0.00860206	0.00659407	0.00426609	0.00672332	0.00353737	0.0110398	0.00502182
H3_3_8_K4me3	0.00782765	0.00446969	0.00373565	0.000406128	0.000764834	0.00166137	8.55802e-05	0.000489172	0.00333745	0.00184964	0.000471142	0.00182711	0.00222647	0.00134157	0.00165919	0.00120211	0.00346801	0.00139016
H3_3_8_unmod	0.889183	0.782195	0.849324	0.864224	0.848934	0.862747	0.852358	0.852654	0.846724	0.828245	0.843836	0.873543	0.817148	0.864445	0.875763	0.845372	0.838102	0.866426
H3_73_83_K79ma	0.5	0.0178571	0.019664	0.0522523	0.0550929	0.02475	0.0410466	0.000442282	0.0235678	0.024773	0.00576963	0.0296866	0.00243255	0.0144049	0.0018544	0.000184468	0.0301455	0.0295858
H3_73_83_unmod	0.5	0.982143	0.980336	0.947748	0.944907	0.97525	0.958953	0.999558	0.976432	0.975227	0.99423	0.970313	0.997567	0.985595	0.998146	0.999816	0.969855	0.970414
H3_9_17_K9acK14ac	0.0215618	0.006167	0.00303348	0.00252003	0.00356068	0.0027997	0.00258654	0.00440258	0.00166331	0.00244047	0.000750658	0.00231524	0.00325749	0.000651289	0.00404379	0.00770151	0.0047141	0.00545545
H3_9_17_K9K14ac	0.0628244	0.0795656	0.0702271	0.0846416	0.0942841	0.0757813	0.0869329	0.0931948	0.0625535	0.0635215	2.09097e-06	0.0634083	0.0830896	1.02083e-06	0.0886838	0.116542	0.0754256	0.0921955
H3_9_17_K9K14bu	6.3787e-05	0.000209224	7.25957e-05	7.48177e-05	0.000101771	3.12575e-05	0.000182256	6.62444e-05	0.000573771	8.81512e-05	0.000252004	0.00240109	7.96275e-05	0.000179462	0.000244663	0.000117656	9.42542e-05	3.07871e-05
H3_9_17_K9K14cr	0.000437653	0.000283001	6.35784e-05	0.000706177	0.000573714	7.70443e-05	0.000253039	0.000198857	0.000133352	0.000219123	9.7711e-05	0.000878331	0.000248639	0.000184464	0.000151395	0.00017646	4.5394e-05	0.000316549
H3_9_17_K9K14pr	0.0426295	0.0967046	0.0685026	0.0771028	0.0830449	0.067719	0.0902387	0.0757079	0.0618365	0.0715612	0.111407	0.0557952	0.088566	0.0915684	0.0702567	0.115036	0.0722921	0.0895424
H3_9_17_K9me1	0.0188666	0.216791	0.162894	0.170849	0.225481	0.125671	0.206292	0.242759	0.142851	0.192555	0.357556	0.138289	0.198282	0.192937	0.121642	0.167833	0.117852	0.134866
H3_9_17_K9me1K14ac	0.0426102	0.0968559	0.0683572	0.0768822	0.0830536	0.0677821	0.0902134	0.0757079	0.0618365	0.0713967	0.111449	0.0556909	0.0889122	0.0915684	0.0702731	0.11513	0.0723753	0.0895424
H3_9_17_K9me2	0.164922	0.168363	0.230628	0.200036	0.141905	0.244184	0.16844	0.115208	0.256308	0.219815	0.223734	0.260725	0.166022	0.311353	0.230134	0.133953	0.245133	0.195667
H3_9_17_K9me2K14ac	0.431236	0.0730203	0.094121	0.0825771	0.047795	0.123355	0.0681332	0.0327107	0.104674	0.0817817	0.0635654	0.0971983	0.071051	0.137812	0.115889	0.0829755	0.140314	0.116626
H3_9_17_K9me3	0.0776482	0.0771821	0.111574	0.088984	0.0538891	0.123355	0.0712875	0.0417628	0.126182	0.106446	0.0876116	0.128902	0.084978	0.129645	0.097807	0.0644668	0.118684	0.0923061
H3_9_17_K9me3K14ac	0.113584	0.0164958	0.0218161	0.0184375	0.0103599	0.02926	0.0148253	0.00763251	0.0261685	0.0201209	0.0157659	0.0241953	0.0180185	0.0311353	0.0241641	0.0188224	0.0318895	0.0270285
H3_9_17_unmod	0.0236153	0.168363	0.168711	0.197189	0.255951	0.139985	0.200614	0.310649	0.155219	0.170054	0.0278099	0.170201	0.197495	0.0129645	0.17671	0.177244	0.12118	0.156423
H33_27_40_K27ac	0.000453659	0.00783148	0.00590027	0.00719255	0.0101995	0.00536018	0.00659679	0.0176362	0.00504387	0.00654257	0.0153984	0.00466658	0.00560617	0.0125589	0.00922592	0.0126828	0.0120342	0.00623492
H33_27_40_K27me1	0.000453659	0.0456836	0.0643254	0.0864987	0.0996948	0.0413723	0.0961776	0.105189	0.0673668	0.0508217	0.155729	0.0518851	0.036707	0.118139	0.111819	0.103376	0.0524068	0.0398216
H33_27_40_K27me1K36me1	0.000453659	0.0311809	0.0319362	0.0338003	0.0496173	0.0330458	0.0305179	0.0278935	0.0299408	0.0368019	0.0512552	0.0349994	0.0314346	0.0411891	0.0631794	0.0379559	0.0470691	0.0433259
H33_27_40_K27me1K36me2	0.000453659	0.0891918	0.0955822	0.0667544	0.0663354	0.0982266	0.075524	0.0402964	0.109284	0.088792	0.0327161	0.0939457	0.0760837	0.0393797	0.0450045	0.0391903	0.0652659	0.0746371
H33_27_40_K27me1K36me3	0.0419634	0.068888	0.062287	0.0392535	0.029525	0.0701247	0.0536375	0.0163802	0.0775006	0.0716567	0.0139152	0.0650866	0.0493877	0.0185191	0.0174825	0.0179596	0.0385773	0.0449643
H33_27_40_K27me2	0.499025	0.180922	0.198186	0.217187	0.205525	0.170433	0.198212	0.188922	0.11746	0.13864	0.172741	0.199558	0.216572	0.208606	0.231946	0.198729	0.249903	0.24257
H33_27_40_K27me2K36me1	0.0443678	0.103332	0.109738	0.064874	0.0553689	0.144413	0.0798397	0.0416571	0.113084	0.108848	0.0575803	0.108222	0.085761	0.0727993	0.0451776	0.0456706	0.06842	0.0819187
H33_27_40_K27me3	0.242254	0.113303	0.111777	0.111414	0.0797558	0.12867	0.118064	0.060183	0.131279	0.118195	0.0492922	0.11513	0.121801	0.0772694	0.0704494	0.0740604	0.104571	0.133345
H33_27_40_K27me3K36me1	0.000453659	0.01976	0.0154019	0.0117055	0.0069633	0.0176938	0.0152898	0.00263758	0.0193464	0.0196666	0.00237737	0.0164252	0.0115794	0.0043637	0.00361767	0.00330186	0.00921972	0.00983025
H33_27_40_K36me1	0.000453659	0.0502157	0.0452996	0.03239	0.0423319	0.0482676	0.0376079	0.0397731	0.0429535	0.0675676	0.0120831	0.0529596	0.0550606	0.00899348	0.0531399	0.0308585	0.0689053	0.0420061
H33_27_40_K36me2	0.0653269	0.148834	0.129104	0.187571	0.162579	0.163928	0.140567	0.203052	0.150856	0.147013	0.226832	0.123419	0.178196	0.227764	0.134148	0.242239	0.11646	0.164293
H33_27_40_K36me3	0.0635122	0.0420579	0.0446201	0.0351166	0.0333594	0.000144413	0.0382244	0.0407674	0.0481356	0.0445907	0.00418766	0.0485079	0.04238	0.0054493	0.033061	0.0298093	0.0276592	0.0401402
H33_27_40_unmod	0.0408293	0.0987999	0.0858427	0.106243	0.158745	0.0783211	0.109741	0.215612	0.0877496	0.100865	0.205893	0.0851959	0.0894317	0.164969	0.181749	0.164167	0.139509	0.0769126
H4_20_23_K20ac	0.000388098	0.000230974	0.000315341	0.000504314	0.000397621	0.0004269	0.00037651	0.000393468	0.000351049	0.000410539	0.000485796	0.000345079	0.000367939	0.000458321	0.000416659	0.000397939	0.000355047	0.000398979
H4_20_23_K20bu	0.000388098	0.000240401	0.000346993	0.000244152	0.000143353	0.000431426	0.000473266	4.33029e-05	0.000209081	0.000311443	6.70517e-05	0.000160443	0.00015878	3.6159e-05	5.1071e-06	7.26397e-05	1.74506e-05	8.81097e-05
H4_20_23_K20cr	0.00142432	0.000677601	0.000295413	0.000700436	0.000463891	0.000623003	0.000624712	0.000343215	0.000545933	0.000941408	0.000531812	0.000474962	0.000540587	0.000500353	0.000363565	0.00073903	0.000468662	0.000533177
H4_20_23_K20gl	0.000388098	0.000641069	0.000315341	0.000180112	8.37097e-05	0.000327341	0.000359682	7.89074e-05	0.000211662	0.000224735	4.60158e-05	0.000141342	0.00012793	3.53529e-05	1.28942e-05	3.57935e-05	2.55634e-05	7.68136e-05
H4_20_23_K20hi	0.0446312	0.0154375	0.0155912	0.00444276	0.00701069	0.0112533	0.00702538	0.00375291	0.0161328	0.00764452	0.00580457	0.00757647	0.00393412	0.00633358	0.00387836	0.0040215	0.0179299	0.00506066
H4_20_23_K20me1	0.131177	0.446627	0.491182	0.400249	0.397621	0.48724	0.393337	0.373153	0.482692	0.48663	0.381274	0.480055	0.387751	0.438745	0.34789	0.365304	0.591154	0.389942
H4_20_23_K20me2	0.241785	0.146126	0.182875	0.102063	0.081617	0.159899	0.0736192	0.0520703	0.180687	0.164392	0.0775696	0.145163	0.138968	0.0875186	0.0662406	0.166334	0.128882	0.158597
H4_20_23_K20me3	0.000388098	0.000948641	0.000971814	0.000464289	0.000283915	0.00093375	0.000378613	0.000174281	0.000845357	0.00135903	0.000338545	0.000780567	0.000857581	0.000482504	0.000118829	0.000817986	0.000560975	0.000600953
H4_20_23_K20pr	0.000388098	0.000186193	0.000151223	4.60286e-05	5.44113e-06	0.000362036	5.76333e-05	0.000103713	5.80779e-05	0.000276052	9.86054e-05	0.000105052	1.19156e-05	8.40639e-05	7.78707e-05	0.000120013	1.77524e-06	8.67542e-05
H4_20_23_K20su	0.442432	0.227438	0.0289551	0.178111	0.220784	0.0322815	0.229271	0.182834	0.0356211	0.0334448	0.224163	0.0226657	0.203782	0.210736	0.127425	0.160018	0.0351497	0.193841
H4_20_23_unmod	0.13661	0.161446	0.279001	0.312995	0.291589	0.306222	0.294477	0.387053	0.282646	0.304365	0.309621	0.342533	0.263501	0.255071	0.453571	0.302139	0.225455	0.250774
H4_4_17_1ac	0.25142	0.30028	0.336782	0.31882	0.284245	0.344369	0.319936	0.263139	0.32817	0.326666	0.264944	0.324342	0.314921	0.277239	0.287966	0.348223	0.308775	0.347346
H4_4_17_1me1	0.000129066	0.0054274	0.0100048	0.00561277	0.00876426	0.0129185	0.00526822	0.0108709	0.0123898	0.00597585	0.0123111	0.0119214	0.00646055	0.011479	0.0107511	0.00713542	0.0108636	0.0119612
H4_4_17_1pr	0.000129066	0.000727271	0.00182736	0.000827278	0.00104606	0.00223138	0.000918068	0.00100109	0.00184936	0.00106562	0.00146513	0.00179195	0.00102394	0.00172911	0.00175453	0.00102037	0.00176143	0.00182565
H4_4_17_1su	0.000129066	0.000893711	0.000322072	0.000489367	0.000461396	0.00042172	0.000560449	0.000256293	0.000601269	0.000819068	0.000391718	0.000689402	0.000633865	0.000434458	0.000469616	0.000567979	0.000703436	0.000933809
H4_4_17_2ac	0.129866	0.0409841	0.0478083	0.0460272	0.0360966	0.0524481	0.0473125	0.0327714	0.0400163	0.0461478	0.037788	0.0432307	0.0485999	0.0420654	0.0432401	0.0566552	0.0430571	0.0536594
H4_4_17_2cr	0.00665978	0.000553594	0.000740081	0.000109455	0.000189987	0.000504463	0.000394449	3.35417e-05	0.000685538	0.000236109	0.00010785	0.000225238	1.70047e-05	0.000159834	0.000200091	6.5075e-05	0.000394265	0.000171548
H4_4_17_2pr	0.00231027	3.35775e-05	0.016629	0.0209365	0.0282718	0.0191376	0.0187884	0.0290694	0.0199284	0.0168828	0.0275728	0.0210554	0.021332	0.0282616	0.0291923	0.0216917	0.0227199	0.022978
H4_4_17_3ac	0.0750258	0.0062321	0.00690742	0.00731123	0.00655114	0.00869865	0.00805979	0.00624047	0.00577355	0.00735489	0.00700004	0.00591592	0.0083012	0.00764297	0.00764526	0.00942018	0.00650395	0.0087925
H4_4_17_4ac	0.172948	0.000817728	0.00107586	0.00104364	0.00108564	0.00142531	0.000950094	0.00126598	0.000703759	0.0014459	0.00132268	0.000978105	0.00141401	0.00109704	0.00133643	0.00151271	0.00106083	0.0014899
H4_4_17_unmod	0.361384	0.644051	0.577903	0.598822	0.633288	0.557845	0.597812	0.655352	0.589882	0.593406	0.647097	0.589849	0.597296	0.629891	0.617444	0.553709	0.604161	0.550843
H4_40_45_K44ac	0.000808391	0.000172144	0.000122883	0.00012277	4.54146e-05	0.000123159	6.77712e-05	3.89174e-05	3.89631e-05	3.29453e-05	8.61422e-05	0.000116511	0.000128399	0.000103176	0.00014473	0.000125655	5.88427e-05	9.5643e-05
H4_40_45_unmod	0.999192	0.999828	0.999877	0.999877	0.999955	0.999877	0.999932	0.999961	0.999961	0.999967	0.999914	0.999883	0.999872	0.999897	0.999855	0.999874	0.999941	0.999904
H4_68_78_K77ac	0.000577267	3.0208e-05	1.85857e-07	1.12618e-05	1.20595e-06	5.24265e-05	8.57875e-05	0.000158936	4.72895e-05	6.83108e-05	7.31817e-05	0.000248738	0.000143615	0.000446361	0.000393121	9.22177e-05	7.55899e-05	3.26994e-05
H4_68_78_K77me3	0.0122958	0.00017782	8.79105e-05	0.00013957	0.000266515	8.36169e-05	0.000134809	0.000590109	0.00011832	0.000151098	0.000371858	0.000229033	0.000103943	0.000403472	0.000423834	0.000480401	0.000186672	0.000544581
H4_68_78_unmod	0.987127	0.999792	0.999912	0.999849	0.999732	0.999864	0.999779	0.999251	0.999834	0.999781	0.999555	0.999522	0.999752	0.99915	0.999183	0.999427	0.999738	0.999423
